# Supplementary material for: Comparative analysis of the root transcriptomes of cultivated sweetpotato (Ipomoea batatas [L.] Lam) and its wild ancestor (Ipomoea trifida [Kunth] G. Don)
Source: BMC Plant Biol. 2017 Jan 13;17:9. doi: 10.1186/s12870-016-0950-x (PMC5234144; doi:10.1186/s12870-016-0950-x)
Supplement: Additional file 14: — InDels identified in I. trifida (Sp2). (ZIP 22.5 MB) [file 12870_2016_950_MOESM14_ESM.zip › Add. file 14-2. InDels identified in It (Sp2).xlsx]

## Sheet: Sheet1
																						Blastn results from Sweet potato gene index						Blastx results from nr blast		Blastx results from Arabidopsis (TAIR10) database				Blastx results from Casava (Phytozome) database		Blastx results from potato (Phytozome) database			Trinotate information								OrthoMCL
Contig ID	POS	ID	REF	ALT	QUAL	FILTER	INFO1	INFO2	INFO3	Contig ID	POS	ID	REF	ALT	QUAL	FILTER	INFO4	INFO5	INFO6	SG/GATK/SAM	Lengths	Sweet potato geneid	Uniref Hit ID	Uniref Hit Description	Arabidopsis Hit ID	Arabidopsis Hit Description	Description	Hit ID	Hit Description	Arabidopsis_HitID	Arabidopsis_Hit_ShortDescription	Arabidopsis_Hit_CuratorSummary	Arabidopsis_Hit_Computational_description	Casava_HitID	Casava_Hit_Description	Potato_Hit_ID	Potato_Hit_Description	transcript_id	prot_id	TopBlastHit	Pfam	SignalP	TmHMM	eggnog	gene_ontology	prot_seq	OrthoMCL_paralogs	OrthoMCLorthologs
Sp2_comp146682_c0_seq13	404	.	TA	T	2865.13	PASS	AC=4;AF=0.667;AN=6;BaseQRankSum=2.703;DP=145;FS=10.995;MLEAC=4;MLEAF=0.667;MQ=59.29;MQ0=0;MQRankSum=0.033;QD=19.76;RPA=4,3;RU=A;ReadPosRankSum=1.275;STR	GT:AD:DP:GQ:MLPSAC:MLPSAF:PL	0/0/1/1/1/1:53,84:145:12:4:0.667:2900,295,93,12,0,78,2147483647											GATK	1681	SPGI:CN20466	UniRef100_UPI0001A7B1F9	metalloendopeptidase n=1 Tax=Arabidopsis thaliana RepID=UPI0001A7B1F9	tr|Q9FXD5|Q9FXD5_ARATH	F12A21.16 OS=Arabidopsis thaliana	protein	gi|460401611|ref|XP_004246311.1|	PREDICTED: thimet oligopeptidase-like [Solanum lycopersicum]	AT1G67690.1	Zincin-like metalloproteases family protein		Zincin-like metalloproteases family protein; FUNCTIONS IN: metalloendopeptidase activity; INVOLVED IN: proteolysis; LOCATED IN: cellular_component unknown; EXPRESSED IN: 21 plant structures; EXPRESSED DURING: 13 growth stages; CONTAINS InterPro DOMAIN/s: Peptidase M3A/M3B, thimet/oligopeptidase F (InterPro:IPR001567); BEST Arabidopsis thaliana protein match is: Zincin-like metalloproteases family…	cassava4.1_009277m|PACid:17963371	Zincin-like metalloproteases family protein	PGSC0003DMP400053312|PACid:24426356	Zincin-like metalloproteases family protein											OG1_17052
Sp2_comp146683_c0_seq1	57	.	CTTT	CTT	214	.	INDEL;DP=40;VDB=0.0190;AF1=1;AC1=2;DP4=0,0,24,11;MQ=44;FQ=-140	GT:PL:GQ	1/1:255,105,0:99											SAM	1087	No hit in this database						gi|255586310|ref|XP_002533806.1|	conserved hypothetical protein [Ricinus communis]	AT2G16460.1	Protein of unknown function (DUF1640)		Protein of unknown function (DUF1640); FUNCTIONS IN: metal ion binding; INVOLVED IN: biological_process unknown; LOCATED IN: mitochondrion, plasma membrane; EXPRESSED IN: 25 plant structures; EXPRESSED DURING: 15 growth stages; CONTAINS InterPro DOMAIN/s: Protein of unknown function DUF1640 (InterPro:IPR012439); BEST Arabidopsis thaliana protein match is: Protein of unknown function (DUF1640) (TA…	cassava4.1_015622m|PACid:17961127	Protein of unknown function (DUF1640)	PGSC0003DMP400006469|PACid:24425035	Protein of unknown function (DUF1640)
Sp2_comp146684_c0_seq1	333	.	GTTTTTTT	GTTTTTT	21.5	.	INDEL;DP=210;VDB=0.0298;AF1=0.5;AC1=1;DP4=25,69,17,51;MQ=49;FQ=24.5;PV4=0.86,1,0.035,0.31	GT:PL:GQ	0/1:59,0,84:62	Sp2_comp146684_c0_seq1	333	.	GT	G	2282.19	PASS	AC=3;AF=0.500;AN=6;BaseQRankSum=-0.428;DP=207;FS=0.000;MLEAC=3;MLEAF=0.500;MQ=59.88;MQ0=0;MQRankSum=0.983;QD=11.03;RPA=7,6;RU=T;ReadPosRankSum=-0.506;STR	GT:AD:DP:GQ:MLPSAC:MLPSAF:PL	0/0/0/1/1/1:107,82:207:11:3:0.500:2317,154,11,0,86,2147483647,2147483647	SG	501	No hit in this database						gi|224094308|ref|XP_002310135.1|	predicted protein [Populus trichocarpa]	AT5G42860.1			unknown protein; FUNCTIONS IN: molecular_function unknown; INVOLVED IN: biological_process unknown; LOCATED IN: plasma membrane; EXPRESSED IN: 19 plant structures; EXPRESSED DURING: 11 growth stages; BEST Arabidopsis thaliana protein match is: unknown protein (TAIR:AT1G45688.1); Has 1807 Blast hits to 1807 proteins in 277 species: Archae - 0; Bacteria - 0; Metazoa - 736; Fungi - 347; Plants - 385…	cassava4.1_011975m|PACid:17992956	AT1G45688.1	PGSC0003DMP400007159|PACid:24428100	AT5G42860.1
Sp2_comp146684_c1_seq7	137	.	TAA	T	2463.19	PASS	AC=2;AF=0.333;AN=6;BaseQRankSum=3.704;DP=244;FS=34.903;MLEAC=2;MLEAF=0.333;MQ=46.00;MQ0=0;MQRankSum=11.745;QD=10.10;RPA=4,2;RU=A;ReadPosRankSum=10.987;STR	GT:AD:DP:GQ:MLPSAC:MLPSAF:PL	0/0/0/0/1/1:181,62:244:11:2:0.333:2498,11,0,117,2147483647,2147483647,2147483647											GATK	1753	SPGI:CN18849	UniRef100_B9SDZ9	Speckle-type POZ protein, putative n=1 Tax=Ricinus communis RepID=B9SDZ9_RICCO	tr|O22286|O22286_ARATH	Expressed protein OS=Arabidopsis thaliana GN=At2g39760	protein	gi|225449392|ref|XP_002282536.1|	PREDICTED: BTB/POZ and MATH domain-containing protein 3-like [Vitis vinifera]	AT2G39760.1	BTB/POZ/MATH-domains containing protein		BPM3; CONTAINS InterPro DOMAIN/s: TRAF-like (InterPro:IPR008974), MATH (InterPro:IPR002083), BTB/POZ fold (InterPro:IPR011333), BTB/POZ (InterPro:IPR013069), Kelch related (InterPro:IPR013089), BTB/POZ-like (InterPro:IPR000210), TRAF-type (InterPro:IPR013322); BEST Arabidopsis thaliana protein match is: BTB-POZ and MATH domain 1 (TAIR:AT5G19000.1); Has 6744 Blast hits to 6554 proteins in 191 spec…	cassava4.1_008797m|PACid:17960678	BTB/POZ/MATH-domains containing protein	PGSC0003DMP400047267|PACid:24389044	BTB/POZ/MATH-domains containing protein											OG1_17054
Sp2_comp146684_c1_seq7	265	.	GTC	G	8120.86	PASS	AC=6;AF=1.00;AN=6;BaseQRankSum=1.714;DP=193;FS=0.000;MLEAC=6;MLEAF=1.00;MQ=60.00;MQ0=0;MQRankSum=-0.027;QD=28.65;ReadPosRankSum=-0.680	GT:AD:DP:GQ:MLPSAC:MLPSAF:PL	1/1/1/1/1/1:1,190:193:99:6:1.00:8156,1441,873,541,306,125,0											GATK	1753	SPGI:CN18849	UniRef100_B9SDZ9	Speckle-type POZ protein, putative n=1 Tax=Ricinus communis RepID=B9SDZ9_RICCO	tr|O22286|O22286_ARATH	Expressed protein OS=Arabidopsis thaliana GN=At2g39760	protein	gi|225449392|ref|XP_002282536.1|	PREDICTED: BTB/POZ and MATH domain-containing protein 3-like [Vitis vinifera]	AT2G39760.1	BTB/POZ/MATH-domains containing protein		BPM3; CONTAINS InterPro DOMAIN/s: TRAF-like (InterPro:IPR008974), MATH (InterPro:IPR002083), BTB/POZ fold (InterPro:IPR011333), BTB/POZ (InterPro:IPR013069), Kelch related (InterPro:IPR013089), BTB/POZ-like (InterPro:IPR000210), TRAF-type (InterPro:IPR013322); BEST Arabidopsis thaliana protein match is: BTB-POZ and MATH domain 1 (TAIR:AT5G19000.1); Has 6744 Blast hits to 6554 proteins in 191 spec…	cassava4.1_008797m|PACid:17960678	BTB/POZ/MATH-domains containing protein	PGSC0003DMP400047267|PACid:24389044	BTB/POZ/MATH-domains containing protein											OG1_17054
Sp2_comp146685_c0_seq1	354	.	CCGGAG	CCGGAGGCGGCTGCGGCCGCGGAG	12.7	.	INDEL;DP=2;VDB=0.0171;AF1=1;AC1=2;DP4=0,0,1,0;MQ=50;FQ=-37.5	GT:PL:GQ	1/1:50,3,0:5											SAM	903	No hit in this database						gi|224131652|ref|XP_002328075.1|	predicted protein [Populus trichocarpa]	No hit in this database				cassava4.1_034120m|PACid:17991760	cassava4.1_034120m	PGSC0003DMP400012622|PACid:24398077	PGSC0003DMP400012622
Sp2_comp146687_c1_seq3	123	.	TCCCC	TCC	214	.	INDEL;DP=202;VDB=0.0042;AF1=1;AC1=2;DP4=1,0,175,23;MQ=45;FQ=-290;PV4=1,0.021,1,1	GT:PL:GQ	1/1:255,255,0:99	Sp2_comp146687_c1_seq3	123	.	TCC	T	9412.86	PASS	AC=6;AF=1.00;AN=6;BaseQRankSum=1.445;DP=214;FS=0.000;MLEAC=6;MLEAF=1.00;MQ=53.79;MQ0=0;MQRankSum=1.715;QD=30.83;RPA=4,2;RU=C;ReadPosRankSum=1.715;STR	GT:AD:DP:GQ:MLPSAC:MLPSAF:PL	1/1/1/1/1/1:1,204:207:99:6:1.00:9448,1536,924,566,313,118,0	SG	1166	SPGI:CN06779	UniRef100_Q2PYX2	Putative uncharacterized protein n=1 Tax=Solanum tuberosum RepID=Q2PYX2_SOLTU	-No-Hit-	No Matching Hit found	---NA---	gi|83283997|gb|ABC01906.1|	unknown [Solanum tuberosum]	AT5G52740.1	Copper transport protein family		Copper transport protein family; FUNCTIONS IN: metal ion binding; INVOLVED IN: metal ion transport; LOCATED IN: cellular_component unknown; EXPRESSED IN: 11 plant structures; EXPRESSED DURING: 8 growth stages; CONTAINS InterPro DOMAIN/s: Heavy metal transport/detoxification protein (InterPro:IPR006121); BEST Arabidopsis thaliana protein match is: Copper transport protein family (TAIR:AT5G52760.1)…	cassava4.1_018848m|PACid:17989954	Heavy metal transport/detoxification superfamily protein	PGSC0003DMP400016816|PACid:24402956	Heavy metal transport/detoxification superfamily protein
Sp2_comp146687_c1_seq3	1067	.	A	ATACTCCG	7536.88	PASS	AC=3;AF=0.500;AN=6;BaseQRankSum=-5.014;DP=186;FS=1.521;MLEAC=3;MLEAF=0.500;MQ=59.72;MQ0=0;MQRankSum=0.008;QD=17.37;ReadPosRankSum=-1.622	GT:AD:DP:GQ:MLPSAC:MLPSAF:PL	0/0/0/1/1/1:99,83:185:23:3:0.500:7572,177,23,0,70,2147483647,2147483647											GATK	1166	SPGI:CN06779	UniRef100_Q2PYX2	Putative uncharacterized protein n=1 Tax=Solanum tuberosum RepID=Q2PYX2_SOLTU	-No-Hit-	No Matching Hit found	---NA---	gi|83283997|gb|ABC01906.1|	unknown [Solanum tuberosum]	AT5G52740.1	Copper transport protein family		Copper transport protein family; FUNCTIONS IN: metal ion binding; INVOLVED IN: metal ion transport; LOCATED IN: cellular_component unknown; EXPRESSED IN: 11 plant structures; EXPRESSED DURING: 8 growth stages; CONTAINS InterPro DOMAIN/s: Heavy metal transport/detoxification protein (InterPro:IPR006121); BEST Arabidopsis thaliana protein match is: Copper transport protein family (TAIR:AT5G52760.1)…	cassava4.1_018848m|PACid:17989954	Heavy metal transport/detoxification superfamily protein	PGSC0003DMP400016816|PACid:24402956	Heavy metal transport/detoxification superfamily protein
Sp2_comp146687_c1_seq3	640	.	TCAA	T	8481.86	PASS	AC=6;AF=1.00;AN=6;BaseQRankSum=0.390;DP=250;FS=0.000;MLEAC=6;MLEAF=1.00;MQ=51.40;MQ0=0;MQRankSum=0.330;QD=33.93;RPA=5,4;RU=CAA;ReadPosRankSum=0.891;STR	GT:AD:DP:GQ:MLPSAC:MLPSAF:PL	1/1/1/1/1/1:1,172:196:90:6:1.00:8517,1285,769,467,254,90,0											GATK	1166	SPGI:CN06779	UniRef100_Q2PYX2	Putative uncharacterized protein n=1 Tax=Solanum tuberosum RepID=Q2PYX2_SOLTU	-No-Hit-	No Matching Hit found	---NA---	gi|83283997|gb|ABC01906.1|	unknown [Solanum tuberosum]	AT5G52740.1	Copper transport protein family		Copper transport protein family; FUNCTIONS IN: metal ion binding; INVOLVED IN: metal ion transport; LOCATED IN: cellular_component unknown; EXPRESSED IN: 11 plant structures; EXPRESSED DURING: 8 growth stages; CONTAINS InterPro DOMAIN/s: Heavy metal transport/detoxification protein (InterPro:IPR006121); BEST Arabidopsis thaliana protein match is: Copper transport protein family (TAIR:AT5G52760.1)…	cassava4.1_018848m|PACid:17989954	Heavy metal transport/detoxification superfamily protein	PGSC0003DMP400016816|PACid:24402956	Heavy metal transport/detoxification superfamily protein
Sp2_comp146687_c1_seq3	730	.	C	CAAT	11823.9	PASS	AC=6;AF=1.00;AN=6;BaseQRankSum=-0.974;DP=248;FS=0.000;MLEAC=6;MLEAF=1.00;MQ=59.57;MQ0=0;MQRankSum=0.498;QD=30.04;ReadPosRankSum=1.286	GT:AD:DP:GQ:MLPSAC:MLPSAF:PL	1/1/1/1/1/1:1,232:246:99:6:1.00:11859,1776,1079,672,384,162,0											GATK	1166	SPGI:CN06779	UniRef100_Q2PYX2	Putative uncharacterized protein n=1 Tax=Solanum tuberosum RepID=Q2PYX2_SOLTU	-No-Hit-	No Matching Hit found	---NA---	gi|83283997|gb|ABC01906.1|	unknown [Solanum tuberosum]	AT5G52740.1	Copper transport protein family		Copper transport protein family; FUNCTIONS IN: metal ion binding; INVOLVED IN: metal ion transport; LOCATED IN: cellular_component unknown; EXPRESSED IN: 11 plant structures; EXPRESSED DURING: 8 growth stages; CONTAINS InterPro DOMAIN/s: Heavy metal transport/detoxification protein (InterPro:IPR006121); BEST Arabidopsis thaliana protein match is: Copper transport protein family (TAIR:AT5G52760.1)…	cassava4.1_018848m|PACid:17989954	Heavy metal transport/detoxification superfamily protein	PGSC0003DMP400016816|PACid:24402956	Heavy metal transport/detoxification superfamily protein
Sp2_comp146687_c1_seq3	836	.	CAA	C	12076.9	PASS	AC=6;AF=1.00;AN=6;DP=247;FS=0.000;MLEAC=6;MLEAF=1.00;MQ=59.82;MQ0=0;QD=31.54;RPA=4,2;RU=A;STR	GT:AD:DP:GQ:MLPSAC:MLPSAF:PL	1/1/1/1/1/1:0,240:246:99:6:1.00:12112,1868,1145,722,423,190,0											GATK	1166	SPGI:CN06779	UniRef100_Q2PYX2	Putative uncharacterized protein n=1 Tax=Solanum tuberosum RepID=Q2PYX2_SOLTU	-No-Hit-	No Matching Hit found	---NA---	gi|83283997|gb|ABC01906.1|	unknown [Solanum tuberosum]	AT5G52740.1	Copper transport protein family		Copper transport protein family; FUNCTIONS IN: metal ion binding; INVOLVED IN: metal ion transport; LOCATED IN: cellular_component unknown; EXPRESSED IN: 11 plant structures; EXPRESSED DURING: 8 growth stages; CONTAINS InterPro DOMAIN/s: Heavy metal transport/detoxification protein (InterPro:IPR006121); BEST Arabidopsis thaliana protein match is: Copper transport protein family (TAIR:AT5G52760.1)…	cassava4.1_018848m|PACid:17989954	Heavy metal transport/detoxification superfamily protein	PGSC0003DMP400016816|PACid:24402956	Heavy metal transport/detoxification superfamily protein
Sp2_comp146687_c1_seq3	936	.	CTACGA	C	7674.86	PASS	AC=3;AF=0.500;AN=6;BaseQRankSum=6.144;DP=249;FS=25.458;MLEAC=3;MLEAF=0.500;MQ=59.67;MQ0=0;MQRankSum=0.423;QD=18.49;ReadPosRankSum=8.457	GT:AD:DP:GQ:MLPSAC:MLPSAF:PL	0/0/0/1/1/1:118,115:247:55:3:0.500:7710,287,55,0,64,2147483647,2147483647											GATK	1166	SPGI:CN06779	UniRef100_Q2PYX2	Putative uncharacterized protein n=1 Tax=Solanum tuberosum RepID=Q2PYX2_SOLTU	-No-Hit-	No Matching Hit found	---NA---	gi|83283997|gb|ABC01906.1|	unknown [Solanum tuberosum]	AT5G52740.1	Copper transport protein family		Copper transport protein family; FUNCTIONS IN: metal ion binding; INVOLVED IN: metal ion transport; LOCATED IN: cellular_component unknown; EXPRESSED IN: 11 plant structures; EXPRESSED DURING: 8 growth stages; CONTAINS InterPro DOMAIN/s: Heavy metal transport/detoxification protein (InterPro:IPR006121); BEST Arabidopsis thaliana protein match is: Copper transport protein family (TAIR:AT5G52760.1)…	cassava4.1_018848m|PACid:17989954	Heavy metal transport/detoxification superfamily protein	PGSC0003DMP400016816|PACid:24402956	Heavy metal transport/detoxification superfamily protein
Sp2_comp146687_c1_seq3	58	.	TCCC	TCCCCCC	58.5	.	INDEL;DP=3;VDB=0.0224;AF1=0.5013;AC1=1;DP4=1,0,1,1;MQ=57;FQ=-11.8;PV4=1,1,1,1	GT:PL:GQ	0/1:96,0,23:26											SAM	1166	SPGI:CN06779	UniRef100_Q2PYX2	Putative uncharacterized protein n=1 Tax=Solanum tuberosum RepID=Q2PYX2_SOLTU	-No-Hit-	No Matching Hit found	---NA---	gi|83283997|gb|ABC01906.1|	unknown [Solanum tuberosum]	AT5G52740.1	Copper transport protein family		Copper transport protein family; FUNCTIONS IN: metal ion binding; INVOLVED IN: metal ion transport; LOCATED IN: cellular_component unknown; EXPRESSED IN: 11 plant structures; EXPRESSED DURING: 8 growth stages; CONTAINS InterPro DOMAIN/s: Heavy metal transport/detoxification protein (InterPro:IPR006121); BEST Arabidopsis thaliana protein match is: Copper transport protein family (TAIR:AT5G52760.1)…	cassava4.1_018848m|PACid:17989954	Heavy metal transport/detoxification superfamily protein	PGSC0003DMP400016816|PACid:24402956	Heavy metal transport/detoxification superfamily protein
Sp2_comp146688_c0_seq6	1132	.	ATT	A	12.7	.	INDEL;DP=7;VDB=0.0399;AF1=1;AC1=2;DP4=0,0,0,1;MQ=50;FQ=-37.5	GT:PL:GQ	1/1:50,3,0:5											SAM	1458	SPGI:SNFRFM4LP02SHIQ3			-No-Hit-		---NA---	No hit in this database		No hit in this database				No hit in this database		No hit in this database
Sp2_comp146688_c0_seq6	984	.	CTTT	CT	119	.	INDEL;DP=7;VDB=0.0399;AF1=0.5006;AC1=1;DP4=1,0,2,2;MQ=49;FQ=-9.1;PV4=1,1,1,0.21	GT:PL:GQ	0/1:157,0,26:29											SAM	1458	SPGI:SNFRFM4LP02SHIQ3			-No-Hit-		---NA---	No hit in this database		No hit in this database				No hit in this database		No hit in this database
Sp2_comp146689_c1_seq2	407	.	TGGG	TGG	217	.	INDEL;DP=174;VDB=0.0322;AF1=0.5;AC1=1;DP4=35,38,51,43;MQ=49;FQ=217;PV4=0.44,2e-26,4.4e-07,1	GT:PL:GQ	0/1:255,0,255:99	Sp2_comp146689_c1_seq2	407	.	TG	T	3551.63	PASS	AC=3;AF=0.500;AN=6;BaseQRankSum=0.616;DP=176;FS=3.531;MLEAC=3;MLEAF=0.500;MQ=59.93;MQ0=0;MQRankSum=-0.070;QD=20.18;RPA=3,2;RU=G;ReadPosRankSum=1.455;STR	GT:AD:DP:GQ:MLPSAC:MLPSAF:PL	0/0/0/1/1/1:73,101:176:3:3:0.500:3585,319,86,0,3,125,2147483647	SG	1475	SPGI:CN25896	UniRef100_B9SSG7	Putative uncharacterized protein n=1 Tax=Ricinus communis RepID=B9SSG7_RICCO	tr|O23497|O23497_ARATH	Putative uncharacterized protein AT4g16530 OS=Arabidopsis thaliana GN=dl4290w	predicted protein [Populus trichocarpa]	gi|460401272|ref|XP_004246150.1|	PREDICTED: uncharacterized protein LOC101249751 [Solanum lycopersicum]	AT4G16530.1	Family of unknown function (DUF577)		Family of unknown function (DUF577); CONTAINS InterPro DOMAIN/s: Protein of unknown function DUF577 (InterPro:IPR007598); BEST Arabidopsis thaliana protein match is: Family of unknown function (DUF577) (TAIR:AT5G37410.1); Has 736 Blast hits to 673 proteins in 194 species: Archae - 0; Bacteria - 81; Metazoa - 201; Fungi - 106; Plants - 128; Viruses - 0; Other Eukaryotes - 220 (source: NCBI BLink).	cassava4.1_015528m|PACid:17976337	Family of unknown function (DUF577)	PGSC0003DMP400008430|PACid:24391223	Family of unknown function (DUF577)
Sp2_comp146689_c1_seq2	1100	.	TTGGAT	TTGGATCTGGAT	217	.	INDEL;DP=242;VDB=0.0399;AF1=0.5;AC1=1;DP4=19,22,50,87;MQ=46;FQ=65.5;PV4=0.28,1,1,1	GT:PL:GQ	0/1:255,0,100:99											SAM	1475	SPGI:CN25896	UniRef100_B9SSG7	Putative uncharacterized protein n=1 Tax=Ricinus communis RepID=B9SSG7_RICCO	tr|O23497|O23497_ARATH	Putative uncharacterized protein AT4g16530 OS=Arabidopsis thaliana GN=dl4290w	predicted protein [Populus trichocarpa]	gi|460401272|ref|XP_004246150.1|	PREDICTED: uncharacterized protein LOC101249751 [Solanum lycopersicum]	AT4G16530.1	Family of unknown function (DUF577)		Family of unknown function (DUF577); CONTAINS InterPro DOMAIN/s: Protein of unknown function DUF577 (InterPro:IPR007598); BEST Arabidopsis thaliana protein match is: Family of unknown function (DUF577) (TAIR:AT5G37410.1); Has 736 Blast hits to 673 proteins in 194 species: Archae - 0; Bacteria - 81; Metazoa - 201; Fungi - 106; Plants - 128; Viruses - 0; Other Eukaryotes - 220 (source: NCBI BLink).	cassava4.1_015528m|PACid:17976337	Family of unknown function (DUF577)	PGSC0003DMP400008430|PACid:24391223	Family of unknown function (DUF577)
Sp2_comp146689_c1_seq2	1101	.	TGGATT	TGGATTGGGATT	217	.	INDEL;DP=244;VDB=0.0399;AF1=0.5;AC1=1;DP4=17,22,51,87;MQ=46;FQ=47.5;PV4=0.46,1,0.33,1	GT:PL:GQ	0/1:255,0,82:85											SAM	1475	SPGI:CN25896	UniRef100_B9SSG7	Putative uncharacterized protein n=1 Tax=Ricinus communis RepID=B9SSG7_RICCO	tr|O23497|O23497_ARATH	Putative uncharacterized protein AT4g16530 OS=Arabidopsis thaliana GN=dl4290w	predicted protein [Populus trichocarpa]	gi|460401272|ref|XP_004246150.1|	PREDICTED: uncharacterized protein LOC101249751 [Solanum lycopersicum]	AT4G16530.1	Family of unknown function (DUF577)		Family of unknown function (DUF577); CONTAINS InterPro DOMAIN/s: Protein of unknown function DUF577 (InterPro:IPR007598); BEST Arabidopsis thaliana protein match is: Family of unknown function (DUF577) (TAIR:AT5G37410.1); Has 736 Blast hits to 673 proteins in 194 species: Archae - 0; Bacteria - 81; Metazoa - 201; Fungi - 106; Plants - 128; Viruses - 0; Other Eukaryotes - 220 (source: NCBI BLink).	cassava4.1_015528m|PACid:17976337	Family of unknown function (DUF577)	PGSC0003DMP400008430|PACid:24391223	Family of unknown function (DUF577)
Sp2_comp146689_c1_seq2	1382	.	A	AC	11.5	.	INDEL;DP=128;VDB=0.0190;AF1=1;AC1=2;DP4=0,0,0,2;MQ=47;FQ=-40.5	GT:PL:GQ	1/1:50,6,0:9											SAM	1475	SPGI:CN25896	UniRef100_B9SSG7	Putative uncharacterized protein n=1 Tax=Ricinus communis RepID=B9SSG7_RICCO	tr|O23497|O23497_ARATH	Putative uncharacterized protein AT4g16530 OS=Arabidopsis thaliana GN=dl4290w	predicted protein [Populus trichocarpa]	gi|460401272|ref|XP_004246150.1|	PREDICTED: uncharacterized protein LOC101249751 [Solanum lycopersicum]	AT4G16530.1	Family of unknown function (DUF577)		Family of unknown function (DUF577); CONTAINS InterPro DOMAIN/s: Protein of unknown function DUF577 (InterPro:IPR007598); BEST Arabidopsis thaliana protein match is: Family of unknown function (DUF577) (TAIR:AT5G37410.1); Has 736 Blast hits to 673 proteins in 194 species: Archae - 0; Bacteria - 81; Metazoa - 201; Fungi - 106; Plants - 128; Viruses - 0; Other Eukaryotes - 220 (source: NCBI BLink).	cassava4.1_015528m|PACid:17976337	Family of unknown function (DUF577)	PGSC0003DMP400008430|PACid:24391223	Family of unknown function (DUF577)
Sp2_comp146690_c0_seq1	737	.	GAAA	GAAAA	214	.	INDEL;DP=163;VDB=0.0053;AF1=1;AC1=2;DP4=0,0,27,115;MQ=49;FQ=-290	GT:PL:GQ	1/1:255,255,0:99	Sp2_comp146690_c0_seq1	737	.	G	GA	5964.86	PASS	AC=6;AF=1.00;AN=6;DP=171;FS=0.000;MLEAC=6;MLEAF=1.00;MQ=59.85;MQ0=0;QD=34.88;RPA=3,4;RU=A;STR	GT:AD:DP:GQ:MLPSAC:MLPSAF:PL	1/1/1/1/1/1:0,155:171:99:6:1.00:6000,1193,733,463,271,122,0	SG	883	No hit in this database						gi|255563010|ref|XP_002522509.1|	28 kDa heat- and acid-stable phosphoprotein, putative [Ricinus communis]	AT5G46020.1			CONTAINS InterPro DOMAIN/s: Casein kinase substrate, phosphoprotein PP28 (InterPro:IPR019380); Has 30201 Blast hits to 17322 proteins in 780 species: Archae - 12; Bacteria - 1396; Metazoa - 17338; Fungi - 3422; Plants - 5037; Viruses - 0; Other Eukaryotes - 2996 (source: NCBI BLink).	cassava4.1_018089m|PACid:17987645	AT5G46020.1	PGSC0003DMP400018966|PACid:24428807	AT5G46020.1
Sp2_comp146690_c0_seq1	740	.	AT	ATT	28.5	.	INDEL;DP=154;VDB=0.0042;AF1=0.502;AC1=1;DP4=0,1,1,1;MQ=43;FQ=-13.7;PV4=1,1,0.33,1	GT:PL:GQ	0/1:66,0,21:24											SAM	883	No hit in this database						gi|255563010|ref|XP_002522509.1|	28 kDa heat- and acid-stable phosphoprotein, putative [Ricinus communis]	AT5G46020.1			CONTAINS InterPro DOMAIN/s: Casein kinase substrate, phosphoprotein PP28 (InterPro:IPR019380); Has 30201 Blast hits to 17322 proteins in 780 species: Archae - 12; Bacteria - 1396; Metazoa - 17338; Fungi - 3422; Plants - 5037; Viruses - 0; Other Eukaryotes - 2996 (source: NCBI BLink).	cassava4.1_018089m|PACid:17987645	AT5G46020.1	PGSC0003DMP400018966|PACid:24428807	AT5G46020.1
Sp2_comp146690_c0_seq1	811	.	TTTAATTAAT	TTTAATTAATTAAT	49.2	.	INDEL;DP=4;VDB=0.0161;AF1=1;AC1=2;DP4=0,0,0,2;MQ=48;FQ=-40.5	GT:PL:GQ	1/1:88,6,0:10											SAM	883	No hit in this database						gi|255563010|ref|XP_002522509.1|	28 kDa heat- and acid-stable phosphoprotein, putative [Ricinus communis]	AT5G46020.1			CONTAINS InterPro DOMAIN/s: Casein kinase substrate, phosphoprotein PP28 (InterPro:IPR019380); Has 30201 Blast hits to 17322 proteins in 780 species: Archae - 12; Bacteria - 1396; Metazoa - 17338; Fungi - 3422; Plants - 5037; Viruses - 0; Other Eukaryotes - 2996 (source: NCBI BLink).	cassava4.1_018089m|PACid:17987645	AT5G46020.1	PGSC0003DMP400018966|PACid:24428807	AT5G46020.1
Sp2_comp146691_c0_seq3	1230	.	TAA	TAAAA	214	.	INDEL;DP=185;VDB=0.0140;AF1=1;AC1=2;DP4=0,0,16,139;MQ=42;FQ=-290	GT:PL:GQ	1/1:255,255,0:99	Sp2_comp146691_c0_seq3	1230	.	T	TAA	9081.86	PASS	AC=6;AF=1.00;AN=6;DP=191;FS=0.000;MLEAC=6;MLEAF=1.00;MQ=59.84;MQ0=0;QD=32.09;RPA=2,4;RU=A;STR	GT:AD:DP:GQ:MLPSAC:MLPSAF:PL	1/1/1/1/1/1:0,182:190:99:6:1.00:9117,1412,866,547,320,144,0	SG	1337	SPGI:CN00547	UniRef100_Q94FW7	Heme oxygenase 1 n=1 Tax=Solanum lycopersicum RepID=Q94FW7_SOLLC	tr|O48782|O48782_ARATH	Heme oxygenase 1 OS=Arabidopsis thaliana GN=HO1	heme oxygenase 1	gi|337271830|gb|AEI69673.1|	heme oxygenase 1 [Nicotiana tabacum]	AT2G26670.1	Plant haem oxygenase (decyclizing) family protein	Encodes a plastid heme oxygenase necessary for phytochrome chromophore biosynthesis and for coupling the expression of some nuclear genes to the functional state of the chloroplast.	REVERSAL OF THE DET PHENOTYPE 4 (TED4); FUNCTIONS IN: heme oxygenase (decyclizing) activity, heme binding; INVOLVED IN: regulation of meristem growth, heme oxidation, red, far-red light phototransduction, chloroplast-nucleus signaling pathway, phytochromobilin biosynthetic process; LOCATED IN: chloroplast; EXPRESSED IN: 24 plant structures; EXPRESSED DURING: 13 growth stages; CONTAINS InterPro DO…	cassava4.1_013127m|PACid:17984851	Plant haem oxygenase (decyclizing) family protein	PGSC0003DMP400005213|PACid:24379137	Plant haem oxygenase (decyclizing) family protein											OG1_10224
Sp2_comp146691_c0_seq3	139	.	C	CA	4053.86	PASS	AC=3;AF=0.500;AN=6;BaseQRankSum=0.268;DP=250;FS=3.283;MLEAC=3;MLEAF=0.500;MQ=59.86;MQ0=0;MQRankSum=-2.535;QD=16.22;RPA=2,3;RU=A;ReadPosRankSum=-1.891;STR	GT:AD:DP:GQ:MLPSAC:MLPSAF:PL	0/0/0/1/1/1:129,119:250:48:3:0.500:4089,281,48,0,78,2147483647,2147483647											GATK	1337	SPGI:CN00547	UniRef100_Q94FW7	Heme oxygenase 1 n=1 Tax=Solanum lycopersicum RepID=Q94FW7_SOLLC	tr|O48782|O48782_ARATH	Heme oxygenase 1 OS=Arabidopsis thaliana GN=HO1	heme oxygenase 1	gi|337271830|gb|AEI69673.1|	heme oxygenase 1 [Nicotiana tabacum]	AT2G26670.1	Plant haem oxygenase (decyclizing) family protein	Encodes a plastid heme oxygenase necessary for phytochrome chromophore biosynthesis and for coupling the expression of some nuclear genes to the functional state of the chloroplast.	REVERSAL OF THE DET PHENOTYPE 4 (TED4); FUNCTIONS IN: heme oxygenase (decyclizing) activity, heme binding; INVOLVED IN: regulation of meristem growth, heme oxidation, red, far-red light phototransduction, chloroplast-nucleus signaling pathway, phytochromobilin biosynthetic process; LOCATED IN: chloroplast; EXPRESSED IN: 24 plant structures; EXPRESSED DURING: 13 growth stages; CONTAINS InterPro DO…	cassava4.1_013127m|PACid:17984851	Plant haem oxygenase (decyclizing) family protein	PGSC0003DMP400005213|PACid:24379137	Plant haem oxygenase (decyclizing) family protein											OG1_10224
Sp2_comp146691_c0_seq3	1229	.	GTA	GTATA	60.5	.	INDEL;DP=189;VDB=0.0164;AF1=0.5;AC1=1;DP4=14,7,1,20;MQ=37;FQ=63.5;PV4=5.1e-05,0.0001,1,1	GT:PL:GQ	0/1:98,0,205:99											SAM	1337	SPGI:CN00547	UniRef100_Q94FW7	Heme oxygenase 1 n=1 Tax=Solanum lycopersicum RepID=Q94FW7_SOLLC	tr|O48782|O48782_ARATH	Heme oxygenase 1 OS=Arabidopsis thaliana GN=HO1	heme oxygenase 1	gi|337271830|gb|AEI69673.1|	heme oxygenase 1 [Nicotiana tabacum]	AT2G26670.1	Plant haem oxygenase (decyclizing) family protein	Encodes a plastid heme oxygenase necessary for phytochrome chromophore biosynthesis and for coupling the expression of some nuclear genes to the functional state of the chloroplast.	REVERSAL OF THE DET PHENOTYPE 4 (TED4); FUNCTIONS IN: heme oxygenase (decyclizing) activity, heme binding; INVOLVED IN: regulation of meristem growth, heme oxidation, red, far-red light phototransduction, chloroplast-nucleus signaling pathway, phytochromobilin biosynthetic process; LOCATED IN: chloroplast; EXPRESSED IN: 24 plant structures; EXPRESSED DURING: 13 growth stages; CONTAINS InterPro DO…	cassava4.1_013127m|PACid:17984851	Plant haem oxygenase (decyclizing) family protein	PGSC0003DMP400005213|PACid:24379137	Plant haem oxygenase (decyclizing) family protein											OG1_10224
Sp2_comp146692_c0_seq1	282	.	TCTG	TCTGCTG,T	3651.86	PASS	AC=2,1;AF=0.333,0.167;AN=6;BaseQRankSum=-0.648;DP=248;FS=0.000;MLEAC=2,1;MLEAF=0.333,0.167;MQ=54.07;MQ0=0;MQRankSum=0.414;QD=14.73;RPA=5,6,4;RU=CTG;ReadPosRankSum=1.274;STR	GT:AD:DP:GQ:MLPSAC:MLPSAF	0/0/0/1/1/2:88,76,15:207:20:2,1:0.333,0.167											GATK	1523	SPGI:SNFRFM4LP02S2XVU	UniRef100_Q93YM7	BZIP transcription factor n=1 Tax=Nicotiana tabacum RepID=Q93YM7_TOBAC	tr|Q940U4|Q940U4_ARATH	AT5g28770/T32B20_60 OS=Arabidopsis thaliana GN=At5g28770	g hbf-1	gi|16797791|gb|AAL27150.1|	bZIP transcription factor [Nicotiana tabacum]	AT5G28770.2	bZIP transcription factor family protein	bZIP protein BZO2H3 mRNA, partial cds	BZO2H3; FUNCTIONS IN: DNA binding, protein heterodimerization activity, sequence-specific DNA binding transcription factor activity; INVOLVED IN: regulation of transcription, DNA-dependent; EXPRESSED IN: 22 plant structures; EXPRESSED DURING: 13 growth stages; CONTAINS InterPro DOMAIN/s: Basic-leucine zipper (bZIP) transcription factor (InterPro:IPR004827), bZIP transcription factor, bZIP-1 (Inte…	cassava4.1_007837m|PACid:17989352	bZIP transcription factor family protein	PGSC0003DMP400033825|PACid:24423331	bZIP transcription factor family protein
Sp2_comp146693_c0_seq4	174	.	ATATGAATTA	ATA	50.5	.	INDEL;DP=4;VDB=0.0143;AF1=0.5;AC1=1;DP4=1,1,1,1;MQ=50;FQ=50.5;PV4=1,0.0041,1,1	GT:PL:GQ	0/1:88,0,88:88											SAM	808	No hit in this database						No hit in this database		No hit in this database				No hit in this database		No hit in this database
Sp2_comp146693_c0_seq4	382	.	GGCGC	GGC	85.5	.	INDEL;DP=10;VDB=0.0263;AF1=0.5;AC1=1;DP4=2,1,1,2;MQ=50;FQ=85.9;PV4=1,1.6e-05,0.19,0.18	GT:PL:GQ	0/1:123,0,124:99											SAM	808	No hit in this database						No hit in this database		No hit in this database				No hit in this database		No hit in this database
Sp2_comp146694_c0_seq2	1899	.	TGGGG	TGGG	214	.	INDEL;DP=58;VDB=0.0190;AF1=1;AC1=2;DP4=0,0,11,38;MQ=45;FQ=-183	GT:PL:GQ	1/1:255,148,0:99	Sp2_comp146694_c0_seq2	1899	.	TG	T	2072.86	PASS	AC=6;AF=1.00;AN=6;BaseQRankSum=0.635;DP=61;FS=0.000;MLEAC=6;MLEAF=1.00;MQ=59.56;MQ0=0;MQRankSum=1.559;QD=33.98;RPA=4,3;RU=G;ReadPosRankSum=-0.693;STR	GT:AD:DP:GQ:MLPSAC:MLPSAF:PL	1/1/1/1/1/1:1,59:61:45:6:1.00:2108,442,273,172,101,45,0	SG	2007	SPGI:CN06192	UniRef100_B9H5H9	Predicted protein n=1 Tax=Populus trichocarpa RepID=B9H5H9_POPTR	sp|Q8W490|PEPK2_ARATH	Serine/threonine-protein kinase PEPKR2 OS=Arabidopsis thaliana GN=PEPKR2	calcium-dependent protein	gi|224086044|ref|XP_002307792.1|	predicted protein [Populus trichocarpa]	AT1G12680.1	phosphoenolpyruvate carboxylase-related kinase 2		phosphoenolpyruvate carboxylase-related kinase 2 (PEPKR2); FUNCTIONS IN: protein serine/threonine kinase activity, protein kinase activity, kinase activity, ATP binding; INVOLVED IN: protein amino acid phosphorylation; EXPRESSED IN: 24 plant structures; EXPRESSED DURING: 15 growth stages; CONTAINS InterPro DOMAIN/s: Protein kinase, ATP binding site (InterPro:IPR017441), Protein kinase, catalytic …	cassava4.1_006849m|PACid:17981981	phosphoenolpyruvate carboxylase-related kinase 2	PGSC0003DMP400003193|PACid:24420468	phosphoenolpyruvate carboxylase-related kinase 2											OG1_10225
Sp2_comp146695_c0_seq1	114	.	A	AGTTGAT	43.2	.	INDEL;DP=12;VDB=0.0190;AF1=1;AC1=2;DP4=0,0,0,2;MQ=45;FQ=-40.5	GT:PL:GQ	1/1:82,6,0:10	Sp2_comp146695_c0_seq1	114	.	A	AGTTGAT	1206.3	PASS	AC=6;AF=1.00;AN=6;DP=13;FS=0.000;MLEAC=6;MLEAF=1.00;MQ=60.00;MQ0=0;QD=30.75	GT:AD:DP:GQ:MLPSAC:MLPSAF:PL	1/1/1/1/1/1:0,13:13:10:6:1.00:1241,101,62,39,23,10,0	SG	827	SPGI:SNFRFM4LP02TILO1	UniRef100_B9HLX3	Predicted protein n=1 Tax=Populus trichocarpa RepID=B9HLX3_POPTR	tr|Q9LFY0|Q9LFY0_ARATH	T7N9.13 OS=Arabidopsis thaliana GN=At1g27070	predicted protein [Populus trichocarpa]	gi|460386147|ref|XP_004238761.1|	PREDICTED: uncharacterized protein LOC101254994 [Solanum lycopersicum]	AT1G27070.1	5'-AMP-activated protein kinase-related		5'-AMP-activated protein kinase-related; BEST Arabidopsis thaliana protein match is: 5'-AMP-activated protein kinase-related (TAIR:AT5G03420.1); Has 814 Blast hits to 789 proteins in 227 species: Archae - 3; Bacteria - 97; Metazoa - 231; Fungi - 191; Plants - 199; Viruses - 0; Other Eukaryotes - 93 (source: NCBI BLink).	cassava4.1_005007m|PACid:17988419	5\'-AMP-activated protein kinase-related	PGSC0003DMP400046519|PACid:24423498	5\'-AMP-activated protein kinase-related
Sp2_comp146695_c1_seq5	372	.	AAAGCTTGTTATTGGAAG	AAAG	214	.	INDEL;DP=22;VDB=0.0365;AF1=1;AC1=2;DP4=0,0,8,10;MQ=49;FQ=-88.5	GT:PL:GQ	1/1:255,54,0:99	Sp2_comp146695_c1_seq5	372	.	AAAGCTTGTTATTGG	A	2971.03	PASS	AC=6;AF=1.00;AN=6;DP=25;FS=0.000;MLEAC=6;MLEAF=1.00;MQ=60.00;MQ0=0;QD=25.47	GT:AD:DP:GQ:MLPSAC:MLPSAF:PL	1/1/1/1/1/1:0,18:25:14:6:1.00:3006,140,86,54,32,14,0	SG	715	No hit in this database						gi|462421347|gb|EMJ25610.1|	hypothetical protein PRUPE_ppa021204mg [Prunus persica]	AT1G27070.1	5'-AMP-activated protein kinase-related		5'-AMP-activated protein kinase-related; BEST Arabidopsis thaliana protein match is: 5'-AMP-activated protein kinase-related (TAIR:AT5G03420.1); Has 814 Blast hits to 789 proteins in 227 species: Archae - 3; Bacteria - 97; Metazoa - 231; Fungi - 191; Plants - 199; Viruses - 0; Other Eukaryotes - 93 (source: NCBI BLink).	cassava4.1_005007m|PACid:17988419	5\'-AMP-activated protein kinase-related	PGSC0003DMP400030763|PACid:24388461	5\'-AMP-activated protein kinase-related
Sp2_comp146695_c1_seq5	204	.	TCAG	TCAGTACAGTTAAAGTGGTTGCAG	19.5	.	INDEL;DP=18;VDB=0.0392;AF1=0.5;AC1=1;DP4=6,6,2,1;MQ=50;FQ=22.5;PV4=1,1,0.14,0.36	GT:PL:GQ	0/1:57,0,255:60											SAM	715	No hit in this database						gi|462421347|gb|EMJ25610.1|	hypothetical protein PRUPE_ppa021204mg [Prunus persica]	AT1G27070.1	5'-AMP-activated protein kinase-related		5'-AMP-activated protein kinase-related; BEST Arabidopsis thaliana protein match is: 5'-AMP-activated protein kinase-related (TAIR:AT5G03420.1); Has 814 Blast hits to 789 proteins in 227 species: Archae - 3; Bacteria - 97; Metazoa - 231; Fungi - 191; Plants - 199; Viruses - 0; Other Eukaryotes - 93 (source: NCBI BLink).	cassava4.1_005007m|PACid:17988419	5\'-AMP-activated protein kinase-related	PGSC0003DMP400030763|PACid:24388461	5\'-AMP-activated protein kinase-related
Sp2_comp146696_c0_seq1	132	.	A	AAC	10604.9	PASS	AC=6;AF=1.00;AN=6;BaseQRankSum=2.150;DP=249;FS=0.000;MLEAC=6;MLEAF=1.00;MQ=59.82;MQ0=0;MQRankSum=0.778;QD=31.80;ReadPosRankSum=2.421	GT:AD:DP:GQ:MLPSAC:MLPSAF:PL	1/1/1/1/1/1:2,245:249:99:6:1.00:10640,1833,1102,675,374,144,0											GATK	1910	SPGI:CN01441	UniRef100_Q9LXS6	Citrate synthase 2, peroxisomal n=1 Tax=Arabidopsis thaliana RepID=CISY2_ARATH	sp|Q9LXS6|CISY2_ARATH	Citrate synthase 2, peroxisomal OS=Arabidopsis thaliana GN=CSY2	citrate synthase	gi|460412855|ref|XP_004251813.1|	PREDICTED: citrate synthase, glyoxysomal-like [Solanum lycopersicum]	AT3G58750.1	citrate synthase 2	Encodes a peroxisomal citrate synthase that is expressed throughout seedling and shoot development.	citrate synthase 2 (CSY2); FUNCTIONS IN: citrate (SI)-synthase activity; INVOLVED IN: fatty acid beta-oxidation, tricarboxylic acid cycle; LOCATED IN: peroxisome; EXPRESSED IN: 25 plant structures; EXPRESSED DURING: 16 growth stages; CONTAINS InterPro DOMAIN/s: Citrate synthase, type II (InterPro:IPR010953), Citrate synthase-like, large alpha subdomain (InterPro:IPR016142), Citrate synthase activ…	cassava4.1_005825m|PACid:17994167	citrate synthase 2	PGSC0003DMP400013728|PACid:24378017	citrate synthase 2
Sp2_comp146698_c0_seq2	358	.	C	CA	69.05	PASS	AC=1;AF=0.167;AN=6;BaseQRankSum=-0.783;DP=24;FS=8.966;MLEAC=1;MLEAF=0.167;MQ=59.72;MQ0=0;MQRankSum=0.335;QD=2.88;RPA=8,9;RU=A;ReadPosRankSum=-1.528;STR	GT:AD:DP:GQ:MLPSAC:MLPSAF:PL	0/0/0/0/0/1:18,5:24:2:1:0.167:102,0,2,16,41,89,2147483647											GATK	1051	No hit in this database						No hit in this database		No hit in this database				No hit in this database		No hit in this database
Sp2_comp146699_c0_seq1	1386	.	TGAT	TGATATAGAT	214	.	INDEL;DP=28;VDB=0.0244;AF1=1;AC1=2;DP4=0,0,3,22;MQ=49;FQ=-110	GT:PL:GQ	1/1:255,75,0:99	Sp2_comp146699_c0_seq1	1386	.	T	TGATATA	2287.9	PASS	AC=6;AF=1.00;AN=6;DP=28;FS=0.000;MLEAC=6;MLEAF=1.00;MQ=60.00;MQ0=0;QD=28.05	GT:AD:DP:GQ:MLPSAC:MLPSAF:PL	1/1/1/1/1/1:0,26:28:21:6:1.00:2323,202,124,78,46,21,0	SG	1509	No hit in this database						gi|460368977|ref|XP_004230341.1|	PREDICTED: polygalacturonase At1g48100-like [Solanum lycopersicum]	AT1G02460.1	Pectin lyase-like superfamily protein		Pectin lyase-like superfamily protein; FUNCTIONS IN: polygalacturonase activity; INVOLVED IN: carbohydrate metabolic process; EXPRESSED IN: stem, root, stamen, seed; EXPRESSED DURING: 4 anthesis, E expanded cotyledon stage; CONTAINS InterPro DOMAIN/s: Pectin lyase fold/virulence factor (InterPro:IPR011050), Glycoside hydrolase, family 28 (InterPro:IPR000743), Pectin lyase fold (InterPro:IPR012334…	cassava4.1_031312m|PACid:17973907	Pectin lyase-like superfamily protein	PGSC0003DMP400004923|PACid:24423632	Pectin lyase-like superfamily protein
Sp2_comp146699_c0_seq1	25	.	CTAG	CTAGTAG	165	.	INDEL;DP=12;VDB=0.0006;AF1=1;AC1=2;DP4=0,0,7,1;MQ=39;FQ=-58.5	GT:PL:GQ	1/1:206,24,0:45											SAM	1509	No hit in this database						gi|460368977|ref|XP_004230341.1|	PREDICTED: polygalacturonase At1g48100-like [Solanum lycopersicum]	AT1G02460.1	Pectin lyase-like superfamily protein		Pectin lyase-like superfamily protein; FUNCTIONS IN: polygalacturonase activity; INVOLVED IN: carbohydrate metabolic process; EXPRESSED IN: stem, root, stamen, seed; EXPRESSED DURING: 4 anthesis, E expanded cotyledon stage; CONTAINS InterPro DOMAIN/s: Pectin lyase fold/virulence factor (InterPro:IPR011050), Glycoside hydrolase, family 28 (InterPro:IPR000743), Pectin lyase fold (InterPro:IPR012334…	cassava4.1_031312m|PACid:17973907	Pectin lyase-like superfamily protein	PGSC0003DMP400004923|PACid:24423632	Pectin lyase-like superfamily protein
Sp2_comp1467_c0_seq1	158	.	CA	C	243.03	PASS	AC=6;AF=1.00;AN=6;DP=8;FS=0.000;MLEAC=6;MLEAF=1.00;MQ=60.00;MQ0=0;QD=30.38	GT:AD:DP:GQ:MLPSAC:MLPSAF:PL	1/1/1/1/1/1:0,8:8:6:6:1.00:277,54,34,22,13,6,0											GATK	355	No hit in this database						No hit in this database		No hit in this database				No hit in this database		No hit in this database
Sp2_comp146700_c0_seq2	48	.	CAAA	CCAAAGAAA	19.5	.	INDEL;DP=34;VDB=0.0001;AF1=1;AC1=2;DP4=0,0,1,0;MQ=60;FQ=-37.5	GT:PL:GQ	1/1:57,3,0:6											SAM	1788	SPGI:CN17390	UniRef100_B9IA54	Predicted protein (Fragment) n=1 Tax=Populus trichocarpa RepID=B9IA54_POPTR	tr|Q8RWT4|Q8RWT4_ARATH	Putative uncharacterized protein At2g42710 OS=Arabidopsis thaliana GN=At2g42710	50s ribosomal protein l1	gi|460412973|ref|XP_004251870.1|	PREDICTED: 50S ribosomal protein L1-like [Solanum lycopersicum]	AT2G42710.1	Ribosomal protein L1p/L10e family		Ribosomal protein L1p/L10e family; FUNCTIONS IN: structural constituent of ribosome, RNA binding; INVOLVED IN: translation, RNA processing; LOCATED IN: ribosome, intracellular, large ribosomal subunit; EXPRESSED IN: 21 plant structures; EXPRESSED DURING: 13 growth stages; CONTAINS InterPro DOMAIN/s: Ribosomal protein L1 (InterPro:IPR002143), Ribosomal protein L1, bacterial-type (InterPro:IPR00587…	cassava4.1_008473m|PACid:17979325	Ribosomal protein L1p/L10e family	PGSC0003DMP400012128|PACid:24422070	Ribosomal protein L1p/L10e family
Sp2_comp146701_c0_seq1	1097	.	TGATGGAT	TGATGGATGGAT	35.5	.	INDEL;DP=19;VDB=0.0365;AF1=0.5;AC1=1;DP4=3,8,1,2;MQ=47;FQ=38.5;PV4=1,0.12,9.8e-08,1	GT:PL:GQ	0/1:73,0,255:76	Sp2_comp146701_c0_seq1	1097	.	T	TGATG	350.78	PASS	AC=2;AF=0.333;AN=6;BaseQRankSum=-1.902;DP=23;FS=0.000;MLEAC=2;MLEAF=0.333;MQ=60.00;MQ0=0;MQRankSum=-0.091;QD=11.44;RPA=1,2;RU=GATG;ReadPosRankSum=-3.260;STR	GT:AD:DP:GQ:MLPSAC:MLPSAF:PL	0/0/0/0/1/1:11,7:23:1:2:0.333:383,10,0,1,12,38,677	SG	1255	SPGI:CN04284	UniRef100_Q5QJB3	Harpin binding protein 1 n=1 Tax=Malus x domestica RepID=Q5QJB3_MALDO	sp|Q9LW57|PAP6_ARATH	Probable plastid-lipid-associated protein 6, chloroplastic OS=Arabidopsis thaliana GN=PAP6	harpin binding protein 1	gi|350535623|ref|NP_001234460.1|	harpin binding protein 1 [Solanum lycopersicum]	AT3G23400.1	Plastid-lipid associated protein PAP / fibrillin family protein		fibrillin 4 (FIB4); FUNCTIONS IN: structural molecule activity; LOCATED IN: in 8 components; EXPRESSED IN: 24 plant structures; EXPRESSED DURING: 14 growth stages; CONTAINS InterPro DOMAIN/s: Plastid lipid-associated protein/fibrillin (InterPro:IPR006843); BEST Arabidopsis thaliana protein match is: Plastid-lipid associated protein PAP / fibrillin family protein (TAIR:AT3G26070.1); Has 367 Blast …	cassava4.1_013229m|PACid:17961789	Plastid-lipid associated protein PAP / fibrillin family protein	PGSC0003DMP400029977|PACid:24398812	Plastid-lipid associated protein PAP / fibrillin family protein
Sp2_comp146701_c0_seq1	184	.	CT	CTT	119	.	INDEL;DP=27;VDB=0.0399;AF1=0.5;AC1=1;DP4=2,1,5,1;MQ=47;FQ=30.5;PV4=1,1,1,1	GT:PL:GQ	0/1:157,0,65:68	Sp2_comp146701_c0_seq1	184	.	C	CT	565.51	PASS	AC=4;AF=0.667;AN=6;BaseQRankSum=0.765;DP=27;FS=0.000;MLEAC=4;MLEAF=0.667;MQ=60.00;MQ0=0;MQRankSum=0.666;QD=20.94;RPA=1,2;RU=T;ReadPosRankSum=-0.173;STR	GT:AD:DP:GQ:MLPSAC:MLPSAF:PL	0/0/1/1/1/1:11,16:27:1:4:0.667:598,53,15,1,0,18,378	SG	1255	SPGI:CN04284	UniRef100_Q5QJB3	Harpin binding protein 1 n=1 Tax=Malus x domestica RepID=Q5QJB3_MALDO	sp|Q9LW57|PAP6_ARATH	Probable plastid-lipid-associated protein 6, chloroplastic OS=Arabidopsis thaliana GN=PAP6	harpin binding protein 1	gi|350535623|ref|NP_001234460.1|	harpin binding protein 1 [Solanum lycopersicum]	AT3G23400.1	Plastid-lipid associated protein PAP / fibrillin family protein		fibrillin 4 (FIB4); FUNCTIONS IN: structural molecule activity; LOCATED IN: in 8 components; EXPRESSED IN: 24 plant structures; EXPRESSED DURING: 14 growth stages; CONTAINS InterPro DOMAIN/s: Plastid lipid-associated protein/fibrillin (InterPro:IPR006843); BEST Arabidopsis thaliana protein match is: Plastid-lipid associated protein PAP / fibrillin family protein (TAIR:AT3G26070.1); Has 367 Blast …	cassava4.1_013229m|PACid:17961789	Plastid-lipid associated protein PAP / fibrillin family protein	PGSC0003DMP400029977|PACid:24398812	Plastid-lipid associated protein PAP / fibrillin family protein
Sp2_comp146703_c0_seq2	1570	.	AC	A	119	.	INDEL;DP=16;VDB=0.0118;AF1=1;AC1=2;DP4=0,0,2,3;MQ=46;FQ=-49.5	GT:PL:GQ	1/1:159,15,0:27											SAM	1629	SPGI:SN017720_1310_1425			-No-Hit-		---NA---	gi|460365355|ref|XP_004228568.1|	PREDICTED: uncharacterized protein LOC101255820 [Solanum lycopersicum]	AT2G36000.1	Mitochondrial transcription termination factor family protein		Mitochondrial transcription termination factor family protein; FUNCTIONS IN: molecular_function unknown; INVOLVED IN: biological_process unknown; LOCATED IN: chloroplast; EXPRESSED IN: 20 plant structures; EXPRESSED DURING: 13 growth stages; CONTAINS InterPro DOMAIN/s: Mitochodrial transcription termination factor-related (InterPro:IPR003690); BEST Arabidopsis thaliana protein match is: Mitochond…	cassava4.1_012762m|PACid:17975406	Mitochondrial transcription termination factor family protein	PGSC0003DMP400057578|PACid:24421577	Mitochondrial transcription termination factor family protein
Sp2_comp146704_c0_seq1	155	.	AATAGAT	A	184	.	INDEL;DP=19;VDB=0.0164;AF1=1;AC1=2;DP4=0,0,1,6;MQ=45;FQ=-55.5	GT:PL:GQ	1/1:224,21,0:39	Sp2_comp146704_c0_seq1	155	.	AATAGAT	A,ATATATAAATATATATAGAT	4841.86	PASS	AC=1,5;AF=0.167,0.833;AN=6;DP=44;FS=0.000;MLEAC=1,1;MLEAF=0.167,0.167;MQ=53.49;MQ0=0;QD=27.90	GT:AD:DP:GQ:MLPSAC:MLPSAF	1/2/2/2/2/2:0,6,34:40:16:1,5:0.167,0.833	SG	1407	SPGI:CN18751	UniRef100_A5B596	Putative uncharacterized protein n=1 Tax=Vitis vinifera RepID=A5B596_VITVI	tr|Q9LJ66|Q9LJ66_ARATH	Oxylase-like protein OS=Arabidopsis thaliana GN=At3g19000	2-oxoglutarate-dependent dioxygenase	gi|359475228|ref|XP_003631618.1|	PREDICTED: gibberellin 20 oxidase 1-like [Vitis vinifera]	AT3G19000.1	2-oxoglutarate (2OG) and Fe(II)-dependent oxygenase superfamily protein		2-oxoglutarate (2OG) and Fe(II)-dependent oxygenase superfamily protein; FUNCTIONS IN: oxidoreductase activity, acting on paired donors, with incorporation or reduction of molecular oxygen, 2-oxoglutarate as one donor, and incorporation of one atom each of oxygen into both donors, oxidoreductase activity, iron ion binding; INVOLVED IN: oxidation reduction; LOCATED IN: cellular_component unknown; …	cassava4.1_010520m|PACid:17984617	2-oxoglutarate (2OG) and Fe(II)-dependent oxygenase superfamily protein	PGSC0003DMP400044980|PACid:24423529	2-oxoglutarate (2OG) and Fe(II)-dependent oxygenase superfamily protein
Sp2_comp146704_c0_seq1	161	.	T	TA	386.33	PASS	AC=6;AF=1.00;AN=6;BaseQRankSum=0.194;DP=27;FS=10.037;MLEAC=6;MLEAF=1.00;MQ=54.10;MQ0=0;MQRankSum=-0.083;QD=14.31;ReadPosRankSum=1.914	GT:AD:DP:GQ:MLPSAC:MLPSAF:PL	1/1/1/1/1/1:10,15:11:2:6:1.00:419,80,41,21,9,2,0											GATK	1407	SPGI:CN18751	UniRef100_A5B596	Putative uncharacterized protein n=1 Tax=Vitis vinifera RepID=A5B596_VITVI	tr|Q9LJ66|Q9LJ66_ARATH	Oxylase-like protein OS=Arabidopsis thaliana GN=At3g19000	2-oxoglutarate-dependent dioxygenase	gi|359475228|ref|XP_003631618.1|	PREDICTED: gibberellin 20 oxidase 1-like [Vitis vinifera]	AT3G19000.1	2-oxoglutarate (2OG) and Fe(II)-dependent oxygenase superfamily protein		2-oxoglutarate (2OG) and Fe(II)-dependent oxygenase superfamily protein; FUNCTIONS IN: oxidoreductase activity, acting on paired donors, with incorporation or reduction of molecular oxygen, 2-oxoglutarate as one donor, and incorporation of one atom each of oxygen into both donors, oxidoreductase activity, iron ion binding; INVOLVED IN: oxidation reduction; LOCATED IN: cellular_component unknown; …	cassava4.1_010520m|PACid:17984617	2-oxoglutarate (2OG) and Fe(II)-dependent oxygenase superfamily protein	PGSC0003DMP400044980|PACid:24423529	2-oxoglutarate (2OG) and Fe(II)-dependent oxygenase superfamily protein
Sp2_comp146705_c0_seq10	41	.	C	CT	11.8	.	INDEL;DP=9;VDB=0.0001;AF1=0.5;AC1=1;DP4=2,3,3,1;MQ=31;FQ=14.6;PV4=0.52,8.8e-05,1,1	GT:PL:GQ	0/1:49,0,90:51											SAM	1441	SPGI:CN16329	no hit		-No-Hit-	No Matching Hit found	---NA---	No hit in this database		No hit in this database				No hit in this database		No hit in this database
Sp2_comp146706_c0_seq3	521	.	AGTAGTAATATAAGTTC	A	214	.	INDEL;DP=249;VDB=0.0118;AF1=1;AC1=2;DP4=1,1,27,78;MQ=48;FQ=-260;PV4=0.46,0.0063,0.49,1	GT:PL:GQ	1/1:255,225,0:99	Sp2_comp146706_c0_seq3	521	.	AGTAGTAATATAAGTTC	A	35153.9	PASS	AC=5;AF=0.833;AN=6;BaseQRankSum=1.013;DP=226;FS=0.000;MLEAC=5;MLEAF=0.833;MQ=59.34;MQ0=0;MQRankSum=1.429;QD=29.17;ReadPosRankSum=1.349	GT:AD:DP:GQ:MLPSAC:MLPSAF:PL	0/1/1/1/1/1:2,181:225:99:5:0.833:35189,1251,708,392,169,0,232	SG	966	SPGI:SNDV036304.1	UniRef100_UPI00015CE14C	PREDICTED: hypothetical protein n=1 Tax=Vitis vinifera RepID=UPI00015CE14C	tr|O65377|O65377_ARATH	F12F1.11 OS=Arabidopsis thaliana GN=At1g12020	protein -	gi|225469636|ref|XP_002265147.1|	PREDICTED: uncharacterized protein LOC100252669 [Vitis vinifera]	AT1G12020.1			unknown protein; BEST Arabidopsis thaliana protein match is: unknown protein (TAIR:AT1G62422.1); Has 89 Blast hits to 88 proteins in 16 species: Archae - 0; Bacteria - 0; Metazoa - 0; Fungi - 0; Plants - 87; Viruses - 0; Other Eukaryotes - 2 (source: NCBI BLink).	cassava4.1_019118m|PACid:17990451	AT1G12020.1	PGSC0003DMP400023612|PACid:24406905	AT1G12020.1											OG1_12915
Sp2_comp146706_c0_seq3	540	.	G	GA	108	.	INDEL;DP=227;VDB=0.0066;AF1=0.8294;AC1=1;DP4=0,1,1,6;MQ=48;FQ=-33.5;PV4=1,1,0.093,1.3e-07	GT:PL:GQ	0/1:144,0,1:4	Sp2_comp146706_c0_seq3	540	.	G	GA	8236.86	PASS	AC=6;AF=1.00;AN=6;BaseQRankSum=-0.085;DP=193;FS=0.000;MLEAC=6;MLEAF=1.00;MQ=59.68;MQ0=0;MQRankSum=-0.952;QD=27.96;ReadPosRankSum=-0.493	GT:AD:DP:GQ:MLPSAC:MLPSAF:PL	1/1/1/1/1/1:2,185:193:71:6:1.00:8272,1350,795,472,244,71,0	SG	966	SPGI:SNDV036304.1	UniRef100_UPI00015CE14C	PREDICTED: hypothetical protein n=1 Tax=Vitis vinifera RepID=UPI00015CE14C	tr|O65377|O65377_ARATH	F12F1.11 OS=Arabidopsis thaliana GN=At1g12020	protein -	gi|225469636|ref|XP_002265147.1|	PREDICTED: uncharacterized protein LOC100252669 [Vitis vinifera]	AT1G12020.1			unknown protein; BEST Arabidopsis thaliana protein match is: unknown protein (TAIR:AT1G62422.1); Has 89 Blast hits to 88 proteins in 16 species: Archae - 0; Bacteria - 0; Metazoa - 0; Fungi - 0; Plants - 87; Viruses - 0; Other Eukaryotes - 2 (source: NCBI BLink).	cassava4.1_019118m|PACid:17990451	AT1G12020.1	PGSC0003DMP400023612|PACid:24406905	AT1G12020.1											OG1_12915
Sp2_comp146706_c0_seq3	600	.	A	ACGCCGCCGG	214	.	INDEL;DP=150;VDB=0.0190;AF1=1;AC1=2;DP4=1,0,23,52;MQ=41;FQ=-233;PV4=0.32,1,0.16,1	GT:PL:GQ	1/1:255,198,0:99	Sp2_comp146706_c0_seq3	600	.	A	ACGCCGCCGG	18361.9	PASS	AC=6;AF=1.00;AN=6;DP=196;FS=0.000;MLEAC=6;MLEAF=1.00;MQ=59.71;MQ0=0;QD=31.23	GT:AD:DP:GQ:MLPSAC:MLPSAF:PL	1/1/1/1/1/1:0,181:194:99:6:1.00:18397,1404,862,544,318,143,0	SG	966	SPGI:SNDV036304.1	UniRef100_UPI00015CE14C	PREDICTED: hypothetical protein n=1 Tax=Vitis vinifera RepID=UPI00015CE14C	tr|O65377|O65377_ARATH	F12F1.11 OS=Arabidopsis thaliana GN=At1g12020	protein -	gi|225469636|ref|XP_002265147.1|	PREDICTED: uncharacterized protein LOC100252669 [Vitis vinifera]	AT1G12020.1			unknown protein; BEST Arabidopsis thaliana protein match is: unknown protein (TAIR:AT1G62422.1); Has 89 Blast hits to 88 proteins in 16 species: Archae - 0; Bacteria - 0; Metazoa - 0; Fungi - 0; Plants - 87; Viruses - 0; Other Eukaryotes - 2 (source: NCBI BLink).	cassava4.1_019118m|PACid:17990451	AT1G12020.1	PGSC0003DMP400023612|PACid:24406905	AT1G12020.1											OG1_12915
Sp2_comp146706_c0_seq3	632	.	GGTTG	GG	214	.	INDEL;DP=137;VDB=0.0399;AF1=1;AC1=2;DP4=0,0,3,35;MQ=46;FQ=-149	GT:PL:GQ	1/1:255,114,0:99	Sp2_comp146706_c0_seq3	632	.	GGTT	G	6619.86	PASS	AC=6;AF=1.00;AN=6;DP=164;FS=0.000;MLEAC=6;MLEAF=1.00;MQ=59.66;MQ0=0;QD=25.84	GT:AD:DP:GQ:MLPSAC:MLPSAF:PL	1/1/1/1/1/1:0,107:164:85:6:1.00:6655,833,511,322,188,85,0	SG	966	SPGI:SNDV036304.1	UniRef100_UPI00015CE14C	PREDICTED: hypothetical protein n=1 Tax=Vitis vinifera RepID=UPI00015CE14C	tr|O65377|O65377_ARATH	F12F1.11 OS=Arabidopsis thaliana GN=At1g12020	protein -	gi|225469636|ref|XP_002265147.1|	PREDICTED: uncharacterized protein LOC100252669 [Vitis vinifera]	AT1G12020.1			unknown protein; BEST Arabidopsis thaliana protein match is: unknown protein (TAIR:AT1G62422.1); Has 89 Blast hits to 88 proteins in 16 species: Archae - 0; Bacteria - 0; Metazoa - 0; Fungi - 0; Plants - 87; Viruses - 0; Other Eukaryotes - 2 (source: NCBI BLink).	cassava4.1_019118m|PACid:17990451	AT1G12020.1	PGSC0003DMP400023612|PACid:24406905	AT1G12020.1											OG1_12915
Sp2_comp146706_c0_seq3	101	.	CATT	C	13940.9	PASS	AC=6;AF=1.00;AN=6;DP=248;FS=0.000;MLEAC=6;MLEAF=1.00;MQ=59.62;MQ0=0;QD=31.84	GT:AD:DP:GQ:MLPSAC:MLPSAF:PL	1/1/1/1/1/1:0,244:248:99:6:1.00:13976,1899,1164,735,430,193,0											GATK	966	SPGI:SNDV036304.1	UniRef100_UPI00015CE14C	PREDICTED: hypothetical protein n=1 Tax=Vitis vinifera RepID=UPI00015CE14C	tr|O65377|O65377_ARATH	F12F1.11 OS=Arabidopsis thaliana GN=At1g12020	protein -	gi|225469636|ref|XP_002265147.1|	PREDICTED: uncharacterized protein LOC100252669 [Vitis vinifera]	AT1G12020.1			unknown protein; BEST Arabidopsis thaliana protein match is: unknown protein (TAIR:AT1G62422.1); Has 89 Blast hits to 88 proteins in 16 species: Archae - 0; Bacteria - 0; Metazoa - 0; Fungi - 0; Plants - 87; Viruses - 0; Other Eukaryotes - 2 (source: NCBI BLink).	cassava4.1_019118m|PACid:17990451	AT1G12020.1	PGSC0003DMP400023612|PACid:24406905	AT1G12020.1											OG1_12915
Sp2_comp146706_c0_seq3	598	.	TG	TGGCGCCGCCG	217	.	INDEL;DP=154;VDB=0.0190;AF1=0.5;AC1=1;DP4=15,7,10,48;MQ=40;FQ=131;PV4=2.7e-05,1,0.33,1	GT:PL:GQ	0/1:255,0,166:99											SAM	966	SPGI:SNDV036304.1	UniRef100_UPI00015CE14C	PREDICTED: hypothetical protein n=1 Tax=Vitis vinifera RepID=UPI00015CE14C	tr|O65377|O65377_ARATH	F12F1.11 OS=Arabidopsis thaliana GN=At1g12020	protein -	gi|225469636|ref|XP_002265147.1|	PREDICTED: uncharacterized protein LOC100252669 [Vitis vinifera]	AT1G12020.1			unknown protein; BEST Arabidopsis thaliana protein match is: unknown protein (TAIR:AT1G62422.1); Has 89 Blast hits to 88 proteins in 16 species: Archae - 0; Bacteria - 0; Metazoa - 0; Fungi - 0; Plants - 87; Viruses - 0; Other Eukaryotes - 2 (source: NCBI BLink).	cassava4.1_019118m|PACid:17990451	AT1G12020.1	PGSC0003DMP400023612|PACid:24406905	AT1G12020.1											OG1_12915
Sp2_comp146706_c0_seq3	606	.	CGG	C	102	.	INDEL;DP=150;VDB=0.0244;AF1=1;AC1=2;DP4=0,0,5,0;MQ=46;FQ=-49.5	GT:PL:GQ	1/1:142,15,0:27											SAM	966	SPGI:SNDV036304.1	UniRef100_UPI00015CE14C	PREDICTED: hypothetical protein n=1 Tax=Vitis vinifera RepID=UPI00015CE14C	tr|O65377|O65377_ARATH	F12F1.11 OS=Arabidopsis thaliana GN=At1g12020	protein -	gi|225469636|ref|XP_002265147.1|	PREDICTED: uncharacterized protein LOC100252669 [Vitis vinifera]	AT1G12020.1			unknown protein; BEST Arabidopsis thaliana protein match is: unknown protein (TAIR:AT1G62422.1); Has 89 Blast hits to 88 proteins in 16 species: Archae - 0; Bacteria - 0; Metazoa - 0; Fungi - 0; Plants - 87; Viruses - 0; Other Eukaryotes - 2 (source: NCBI BLink).	cassava4.1_019118m|PACid:17990451	AT1G12020.1	PGSC0003DMP400023612|PACid:24406905	AT1G12020.1											OG1_12915
Sp2_comp146707_c0_seq5	502	.	TTCCA	TTCCATTGCTCGCTCCTCCA	214	.	INDEL;DP=29;VDB=0.0365;AF1=1;AC1=2;DP4=0,0,15,7;MQ=49;FQ=-101	GT:PL:GQ	1/1:255,66,0:99	Sp2_comp146707_c0_seq5	502	.	T	TTCCATTGCTCGCTCC	5939.87	PASS	AC=6;AF=1.00;AN=6;DP=39;FS=0.000;MLEAC=6;MLEAF=1.00;MQ=60.00;MQ0=0;QD=30.46	GT:AD:DP:GQ:MLPSAC:MLPSAF:PL	1/1/1/1/1/1:0,38:39:30:6:1.00:5975,296,181,114,67,30,0	SG	2222	SPGI:CN22860	no hit		-No-Hit-	No Matching Hit found	---NA---	gi|460404783|ref|XP_004247860.1|	PREDICTED: high mobility group B protein 15-like [Solanum lycopersicum]	AT1G04880.1	HMG (high mobility group) box protein with ARID/BRIGHT DNA-binding domain		HMG (high mobility group) box protein with ARID/BRIGHT DNA-binding domain; FUNCTIONS IN: sequence-specific DNA binding transcription factor activity; INVOLVED IN: regulation of transcription; LOCATED IN: intracellular, nucleus; EXPRESSED IN: 10 plant structures; EXPRESSED DURING: 7 growth stages; CONTAINS InterPro DOMAIN/s: High mobility group, superfamily (InterPro:IPR009071), High mobility grou…	cassava4.1_023381m|PACid:17982453	HMG (high mobility group) box protein with ARID/BRIGHT DNA-binding domain	PGSC0003DMP400054515|PACid:24398537	HMG (high mobility group) box protein with ARID/BRIGHT DNA-binding domain											OG1_6176
Sp2_comp146707_c0_seq5	506	.	A	ATTGCTCGCTCCTCCG	217	.	INDEL;DP=33;VDB=0.0400;AF1=0.5003;AC1=1;DP4=5,0,9,6;MQ=45;FQ=-6.6;PV4=0.26,1,1,1	GT:PL:GQ	0/1:255,0,29:32											SAM	2222	SPGI:CN22860	no hit		-No-Hit-	No Matching Hit found	---NA---	gi|460404783|ref|XP_004247860.1|	PREDICTED: high mobility group B protein 15-like [Solanum lycopersicum]	AT1G04880.1	HMG (high mobility group) box protein with ARID/BRIGHT DNA-binding domain		HMG (high mobility group) box protein with ARID/BRIGHT DNA-binding domain; FUNCTIONS IN: sequence-specific DNA binding transcription factor activity; INVOLVED IN: regulation of transcription; LOCATED IN: intracellular, nucleus; EXPRESSED IN: 10 plant structures; EXPRESSED DURING: 7 growth stages; CONTAINS InterPro DOMAIN/s: High mobility group, superfamily (InterPro:IPR009071), High mobility grou…	cassava4.1_023381m|PACid:17982453	HMG (high mobility group) box protein with ARID/BRIGHT DNA-binding domain	PGSC0003DMP400054515|PACid:24398537	HMG (high mobility group) box protein with ARID/BRIGHT DNA-binding domain											OG1_6176
Sp2_comp146711_c1_seq4	161	.	TTTT	TTTTGGTAACTTT	214	.	INDEL;DP=134;VDB=0.0190;AF1=1;AC1=2;DP4=0,0,95,30;MQ=43;FQ=-290	GT:PL:GQ	1/1:255,255,0:99	Sp2_comp146711_c1_seq4	161	.	T	TTTTGGTAAC	18936.9	PASS	AC=6;AF=1.00;AN=6;DP=173;FS=0.000;MLEAC=6;MLEAF=1.00;MQ=59.86;MQ0=0;QD=33.34	GT:AD:DP:GQ:MLPSAC:MLPSAF:PL	1/1/1/1/1/1:0,169:173:99:6:1.00:18972,1315,806,509,298,134,0	SG	1247	SPGI:CN02400	UniRef100_B9RTS0	Imidazoleglycerol-phosphate dehydratase n=1 Tax=Ricinus communis RepID=B9RTS0_RICCO	tr|Q94AE6|Q94AE6_ARATH	Imidazoleglycerol-phosphate dehydratase OS=Arabidopsis thaliana GN=At4g14910	imidazoleglycerol-phosphate dehydratase	gi|460403763|ref|XP_004247357.1|	PREDICTED: imidazoleglycerol-phosphate dehydratase-like [Solanum lycopersicum]	AT4G14910.1	HISTIDINE BIOSYNTHESIS 5B	Encodes a protein that is predicted to act as a imidazoleglycerol-phosphate dehydratase involved in histidine biosynthesis	HISTIDINE BIOSYNTHESIS 5B (HISN5B); FUNCTIONS IN: imidazoleglycerol-phosphate dehydratase activity; INVOLVED IN: histidine biosynthetic process; LOCATED IN: chloroplast; EXPRESSED IN: 22 plant structures; EXPRESSED DURING: 13 growth stages; CONTAINS InterPro DOMAIN/s: Imidazoleglycerol-phosphate dehydratase, conserved site (InterPro:IPR020565), Ribosomal protein S5 domain 2-type fold (InterPro:IP…	cassava4.1_013687m|PACid:17974445	HISTIDINE BIOSYNTHESIS 5B	PGSC0003DMP400052396|PACid:24398714	imidazoleglycerol-phosphate dehydratase											OG1_10227
Sp2_comp146711_c1_seq4	277	.	TTGCGGAACAAATGCGGAAC	TTGCGGAAC	108	.	INDEL;DP=170;VDB=0.0164;AF1=1;AC1=2;DP4=0,0,4,5;MQ=48;FQ=-61.5	GT:PL:GQ	1/1:149,27,0:51	Sp2_comp146711_c1_seq4	277	.	TTGCGGAACAAA	T	17060.3	PASS	AC=6;AF=1.00;AN=6;BaseQRankSum=0.974;DP=137;FS=0.000;MLEAC=6;MLEAF=1.00;MQ=59.87;MQ0=0;MQRankSum=1.996;QD=33.96;ReadPosRankSum=0.255	GT:AD:DP:GQ:MLPSAC:MLPSAF:PL	1/1/1/1/1/1:2,128:137:10:6:1.00:17095,891,508,285,128,10,0	SG	1247	SPGI:CN02400	UniRef100_B9RTS0	Imidazoleglycerol-phosphate dehydratase n=1 Tax=Ricinus communis RepID=B9RTS0_RICCO	tr|Q94AE6|Q94AE6_ARATH	Imidazoleglycerol-phosphate dehydratase OS=Arabidopsis thaliana GN=At4g14910	imidazoleglycerol-phosphate dehydratase	gi|460403763|ref|XP_004247357.1|	PREDICTED: imidazoleglycerol-phosphate dehydratase-like [Solanum lycopersicum]	AT4G14910.1	HISTIDINE BIOSYNTHESIS 5B	Encodes a protein that is predicted to act as a imidazoleglycerol-phosphate dehydratase involved in histidine biosynthesis	HISTIDINE BIOSYNTHESIS 5B (HISN5B); FUNCTIONS IN: imidazoleglycerol-phosphate dehydratase activity; INVOLVED IN: histidine biosynthetic process; LOCATED IN: chloroplast; EXPRESSED IN: 22 plant structures; EXPRESSED DURING: 13 growth stages; CONTAINS InterPro DOMAIN/s: Imidazoleglycerol-phosphate dehydratase, conserved site (InterPro:IPR020565), Ribosomal protein S5 domain 2-type fold (InterPro:IP…	cassava4.1_013687m|PACid:17974445	HISTIDINE BIOSYNTHESIS 5B	PGSC0003DMP400052396|PACid:24398714	imidazoleglycerol-phosphate dehydratase											OG1_10227
Sp2_comp146711_c1_seq4	219	.	A	AAAAAT	15922.4	PASS	AC=6;AF=1.00;AN=6;DP=248;FS=0.000;MLEAC=5;MLEAF=0.833;MQ=59.78;MQ0=0;QD=32.64	GT:AD:DP:GQ:MLPSAC:MLPSAF:PL	1/1/1/1/1/1:0,246:247:99:6:1.00:15948,1912,1173,740,433,195,0											GATK	1247	SPGI:CN02400	UniRef100_B9RTS0	Imidazoleglycerol-phosphate dehydratase n=1 Tax=Ricinus communis RepID=B9RTS0_RICCO	tr|Q94AE6|Q94AE6_ARATH	Imidazoleglycerol-phosphate dehydratase OS=Arabidopsis thaliana GN=At4g14910	imidazoleglycerol-phosphate dehydratase	gi|460403763|ref|XP_004247357.1|	PREDICTED: imidazoleglycerol-phosphate dehydratase-like [Solanum lycopersicum]	AT4G14910.1	HISTIDINE BIOSYNTHESIS 5B	Encodes a protein that is predicted to act as a imidazoleglycerol-phosphate dehydratase involved in histidine biosynthesis	HISTIDINE BIOSYNTHESIS 5B (HISN5B); FUNCTIONS IN: imidazoleglycerol-phosphate dehydratase activity; INVOLVED IN: histidine biosynthetic process; LOCATED IN: chloroplast; EXPRESSED IN: 22 plant structures; EXPRESSED DURING: 13 growth stages; CONTAINS InterPro DOMAIN/s: Imidazoleglycerol-phosphate dehydratase, conserved site (InterPro:IPR020565), Ribosomal protein S5 domain 2-type fold (InterPro:IP…	cassava4.1_013687m|PACid:17974445	HISTIDINE BIOSYNTHESIS 5B	PGSC0003DMP400052396|PACid:24398714	imidazoleglycerol-phosphate dehydratase											OG1_10227
Sp2_comp146711_c1_seq4	328	.	A	AT	8834.86	PASS	AC=6;AF=1.00;AN=6;BaseQRankSum=-1.303;DP=250;FS=0.000;MLEAC=6;MLEAF=1.00;MQ=59.98;MQ0=0;MQRankSum=-0.360;QD=28.35;RPA=4,5;RU=T;ReadPosRankSum=0.476;STR	GT:AD:DP:GQ:MLPSAC:MLPSAF:PL	1/1/1/1/1/1:2,240:250:99:6:1.00:8870,1792,1072,652,355,129,0											GATK	1247	SPGI:CN02400	UniRef100_B9RTS0	Imidazoleglycerol-phosphate dehydratase n=1 Tax=Ricinus communis RepID=B9RTS0_RICCO	tr|Q94AE6|Q94AE6_ARATH	Imidazoleglycerol-phosphate dehydratase OS=Arabidopsis thaliana GN=At4g14910	imidazoleglycerol-phosphate dehydratase	gi|460403763|ref|XP_004247357.1|	PREDICTED: imidazoleglycerol-phosphate dehydratase-like [Solanum lycopersicum]	AT4G14910.1	HISTIDINE BIOSYNTHESIS 5B	Encodes a protein that is predicted to act as a imidazoleglycerol-phosphate dehydratase involved in histidine biosynthesis	HISTIDINE BIOSYNTHESIS 5B (HISN5B); FUNCTIONS IN: imidazoleglycerol-phosphate dehydratase activity; INVOLVED IN: histidine biosynthetic process; LOCATED IN: chloroplast; EXPRESSED IN: 22 plant structures; EXPRESSED DURING: 13 growth stages; CONTAINS InterPro DOMAIN/s: Imidazoleglycerol-phosphate dehydratase, conserved site (InterPro:IPR020565), Ribosomal protein S5 domain 2-type fold (InterPro:IP…	cassava4.1_013687m|PACid:17974445	HISTIDINE BIOSYNTHESIS 5B	PGSC0003DMP400052396|PACid:24398714	imidazoleglycerol-phosphate dehydratase											OG1_10227
Sp2_comp146711_c1_seq4	213	.	A	ATAAAAG	217	.	INDEL;DP=220;VDB=0.0392;AF1=0.5;AC1=1;DP4=17,9,44,29;MQ=42;FQ=100;PV4=0.81,1,1,1	GT:PL:GQ	0/1:255,0,135:99											SAM	1247	SPGI:CN02400	UniRef100_B9RTS0	Imidazoleglycerol-phosphate dehydratase n=1 Tax=Ricinus communis RepID=B9RTS0_RICCO	tr|Q94AE6|Q94AE6_ARATH	Imidazoleglycerol-phosphate dehydratase OS=Arabidopsis thaliana GN=At4g14910	imidazoleglycerol-phosphate dehydratase	gi|460403763|ref|XP_004247357.1|	PREDICTED: imidazoleglycerol-phosphate dehydratase-like [Solanum lycopersicum]	AT4G14910.1	HISTIDINE BIOSYNTHESIS 5B	Encodes a protein that is predicted to act as a imidazoleglycerol-phosphate dehydratase involved in histidine biosynthesis	HISTIDINE BIOSYNTHESIS 5B (HISN5B); FUNCTIONS IN: imidazoleglycerol-phosphate dehydratase activity; INVOLVED IN: histidine biosynthetic process; LOCATED IN: chloroplast; EXPRESSED IN: 22 plant structures; EXPRESSED DURING: 13 growth stages; CONTAINS InterPro DOMAIN/s: Imidazoleglycerol-phosphate dehydratase, conserved site (InterPro:IPR020565), Ribosomal protein S5 domain 2-type fold (InterPro:IP…	cassava4.1_013687m|PACid:17974445	HISTIDINE BIOSYNTHESIS 5B	PGSC0003DMP400052396|PACid:24398714	imidazoleglycerol-phosphate dehydratase											OG1_10227
Sp2_comp146713_c0_seq2	1323	.	TTGG	TTGGTGGTGG	214	.	INDEL;DP=115;VDB=0.0322;AF1=1;AC1=2;DP4=0,0,35,47;MQ=47;FQ=-282	GT:PL:GQ	1/1:255,247,0:99	Sp2_comp146713_c0_seq2	1323	.	T	TTGGTGG	7855.86	PASS	AC=6;AF=1.00;AN=6;DP=137;FS=0.000;MLEAC=6;MLEAF=1.00;MQ=59.70;MQ0=0;QD=28.67;RPA=1,3;RU=TGG;STR	GT:AD:DP:GQ:MLPSAC:MLPSAF:PL	1/1/1/1/1/1:0,119:137:94:6:1.00:7891,918,564,356,209,94,0	SG	1678	SPGI:CN08575	UniRef100_D1H2T0	Whole genome shotgun sequence of line PN40024, scaffold_0.assembly12x (Fragment) n=1 Tax=Vitis vinifera RepID=D1H2T0_VITVI	tr|Q9FME2|Q9FME2_ARATH	AT5g60980/MSL3_100 OS=Arabidopsis thaliana GN=At5g60980	rna binding	gi|297734068|emb|CBI15315.3|	unnamed protein product [Vitis vinifera]	AT5G60980.1	Nuclear transport factor 2 (NTF2) family protein with RNA binding (RRM-RBD-RNP motifs) domain		Nuclear transport factor 2 (NTF2) family protein with RNA binding (RRM-RBD-RNP motifs) domain; FUNCTIONS IN: RNA binding, nucleotide binding, nucleic acid binding; INVOLVED IN: transport, nucleocytoplasmic transport; LOCATED IN: intracellular; EXPRESSED IN: 23 plant structures; EXPRESSED DURING: 13 growth stages; CONTAINS InterPro DOMAIN/s: Nuclear transport factor 2 (InterPro:IPR002075), Nuclear…	cassava4.1_006850m|PACid:17969158	Nuclear transport factor 2 (NTF2) family protein with RNA binding (RRM-RBD-RNP motifs) domain	PGSC0003DMP400002649|PACid:24424518	Nuclear transport factor 2 (NTF2) family protein with RNA binding (RRM-RBD-RNP motifs) domain
Sp2_comp146713_c0_seq2	1544	.	ACCCCC	ACCCC	109	.	INDEL;DP=98;VDB=0.0099;AF1=0.5;AC1=1;DP4=13,31,13,34;MQ=49;FQ=105;PV4=1,9.1e-16,1,0.45	GT:PL:GQ	0/1:147,0,140:99	Sp2_comp146713_c0_seq2	1544	.	AC	A	1519.89	PASS	AC=3;AF=0.500;AN=6;BaseQRankSum=1.187;DP=101;FS=0.000;MLEAC=3;MLEAF=0.500;MQ=59.59;MQ0=0;MQRankSum=0.875;QD=15.05;RPA=5,4;RU=C;ReadPosRankSum=1.031;STR	GT:AD:DP:GQ:MLPSAC:MLPSAF:PL	0/0/0/1/1/1:47,48:100:23:3:0.500:1555,125,26,0,23,118,2147483647	SG	1678	SPGI:CN08575	UniRef100_D1H2T0	Whole genome shotgun sequence of line PN40024, scaffold_0.assembly12x (Fragment) n=1 Tax=Vitis vinifera RepID=D1H2T0_VITVI	tr|Q9FME2|Q9FME2_ARATH	AT5g60980/MSL3_100 OS=Arabidopsis thaliana GN=At5g60980	rna binding	gi|297734068|emb|CBI15315.3|	unnamed protein product [Vitis vinifera]	AT5G60980.1	Nuclear transport factor 2 (NTF2) family protein with RNA binding (RRM-RBD-RNP motifs) domain		Nuclear transport factor 2 (NTF2) family protein with RNA binding (RRM-RBD-RNP motifs) domain; FUNCTIONS IN: RNA binding, nucleotide binding, nucleic acid binding; INVOLVED IN: transport, nucleocytoplasmic transport; LOCATED IN: intracellular; EXPRESSED IN: 23 plant structures; EXPRESSED DURING: 13 growth stages; CONTAINS InterPro DOMAIN/s: Nuclear transport factor 2 (InterPro:IPR002075), Nuclear…	cassava4.1_006850m|PACid:17969158	Nuclear transport factor 2 (NTF2) family protein with RNA binding (RRM-RBD-RNP motifs) domain	PGSC0003DMP400002649|PACid:24424518	Nuclear transport factor 2 (NTF2) family protein with RNA binding (RRM-RBD-RNP motifs) domain
Sp2_comp146713_c0_seq2	1324	.	TGG	TGGTGGGGG	214	.	INDEL;DP=116;VDB=0.0271;AF1=1;AC1=2;DP4=0,2,31,30;MQ=47;FQ=-163;PV4=0.49,1,1,1	GT:PL:GQ	1/1:255,128,0:99											SAM	1678	SPGI:CN08575	UniRef100_D1H2T0	Whole genome shotgun sequence of line PN40024, scaffold_0.assembly12x (Fragment) n=1 Tax=Vitis vinifera RepID=D1H2T0_VITVI	tr|Q9FME2|Q9FME2_ARATH	AT5g60980/MSL3_100 OS=Arabidopsis thaliana GN=At5g60980	rna binding	gi|297734068|emb|CBI15315.3|	unnamed protein product [Vitis vinifera]	AT5G60980.1	Nuclear transport factor 2 (NTF2) family protein with RNA binding (RRM-RBD-RNP motifs) domain		Nuclear transport factor 2 (NTF2) family protein with RNA binding (RRM-RBD-RNP motifs) domain; FUNCTIONS IN: RNA binding, nucleotide binding, nucleic acid binding; INVOLVED IN: transport, nucleocytoplasmic transport; LOCATED IN: intracellular; EXPRESSED IN: 23 plant structures; EXPRESSED DURING: 13 growth stages; CONTAINS InterPro DOMAIN/s: Nuclear transport factor 2 (InterPro:IPR002075), Nuclear…	cassava4.1_006850m|PACid:17969158	Nuclear transport factor 2 (NTF2) family protein with RNA binding (RRM-RBD-RNP motifs) domain	PGSC0003DMP400002649|PACid:24424518	Nuclear transport factor 2 (NTF2) family protein with RNA binding (RRM-RBD-RNP motifs) domain
Sp2_comp146713_c0_seq2	1330	.	TGG	TGGTGGGGG	214	.	INDEL;DP=114;VDB=0.0322;AF1=1;AC1=2;DP4=0,2,31,27;MQ=47;FQ=-169;PV4=0.23,1,1,1	GT:PL:GQ	1/1:255,134,0:99											SAM	1678	SPGI:CN08575	UniRef100_D1H2T0	Whole genome shotgun sequence of line PN40024, scaffold_0.assembly12x (Fragment) n=1 Tax=Vitis vinifera RepID=D1H2T0_VITVI	tr|Q9FME2|Q9FME2_ARATH	AT5g60980/MSL3_100 OS=Arabidopsis thaliana GN=At5g60980	rna binding	gi|297734068|emb|CBI15315.3|	unnamed protein product [Vitis vinifera]	AT5G60980.1	Nuclear transport factor 2 (NTF2) family protein with RNA binding (RRM-RBD-RNP motifs) domain		Nuclear transport factor 2 (NTF2) family protein with RNA binding (RRM-RBD-RNP motifs) domain; FUNCTIONS IN: RNA binding, nucleotide binding, nucleic acid binding; INVOLVED IN: transport, nucleocytoplasmic transport; LOCATED IN: intracellular; EXPRESSED IN: 23 plant structures; EXPRESSED DURING: 13 growth stages; CONTAINS InterPro DOMAIN/s: Nuclear transport factor 2 (InterPro:IPR002075), Nuclear…	cassava4.1_006850m|PACid:17969158	Nuclear transport factor 2 (NTF2) family protein with RNA binding (RRM-RBD-RNP motifs) domain	PGSC0003DMP400002649|PACid:24424518	Nuclear transport factor 2 (NTF2) family protein with RNA binding (RRM-RBD-RNP motifs) domain
Sp2_comp146713_c0_seq2	1336	.	T	TGGGGGG	152	.	INDEL;DP=112;VDB=0.0345;AF1=1;AC1=2;DP4=0,1,7,2;MQ=47;FQ=-38.5;PV4=0.3,1,1,1	GT:PL:GQ	1/1:190,4,0:7											SAM	1678	SPGI:CN08575	UniRef100_D1H2T0	Whole genome shotgun sequence of line PN40024, scaffold_0.assembly12x (Fragment) n=1 Tax=Vitis vinifera RepID=D1H2T0_VITVI	tr|Q9FME2|Q9FME2_ARATH	AT5g60980/MSL3_100 OS=Arabidopsis thaliana GN=At5g60980	rna binding	gi|297734068|emb|CBI15315.3|	unnamed protein product [Vitis vinifera]	AT5G60980.1	Nuclear transport factor 2 (NTF2) family protein with RNA binding (RRM-RBD-RNP motifs) domain		Nuclear transport factor 2 (NTF2) family protein with RNA binding (RRM-RBD-RNP motifs) domain; FUNCTIONS IN: RNA binding, nucleotide binding, nucleic acid binding; INVOLVED IN: transport, nucleocytoplasmic transport; LOCATED IN: intracellular; EXPRESSED IN: 23 plant structures; EXPRESSED DURING: 13 growth stages; CONTAINS InterPro DOMAIN/s: Nuclear transport factor 2 (InterPro:IPR002075), Nuclear…	cassava4.1_006850m|PACid:17969158	Nuclear transport factor 2 (NTF2) family protein with RNA binding (RRM-RBD-RNP motifs) domain	PGSC0003DMP400002649|PACid:24424518	Nuclear transport factor 2 (NTF2) family protein with RNA binding (RRM-RBD-RNP motifs) domain
Sp2_comp146714_c0_seq13	1098	.	TTC	TTCCGTC	214	.	INDEL;DP=117;VDB=0.0392;AF1=1;AC1=2;DP4=0,0,51,43;MQ=45;FQ=-290	GT:PL:GQ	1/1:255,255,0:99											SAM	1410	SPGI:CN10097	UniRef100_D1HW97	Whole genome shotgun sequence of line PN40024, scaffold_67.assembly12x (Fragment) n=1 Tax=Vitis vinifera RepID=D1HW97_VITVI	tr|Q4PL95|Q4PL95_ARATH	Putative uncharacterized protein OS=Arabidopsis thaliana GN=At2g40316	protein	gi|460388596|ref|XP_004239953.1|	PREDICTED: uncharacterized protein LOC101260820 [Solanum lycopersicum]	AT2G40316.1			FUNCTIONS IN: molecular_function unknown; LOCATED IN: endomembrane system; EXPRESSED IN: 22 plant structures; EXPRESSED DURING: 13 growth stages; CONTAINS InterPro DOMAIN/s: Autophagy-related protein 27 (InterPro:IPR018939); Has 138 Blast hits to 138 proteins in 57 species: Archae - 0; Bacteria - 0; Metazoa - 32; Fungi - 62; Plants - 33; Viruses - 0; Other Eukaryotes - 11 (source: NCBI BLink).	cassava4.1_030561m|PACid:17983209	AT2G40316.1	PGSC0003DMP400047211|PACid:24389074	AT2G40316.1
Sp2_comp146714_c0_seq13	1361	.	CTTT	CTT	35.5	.	INDEL;DP=11;VDB=0.0025;AF1=0.5;AC1=1;DP4=2,4,1,4;MQ=43;FQ=38.5;PV4=1,0.0057,0.0038,1	GT:PL:GQ	0/1:73,0,132:76											SAM	1410	SPGI:CN10097	UniRef100_D1HW97	Whole genome shotgun sequence of line PN40024, scaffold_67.assembly12x (Fragment) n=1 Tax=Vitis vinifera RepID=D1HW97_VITVI	tr|Q4PL95|Q4PL95_ARATH	Putative uncharacterized protein OS=Arabidopsis thaliana GN=At2g40316	protein	gi|460388596|ref|XP_004239953.1|	PREDICTED: uncharacterized protein LOC101260820 [Solanum lycopersicum]	AT2G40316.1			FUNCTIONS IN: molecular_function unknown; LOCATED IN: endomembrane system; EXPRESSED IN: 22 plant structures; EXPRESSED DURING: 13 growth stages; CONTAINS InterPro DOMAIN/s: Autophagy-related protein 27 (InterPro:IPR018939); Has 138 Blast hits to 138 proteins in 57 species: Archae - 0; Bacteria - 0; Metazoa - 32; Fungi - 62; Plants - 33; Viruses - 0; Other Eukaryotes - 11 (source: NCBI BLink).	cassava4.1_030561m|PACid:17983209	AT2G40316.1	PGSC0003DMP400047211|PACid:24389074	AT2G40316.1
Sp2_comp146718_c0_seq2	1896	.	T	TACA	217	.	INDEL;DP=67;VDB=0.0400;AF1=0.5;AC1=1;DP4=17,18,20,9;MQ=50;FQ=217;PV4=0.13,4.2e-10,1,1	GT:PL:GQ	0/1:255,0,255:99											SAM	3647	SPGI:CN19315	UniRef100_UPI0001982F2C	PREDICTED: hypothetical protein n=1 Tax=Vitis vinifera RepID=UPI0001982F2C	sp|Q0WLC6|PP349_ARATH	Pentatricopeptide repeat-containing protein At4g34830, chloroplastic OS=Arabidopsis thaliana GN=At4g34830/At4g34820	protein	gi|460371235|ref|XP_004231448.1|	PREDICTED: pentatricopeptide repeat-containing protein At4g34830, chloroplastic-like [Solanum lycopersicum]	AT4G34830.1	Pentatricopeptide repeat (PPR) superfamily protein	Encodes MRL1, a conserved pentatricopeptide repeat protein, required for stabilization of rbcL mRNA.	MATURATION OF RBCL 1 (MRL1); INVOLVED IN: mRNA stabilization; LOCATED IN: chloroplast; EXPRESSED IN: 21 plant structures; EXPRESSED DURING: 13 growth stages; CONTAINS InterPro DOMAIN/s: Pentatricopeptide repeat (InterPro:IPR002885); BEST Arabidopsis thaliana protein match is: genomes uncoupled 1 (TAIR:AT2G31400.1); Has 45662 Blast hits to 13867 proteins in 283 species: Archae - 3; Bacteria - 43; …	cassava4.1_021779m|PACid:17969615	Pentatricopeptide repeat (PPR) superfamily protein	PGSC0003DMP400002895|PACid:24422699	Pentatricopeptide repeat (PPR) superfamily protein											OG1_10228
Sp2_comp146719_c0_seq2	110	.	TCGGGTAC	TC	217	.	INDEL;DP=227;VDB=0.0164;AF1=0.5;AC1=1;DP4=112,41,42,17;MQ=48;FQ=217;PV4=0.86,2e-98,0.48,1	GT:PL:GQ	0/1:255,0,255:99	Sp2_comp146719_c0_seq2	110	.	TCGGGTA	T	4148.86	PASS	AC=2;AF=0.333;AN=6;BaseQRankSum=0.765;DP=198;FS=2.945;MLEAC=2;MLEAF=0.333;MQ=59.92;MQ0=0;MQRankSum=-1.237;QD=10.48;ReadPosRankSum=1.106	GT:AD:DP:GQ:MLPSAC:MLPSAF:PL	0/0/0/0/1/1:135,57:197:41:2:0.333:4184,41,0,68,2147483647,2147483647,2147483647	SG	253	SPGI:CN00850	UniRef100_A5B0Y2	Whole genome shotgun sequence of line PN40024, scaffold_113.assembly12x n=1 Tax=Vitis vinifera RepID=A5B0Y2_VITVI	sp|Q9SEL5|VTI12_ARATH	Vesicle transport v-SNARE 12 OS=Arabidopsis thaliana GN=VTI12	vesicle transport v-snare protein	gi|462423050|gb|EMJ27313.1|	hypothetical protein PRUPE_ppa011102mg [Prunus persica]	AT1G26670.1	Vesicle transport v-SNARE family protein	member of VTI1 Gene Family. Normally localizes to the transgolgi network and plasma membrane. A dominant mutation (zip1) alters the subcellular localization of VTI12 and suppresses loss of function mutation (zag1) of VTI11. Interacts with members of the SYP family. Involved in protein trafficking to protein storage vacuoles.	VTI1B; CONTAINS InterPro DOMAIN/s: Vesicle transport v-SNARE, N-terminal (InterPro:IPR007705); BEST Arabidopsis thaliana protein match is: Vesicle transport v-SNARE family protein (TAIR:AT5G39510.1); Has 841 Blast hits to 839 proteins in 213 species: Archae - 2; Bacteria - 11; Metazoa - 288; Fungi - 144; Plants - 215; Viruses - 0; Other Eukaryotes - 181 (source: NCBI BLink).	cassava4.1_015655m|PACid:17963177	Vesicle transport v-SNARE family protein	PGSC0003DMP400049293|PACid:24386637	Vesicle transport v-SNARE family protein
Sp2_comp146720_c2_seq1	163	.	GGATGATGATGATG	GGATGATGATG	54.2	.	INDEL;DP=2;VDB=0.0169;AF1=1;AC1=2;DP4=0,0,1,1;MQ=50;FQ=-40.5	GT:PL:GQ	1/1:93,6,0:10											SAM	908	No hit in this database						gi|327194899|gb|AEA34965.1|	putative transcription factor BHLH2 [Ipomoea batatas]	AT4G09820.1	basic helix-loop-helix (bHLH) DNA-binding superfamily protein	TT8 is a regulation factor that acts in a concerted action with TT1, PAP1 and TTG1 on the regulation of flavonoid pathways, namely proanthocyanidin and anthocyanin biosynthesis. Affects dihydroflavonol 4-reductase gene expression. It is thought that a ternary complex composed of TT2, TT8 and TTG1 is necessary for correct expression of BAN in seed endothelium. Also important for important for marg…	TRANSPARENT TESTA 8 (TT8); FUNCTIONS IN: DNA binding, sequence-specific DNA binding transcription factor activity; INVOLVED IN: trichome differentiation, regulation of flavonoid biosynthetic process, regulation of proanthocyanidin biosynthetic process; LOCATED IN: nucleus; EXPRESSED IN: stem, hypocotyl, micropylar endosperm; EXPRESSED DURING: C globular stage; CONTAINS InterPro DOMAIN/s: Helix-lo…	cassava4.1_002844m|PACid:17981530	basic helix-loop-helix (bHLH) DNA-binding superfamily protein	PGSC0003DMP400022834|PACid:24399736	basic helix-loop-helix (bHLH) DNA-binding superfamily protein
Sp2_comp146720_c2_seq1	860	.	GAATCTCTGATCTGCAA	GAA	3.66	.	INDEL;DP=2;VDB=0.0190;AF1=1;AC1=2;DP4=0,0,0,2;MQ=27;FQ=-40.5	GT:PL:GQ	1/1:40,6,0:4											SAM	908	No hit in this database						gi|327194899|gb|AEA34965.1|	putative transcription factor BHLH2 [Ipomoea batatas]	AT4G09820.1	basic helix-loop-helix (bHLH) DNA-binding superfamily protein	TT8 is a regulation factor that acts in a concerted action with TT1, PAP1 and TTG1 on the regulation of flavonoid pathways, namely proanthocyanidin and anthocyanin biosynthesis. Affects dihydroflavonol 4-reductase gene expression. It is thought that a ternary complex composed of TT2, TT8 and TTG1 is necessary for correct expression of BAN in seed endothelium. Also important for important for marg…	TRANSPARENT TESTA 8 (TT8); FUNCTIONS IN: DNA binding, sequence-specific DNA binding transcription factor activity; INVOLVED IN: trichome differentiation, regulation of flavonoid biosynthetic process, regulation of proanthocyanidin biosynthetic process; LOCATED IN: nucleus; EXPRESSED IN: stem, hypocotyl, micropylar endosperm; EXPRESSED DURING: C globular stage; CONTAINS InterPro DOMAIN/s: Helix-lo…	cassava4.1_002844m|PACid:17981530	basic helix-loop-helix (bHLH) DNA-binding superfamily protein	PGSC0003DMP400022834|PACid:24399736	basic helix-loop-helix (bHLH) DNA-binding superfamily protein
Sp2_comp146721_c0_seq2	204	.	TAACAGCAACA	TAACA	9.05	.	INDEL;DP=1;AF1=1;AC1=2;DP4=0,0,1,0;MQ=46;FQ=-37.5	GT:PL:GQ	1/1:46,3,0:5											SAM	1107	SPGI:SN047840_1584_3637	UniRef100_UPI0001983F98	PREDICTED: hypothetical protein n=1 Tax=Vitis vinifera RepID=UPI0001983F98	tr|Q8GW85|Q8GW85_ARATH	Putative uncharacterized protein At5g25840 OS=Arabidopsis thaliana GN=At5g25840/F18A17_90	---NA---	gi|462412754|gb|EMJ17803.1|	hypothetical protein PRUPE_ppa026894mg [Prunus persica]	AT5G25840.1	Protein of unknown function (DUF1677)		Protein of unknown function (DUF1677); CONTAINS InterPro DOMAIN/s: Protein of unknown function DUF1677, plant (InterPro:IPR012876); BEST Arabidopsis thaliana protein match is: Protein of unknown function (DUF1677) (TAIR:AT1G79770.1); Has 1807 Blast hits to 1807 proteins in 277 species: Archae - 0; Bacteria - 0; Metazoa - 736; Fungi - 347; Plants - 385; Viruses - 0; Other Eukaryotes - 339 (source:…	cassava4.1_032777m|PACid:17983695	Protein of unknown function (DUF1677)	PGSC0003DMP400028851|PACid:24395601	Protein of unknown function (DUF1677)
Sp2_comp146722_c0_seq8	206	.	G	GT	631.13	PASS	AC=5;AF=0.833;AN=6;BaseQRankSum=-0.158;DP=43;FS=5.228;MLEAC=5;MLEAF=0.833;MQ=60.00;MQ0=0;MQRankSum=1.802;QD=14.68;RPA=7,8;RU=T;ReadPosRankSum=0.538;STR	GT:AD:DP:GQ:MLPSAC:MLPSAF:PL	0/1/1/1/1/1:4,25:43:12:5:0.833:666,140,73,35,12,0,83											GATK	924	SPGI:SNFRFM4LP02TSZUC			tr|Q8H0T0|Q8H0T0_ARATH	At2g34090 OS=Arabidopsis thaliana GN=At2g34090	upf0052 domain protein	No hit in this database		No hit in this database				No hit in this database		No hit in this database
Sp2_comp146722_c1_seq1	174	.	T	TCC	22.5	.	INDEL;DP=2;VDB=0.0190;AF1=1;AC1=2;DP4=0,0,1,0;MQ=60;FQ=-37.5	GT:PL:GQ	1/1:60,3,0:6											SAM	515	SPGI:SNFRFM4LP02T01IJ			-No-Hit-		---NA---	No hit in this database		No hit in this database				No hit in this database		No hit in this database
Sp2_comp146722_c1_seq1	21	.	CAA	CAACTGCGTAA	93.4	.	INDEL;DP=3;VDB=0.0000;AF1=1;AC1=2;DP4=0,0,0,3;MQ=53;FQ=-43.5	GT:PL:GQ	1/1:133,9,0:16											SAM	515	SPGI:SNFRFM4LP02T01IJ			-No-Hit-		---NA---	No hit in this database		No hit in this database				No hit in this database		No hit in this database
Sp2_comp146723_c0_seq1	386	.	TCAATGAGAC	TCAATGAGACAATGAGAC	142	.	INDEL;DP=21;VDB=0.0398;AF1=0.5;AC1=1;DP4=3,6,2,3;MQ=49;FQ=145;PV4=1,1,1,1	GT:PL:GQ	0/1:180,0,255:99											SAM	608	No hit in this database						No hit in this database		No hit in this database				No hit in this database		No hit in this database
Sp2_comp146723_c0_seq1	48	.	AGGG	AGG	105	.	INDEL;DP=8;VDB=0.0081;AF1=1;AC1=2;DP4=0,0,5,1;MQ=54;FQ=-52.5	GT:PL:GQ	1/1:145,18,0:33											SAM	608	No hit in this database						No hit in this database		No hit in this database				No hit in this database		No hit in this database
Sp2_comp146724_c0_seq35	773	.	ATTGT	ATTGTTGT	214	.	INDEL;DP=9;VDB=0.0033;AF1=1;AC1=2;DP4=0,0,3,6;MQ=49;FQ=-61.5	GT:PL:GQ	1/1:255,27,0:51	Sp2_comp146724_c0_seq35	773	.	A	ATTG	433.99	PASS	AC=6;AF=1.00;AN=6;DP=8;FS=0.000;MLEAC=6;MLEAF=1.00;MQ=52.70;MQ0=0;QD=26.01;RPA=1,2;RU=TTG;STR	GT:AD:DP:GQ:MLPSAC:MLPSAF:PL	1/1/1/1/1/1:0,8:8:6:6:1.00:468,62,38,24,14,6,0	SG	1466	SPGI:CN29990	UniRef100_B7FN33	Putative uncharacterized protein n=1 Tax=Medicago truncatula RepID=B7FN33_MEDTR	-No-Hit-	No Matching Hit found	---NA---	gi|222623911|gb|EEE58043.1|	hypothetical protein OsJ_08875 [Oryza sativa Japonica Group]	AT1G04160.1	myosin XI B	Encodes a member of the type XI myosin protein family involved in root hair elongation.	myosin XI B (XIB); FUNCTIONS IN: motor activity; INVOLVED IN: root hair elongation, actin filament-based movement; LOCATED IN: myosin complex; EXPRESSED IN: 20 plant structures; EXPRESSED DURING: 10 growth stages; CONTAINS InterPro DOMAIN/s: Dil domain (InterPro:IPR018444), Dilute (InterPro:IPR002710), Myosin, N-terminal, SH3-like (InterPro:IPR004009), Myosin head, motor domain (InterPro:IPR00160…	cassava4.1_000232m|PACid:17984332	myosin 2	PGSC0003DMP400011478|PACid:24416393	RNA-binding (RRM/RBD/RNP motifs) family protein
Sp2_comp146724_c0_seq35	1064	.	G	GAAC	2471.86	PASS	AC=2;AF=0.333;AN=6;BaseQRankSum=3.621;DP=157;FS=23.145;MLEAC=2;MLEAF=0.333;MQ=57.08;MQ0=0;MQRankSum=-3.221;QD=15.74;ReadPosRankSum=4.317	GT:AD:DP:GQ:MLPSAC:MLPSAF:PL	0/0/0/0/1/1:101,47:157:43:2:0.333:2507,44,0,43,163,2147483647,2147483647											GATK	1466	SPGI:CN29990	UniRef100_B7FN33	Putative uncharacterized protein n=1 Tax=Medicago truncatula RepID=B7FN33_MEDTR	-No-Hit-	No Matching Hit found	---NA---	gi|222623911|gb|EEE58043.1|	hypothetical protein OsJ_08875 [Oryza sativa Japonica Group]	AT1G04160.1	myosin XI B	Encodes a member of the type XI myosin protein family involved in root hair elongation.	myosin XI B (XIB); FUNCTIONS IN: motor activity; INVOLVED IN: root hair elongation, actin filament-based movement; LOCATED IN: myosin complex; EXPRESSED IN: 20 plant structures; EXPRESSED DURING: 10 growth stages; CONTAINS InterPro DOMAIN/s: Dil domain (InterPro:IPR018444), Dilute (InterPro:IPR002710), Myosin, N-terminal, SH3-like (InterPro:IPR004009), Myosin head, motor domain (InterPro:IPR00160…	cassava4.1_000232m|PACid:17984332	myosin 2	PGSC0003DMP400011478|PACid:24416393	RNA-binding (RRM/RBD/RNP motifs) family protein
Sp2_comp146724_c0_seq35	476	.	CTCA	C	13294.9	PASS	AC=6;AF=1.00;AN=6;DP=249;FS=0.000;MLEAC=6;MLEAF=1.00;MQ=59.89;MQ0=0;QD=28.09;RPA=2,1;RU=TCA;STR	GT:AD:DP:GQ:MLPSAC:MLPSAF:PL	1/1/1/1/1/1:0,235:249:99:6:1.00:13330,1829,1121,707,414,186,0											GATK	1466	SPGI:CN29990	UniRef100_B7FN33	Putative uncharacterized protein n=1 Tax=Medicago truncatula RepID=B7FN33_MEDTR	-No-Hit-	No Matching Hit found	---NA---	gi|222623911|gb|EEE58043.1|	hypothetical protein OsJ_08875 [Oryza sativa Japonica Group]	AT1G04160.1	myosin XI B	Encodes a member of the type XI myosin protein family involved in root hair elongation.	myosin XI B (XIB); FUNCTIONS IN: motor activity; INVOLVED IN: root hair elongation, actin filament-based movement; LOCATED IN: myosin complex; EXPRESSED IN: 20 plant structures; EXPRESSED DURING: 10 growth stages; CONTAINS InterPro DOMAIN/s: Dil domain (InterPro:IPR018444), Dilute (InterPro:IPR002710), Myosin, N-terminal, SH3-like (InterPro:IPR004009), Myosin head, motor domain (InterPro:IPR00160…	cassava4.1_000232m|PACid:17984332	myosin 2	PGSC0003DMP400011478|PACid:24416393	RNA-binding (RRM/RBD/RNP motifs) family protein
Sp2_comp146724_c0_seq35	137	.	ATTGATTGCTTGAT	ATTGAT	12.7	.	INDEL;DP=1;AF1=1;AC1=2;DP4=0,0,0,1;MQ=50;FQ=-37.5	GT:PL:GQ	1/1:50,3,0:5											SAM	1466	SPGI:CN29990	UniRef100_B7FN33	Putative uncharacterized protein n=1 Tax=Medicago truncatula RepID=B7FN33_MEDTR	-No-Hit-	No Matching Hit found	---NA---	gi|222623911|gb|EEE58043.1|	hypothetical protein OsJ_08875 [Oryza sativa Japonica Group]	AT1G04160.1	myosin XI B	Encodes a member of the type XI myosin protein family involved in root hair elongation.	myosin XI B (XIB); FUNCTIONS IN: motor activity; INVOLVED IN: root hair elongation, actin filament-based movement; LOCATED IN: myosin complex; EXPRESSED IN: 20 plant structures; EXPRESSED DURING: 10 growth stages; CONTAINS InterPro DOMAIN/s: Dil domain (InterPro:IPR018444), Dilute (InterPro:IPR002710), Myosin, N-terminal, SH3-like (InterPro:IPR004009), Myosin head, motor domain (InterPro:IPR00160…	cassava4.1_000232m|PACid:17984332	myosin 2	PGSC0003DMP400011478|PACid:24416393	RNA-binding (RRM/RBD/RNP motifs) family protein
Sp2_comp146724_c2_seq1	323	.	CCCT	CCCTGGCCT	217	.	INDEL;DP=58;VDB=0.0399;AF1=0.5;AC1=1;DP4=15,9,17,11;MQ=44;FQ=217;PV4=1,1,1,1	GT:PL:GQ	0/1:255,0,255:99	Sp2_comp146724_c2_seq1	323	.	C	CCCTGG	2335.33	PASS	AC=3;AF=0.500;AN=6;BaseQRankSum=0.442;DP=64;FS=1.032;MLEAC=3;MLEAF=0.500;MQ=59.94;MQ0=0;MQRankSum=1.471;QD=21.89;ReadPosRankSum=1.230	GT:AD:DP:GQ:MLPSAC:MLPSAF:PL	0/0/0/1/1/1:25,32:64:4:3:0.500:2369,97,25,0,4,48,1698	SG	531	SPGI:SNFRFM4LP02S0WPD	UniRef100_D1IZ40	Whole genome shotgun sequence of line PN40024, scaffold_13.assembly12x (Fragment) n=1 Tax=Vitis vinifera RepID=D1IZ40_VITVI	tr|Q9C6A7|Q9C6A7_ARAT	Disease resistance protein, putative; 6346-10057 OS=Arabidopsis thaliana GN=At1g74180	14 (receptor like protein 14) protein binding	gi|359483099|ref|XP_002262931.2|	PREDICTED: probable LRR receptor-like serine/threonine-protein kinase At4g36180-like [Vitis vinifera]	AT1G74180.1	receptor like protein 14		receptor like protein 14 (RLP14); INVOLVED IN: signal transduction; LOCATED IN: chloroplast; EXPRESSED IN: 19 plant structures; EXPRESSED DURING: 13 growth stages; CONTAINS InterPro DOMAIN/s: Leucine-rich repeat, typical subtype (InterPro:IPR003591), Leucine-rich repeat-containing N-terminal domain, type 2 (InterPro:IPR013210), Leucine-rich repeat (InterPro:IPR001611); BEST Arabidopsis thaliana p…	cassava4.1_031266m|PACid:17983497	receptor like protein 56	PGSC0003DMP400040798|PACid:24383160	receptor like protein 13
Sp2_comp146724_c2_seq1	383	.	ATTGCTGCTCTTGCTGC	ATTGCTGC	214	.	INDEL;DP=78;VDB=0.0322;AF1=1;AC1=2;DP4=0,0,35,27;MQ=45;FQ=-222	GT:PL:GQ	1/1:255,187,0:99	Sp2_comp146724_c2_seq1	383	.	ATTGCTGCTC	A	7531.86	PASS	AC=6;AF=1.00;AN=6;DP=83;FS=0.000;MLEAC=6;MLEAF=1.00;MQ=60.00;MQ0=0;QD=30.25	GT:AD:DP:GQ:MLPSAC:MLPSAF:PL	1/1/1/1/1/1:0,65:83:51:6:1.00:7567,506,310,196,114,51,0	SG	531	SPGI:SNFRFM4LP02S0WPD	UniRef100_D1IZ40	Whole genome shotgun sequence of line PN40024, scaffold_13.assembly12x (Fragment) n=1 Tax=Vitis vinifera RepID=D1IZ40_VITVI	tr|Q9C6A7|Q9C6A7_ARAT	Disease resistance protein, putative; 6346-10057 OS=Arabidopsis thaliana GN=At1g74180	14 (receptor like protein 14) protein binding	gi|359483099|ref|XP_002262931.2|	PREDICTED: probable LRR receptor-like serine/threonine-protein kinase At4g36180-like [Vitis vinifera]	AT1G74180.1	receptor like protein 14		receptor like protein 14 (RLP14); INVOLVED IN: signal transduction; LOCATED IN: chloroplast; EXPRESSED IN: 19 plant structures; EXPRESSED DURING: 13 growth stages; CONTAINS InterPro DOMAIN/s: Leucine-rich repeat, typical subtype (InterPro:IPR003591), Leucine-rich repeat-containing N-terminal domain, type 2 (InterPro:IPR013210), Leucine-rich repeat (InterPro:IPR001611); BEST Arabidopsis thaliana p…	cassava4.1_031266m|PACid:17983497	receptor like protein 56	PGSC0003DMP400040798|PACid:24383160	receptor like protein 13
Sp2_comp146726_c0_seq1	1346	.	GCTGCCA	GCTGCCAATCCTGCCA	3.25	.	INDEL;DP=13;VDB=0.0164;AF1=0.5;AC1=1;DP4=1,1,0,1;MQ=39;FQ=5.06;PV4=1,0.49,1,1	GT:PL:GQ	0/1:38,0,59:37											SAM	1567	SPGI:CN24119	UniRef100_UPI00019848F0	PREDICTED: hypothetical protein n=1 Tax=Vitis vinifera RepID=UPI00019848F0	tr|Q8GXP7|Q8GXP7_ARATH	Putative uncharacterized protein At5g27390/F21A20_100 OS=Arabidopsis thaliana GN=At5g27390/F21A20_100	pentatricopeptide repeat-containing	gi|460368626|ref|XP_004230166.1|	PREDICTED: probable 39S ribosomal protein L45, mitochondrial-like [Solanum lycopersicum]	AT5G27395.2	Mitochondrial inner membrane translocase complex, subunit Tim44-related protein		Mitochondrial inner membrane translocase complex, subunit Tim44-related protein; FUNCTIONS IN: P-P-bond-hydrolysis-driven protein transmembrane transporter activity; INVOLVED IN: intracellular protein transport; LOCATED IN: mitochondrion, mitochondrial inner membrane presequence translocase complex; EXPRESSED IN: 22 plant structures; EXPRESSED DURING: 13 growth stages; CONTAINS InterPro DOMAIN/s:…	cassava4.1_004149m|PACid:17965919	Tetratricopeptide repeat (TPR)-like superfamily protein	PGSC0003DMP400049823|PACid:24422291	Mitochondrial inner membrane translocase complex, subunit Tim44-related protein
Sp2_comp146727_c0_seq3	305	.	T	TC	10944.9	PASS	AC=6;AF=1.00;AN=6;DP=245;FS=0.000;MLEAC=6;MLEAF=1.00;MQ=59.86;MQ0=0;QD=31.85	GT:AD:DP:GQ:MLPSAC:MLPSAF:PL	1/1/1/1/1/1:0,242:244:99:6:1.00:10980,1883,1155,728,426,192,0											GATK	1417	SPGI:CN01919	UniRef100_UPI0001983B5A	PREDICTED: hypothetical protein n=1 Tax=Vitis vinifera RepID=UPI0001983B5A	sp|O22176-1|WRK15_ARATH	Isoform 1 of Probable WRKY transcription factor 15 OS=Arabidopsis thaliana GN=WRKY15	wrky-type dna-binding protein	gi|460372102|ref|XP_004231871.1|	PREDICTED: probable WRKY transcription factor 7 [Solanum lycopersicum]	AT2G23320.1	WRKY DNA-binding protein 15	Encodes WRKY DNA-binding protein 15 (WRKY15).	WRKY DNA-binding protein 15 (WRKY15); CONTAINS InterPro DOMAIN/s: DNA-binding WRKY (InterPro:IPR003657), Transcription factor, WRKY, Zn-cluster (InterPro:IPR018872); BEST Arabidopsis thaliana protein match is: WRKY DNA-binding protein 11 (TAIR:AT4G31550.1); Has 3350 Blast hits to 2896 proteins in 193 species: Archae - 0; Bacteria - 0; Metazoa - 11; Fungi - 1; Plants - 3315; Viruses - 0; Other Euk…	cassava4.1_011112m|PACid:17985390	WRKY DNA-binding protein 7	PGSC0003DMP400043322|PACid:24425836	WRKY DNA-binding protein 7
Sp2_comp146727_c0_seq3	309	.	TC	T	11054.9	PASS	AC=6;AF=1.00;AN=6;DP=246;FS=0.000;MLEAC=6;MLEAF=1.00;MQ=59.88;MQ0=0;QD=28.61	GT:AD:DP:GQ:MLPSAC:MLPSAF:PL	1/1/1/1/1/1:0,244:245:99:6:1.00:11090,1899,1164,734,430,193,0											GATK	1417	SPGI:CN01919	UniRef100_UPI0001983B5A	PREDICTED: hypothetical protein n=1 Tax=Vitis vinifera RepID=UPI0001983B5A	sp|O22176-1|WRK15_ARATH	Isoform 1 of Probable WRKY transcription factor 15 OS=Arabidopsis thaliana GN=WRKY15	wrky-type dna-binding protein	gi|460372102|ref|XP_004231871.1|	PREDICTED: probable WRKY transcription factor 7 [Solanum lycopersicum]	AT2G23320.1	WRKY DNA-binding protein 15	Encodes WRKY DNA-binding protein 15 (WRKY15).	WRKY DNA-binding protein 15 (WRKY15); CONTAINS InterPro DOMAIN/s: DNA-binding WRKY (InterPro:IPR003657), Transcription factor, WRKY, Zn-cluster (InterPro:IPR018872); BEST Arabidopsis thaliana protein match is: WRKY DNA-binding protein 11 (TAIR:AT4G31550.1); Has 3350 Blast hits to 2896 proteins in 193 species: Archae - 0; Bacteria - 0; Metazoa - 11; Fungi - 1; Plants - 3315; Viruses - 0; Other Euk…	cassava4.1_011112m|PACid:17985390	WRKY DNA-binding protein 7	PGSC0003DMP400043322|PACid:24425836	WRKY DNA-binding protein 7
Sp2_comp146729_c0_seq1	147	.	AATTTT	A	6.56	.	INDEL;DP=13;VDB=0.0380;AF1=1;AC1=2;DP4=0,0,0,1;MQ=47;FQ=-37.5	GT:PL:GQ	1/1:43,3,0:4											SAM	640	No hit in this database						No hit in this database		No hit in this database				No hit in this database		No hit in this database
Sp2_comp146729_c0_seq1	56	.	CAGT	CAGTAGT	136	.	INDEL;DP=12;VDB=0.0140;AF1=0.5;AC1=1;DP4=4,0,3,1;MQ=50;FQ=51.5;PV4=1,1,1,1	GT:PL:GQ	0/1:174,0,86:89											SAM	640	No hit in this database						No hit in this database		No hit in this database				No hit in this database		No hit in this database
Sp2_comp146729_c0_seq1	571	.	ATTT	ATTTT	85.5	.	INDEL;DP=9;VDB=0.0216;AF1=0.5;AC1=1;DP4=0,2,3,2;MQ=48;FQ=5.09;PV4=0.43,1,0.29,1	GT:PL:GQ	0/1:123,0,38:41											SAM	640	No hit in this database						No hit in this database		No hit in this database				No hit in this database		No hit in this database
Sp2_comp146731_c0_seq6	1422	.	T	TTCACAAA	20390.9	PASS	AC=6;AF=1.00;AN=6;BaseQRankSum=-1.483;DP=246;FS=0.000;MLEAC=6;MLEAF=1.00;MQ=59.98;MQ0=0;MQRankSum=-0.910;QD=30.23;ReadPosRankSum=-1.732	GT:AD:DP:GQ:MLPSAC:MLPSAF:PL	1/1/1/1/1/1:1,235:246:99:6:1.00:20426,1821,1116,704,411,185,0											GATK	1833	SPGI:CN05702	UniRef100_C6TGJ3	Putative uncharacterized protein n=1 Tax=Glycine max RepID=C6TGJ3_SOYBN	sp|P55034|PSMD4_ARATH	26S proteasome non-ATPase regulatory subunit 4 OS=Arabidopsis thaliana GN=MBP1	26s proteasome non-atpase regulatory	gi|460373386|ref|XP_004232501.1|	PREDICTED: 26S proteasome non-ATPase regulatory subunit 4-like [Solanum lycopersicum]	AT4G38630.1	regulatory particle non-ATPase 10	Regulatory particle non-ATPase subunit of the 26S proteasome with multiubiquitin-chain-binding capabilities	regulatory particle non-ATPase 10 (RPN10); FUNCTIONS IN: peptide receptor activity; INVOLVED IN: in 19 processes; LOCATED IN: cytosol, proteasome regulatory particle, base subcomplex, proteasome complex, nucleus, membrane; EXPRESSED IN: 24 plant structures; EXPRESSED DURING: 15 growth stages; CONTAINS InterPro DOMAIN/s: Ssl1-like (InterPro:IPR007198), Ubiquitin interacting motif (InterPro:IPR0039…	cassava4.1_008940m|PACid:17982030	regulatory particle non-ATPase 10	PGSC0003DMP400006384|PACid:24424870	regulatory particle non-ATPase 10											OG1_2259
Sp2_comp146731_c0_seq6	1519	.	TG	T	9745.86	PASS	AC=6;AF=1.00;AN=6;BaseQRankSum=1.413;DP=223;FS=0.000;MLEAC=6;MLEAF=1.00;MQ=59.79;MQ0=0;MQRankSum=-1.572;QD=33.39;ReadPosRankSum=1.588	GT:AD:DP:GQ:MLPSAC:MLPSAF:PL	1/1/1/1/1/1:1,216:223:99:6:1.00:9781,1666,1016,637,369,162,0											GATK	1833	SPGI:CN05702	UniRef100_C6TGJ3	Putative uncharacterized protein n=1 Tax=Glycine max RepID=C6TGJ3_SOYBN	sp|P55034|PSMD4_ARATH	26S proteasome non-ATPase regulatory subunit 4 OS=Arabidopsis thaliana GN=MBP1	26s proteasome non-atpase regulatory	gi|460373386|ref|XP_004232501.1|	PREDICTED: 26S proteasome non-ATPase regulatory subunit 4-like [Solanum lycopersicum]	AT4G38630.1	regulatory particle non-ATPase 10	Regulatory particle non-ATPase subunit of the 26S proteasome with multiubiquitin-chain-binding capabilities	regulatory particle non-ATPase 10 (RPN10); FUNCTIONS IN: peptide receptor activity; INVOLVED IN: in 19 processes; LOCATED IN: cytosol, proteasome regulatory particle, base subcomplex, proteasome complex, nucleus, membrane; EXPRESSED IN: 24 plant structures; EXPRESSED DURING: 15 growth stages; CONTAINS InterPro DOMAIN/s: Ssl1-like (InterPro:IPR007198), Ubiquitin interacting motif (InterPro:IPR0039…	cassava4.1_008940m|PACid:17982030	regulatory particle non-ATPase 10	PGSC0003DMP400006384|PACid:24424870	regulatory particle non-ATPase 10											OG1_2259
Sp2_comp146731_c0_seq6	1676	.	AT	A	2167.07	PASS	AC=6;AF=1.00;AN=6;BaseQRankSum=-0.358;DP=59;FS=0.000;MLEAC=6;MLEAF=1.00;MQ=60.00;MQ0=0;MQRankSum=-0.896;QD=31.49;RPA=4,3;RU=T;ReadPosRankSum=1.015;STR	GT:AD:DP:GQ:MLPSAC:MLPSAF:PL	1/1/1/1/1/1:1,57:59:13:6:1.00:2202,405,234,135,66,13,0											GATK	1833	SPGI:CN05702	UniRef100_C6TGJ3	Putative uncharacterized protein n=1 Tax=Glycine max RepID=C6TGJ3_SOYBN	sp|P55034|PSMD4_ARATH	26S proteasome non-ATPase regulatory subunit 4 OS=Arabidopsis thaliana GN=MBP1	26s proteasome non-atpase regulatory	gi|460373386|ref|XP_004232501.1|	PREDICTED: 26S proteasome non-ATPase regulatory subunit 4-like [Solanum lycopersicum]	AT4G38630.1	regulatory particle non-ATPase 10	Regulatory particle non-ATPase subunit of the 26S proteasome with multiubiquitin-chain-binding capabilities	regulatory particle non-ATPase 10 (RPN10); FUNCTIONS IN: peptide receptor activity; INVOLVED IN: in 19 processes; LOCATED IN: cytosol, proteasome regulatory particle, base subcomplex, proteasome complex, nucleus, membrane; EXPRESSED IN: 24 plant structures; EXPRESSED DURING: 15 growth stages; CONTAINS InterPro DOMAIN/s: Ssl1-like (InterPro:IPR007198), Ubiquitin interacting motif (InterPro:IPR0039…	cassava4.1_008940m|PACid:17982030	regulatory particle non-ATPase 10	PGSC0003DMP400006384|PACid:24424870	regulatory particle non-ATPase 10											OG1_2259
Sp2_comp146732_c1_seq1	122	.	AGAG	AGAGCGAG	217	.	INDEL;DP=249;VDB=0.0345;AF1=0.5;AC1=1;DP4=31,19,90,29;MQ=44;FQ=136;PV4=0.093,1,1,1	GT:PL:GQ	0/1:255,0,171:99											SAM	1385	SPGI:CN29396	UniRef100_O80408	Pharbitis kntted-like gene 1 n=1 Tax=Ipomoea nil RepID=O80408_IPONI	sp|P46640|KNAT2_ARATH	Homeobox protein knotted-1-like 2 OS=Arabidopsis thaliana GN=KNAT2	homeobox 22	gi|3327269|dbj|BAA31698.1|	PKn1 [Ipomoea nil]	AT1G23380.1	KNOTTED1-like homeobox gene 6	homeodomain transcription factor KNAT6, belonging to class I of KN transcription factor family (which also includes KNAT1 and KNAT2). Expression is increased in as and bop1 leaf mutants.	KNOTTED1-like homeobox gene 6 (KNAT6); FUNCTIONS IN: DNA binding, transcription activator activity, sequence-specific DNA binding transcription factor activity; INVOLVED IN: meristem maintenance; LOCATED IN: nucleus; EXPRESSED IN: 10 plant structures; EXPRESSED DURING: 4 anthesis, F mature embryo stage, petal differentiation and expansion stage, E expanded cotyledon stage, D bilateral stage; CONT…	cassava4.1_011625m|PACid:17974209	KNOTTED1-like homeobox gene 6	PGSC0003DMP400023862|PACid:24389115	KNOTTED1-like homeobox gene 6
Sp2_comp146732_c1_seq1	125	.	GAG	GAGAAAG	217	.	INDEL;DP=248;VDB=0.0322;AF1=0.5;AC1=1;DP4=29,19,91,30;MQ=45;FQ=125;PV4=0.063,1,1,1	GT:PL:GQ	0/1:255,0,160:99											SAM	1385	SPGI:CN29396	UniRef100_O80408	Pharbitis kntted-like gene 1 n=1 Tax=Ipomoea nil RepID=O80408_IPONI	sp|P46640|KNAT2_ARATH	Homeobox protein knotted-1-like 2 OS=Arabidopsis thaliana GN=KNAT2	homeobox 22	gi|3327269|dbj|BAA31698.1|	PKn1 [Ipomoea nil]	AT1G23380.1	KNOTTED1-like homeobox gene 6	homeodomain transcription factor KNAT6, belonging to class I of KN transcription factor family (which also includes KNAT1 and KNAT2). Expression is increased in as and bop1 leaf mutants.	KNOTTED1-like homeobox gene 6 (KNAT6); FUNCTIONS IN: DNA binding, transcription activator activity, sequence-specific DNA binding transcription factor activity; INVOLVED IN: meristem maintenance; LOCATED IN: nucleus; EXPRESSED IN: 10 plant structures; EXPRESSED DURING: 4 anthesis, F mature embryo stage, petal differentiation and expansion stage, E expanded cotyledon stage, D bilateral stage; CONT…	cassava4.1_011625m|PACid:17974209	KNOTTED1-like homeobox gene 6	PGSC0003DMP400023862|PACid:24389115	KNOTTED1-like homeobox gene 6
Sp2_comp146732_c1_seq1	126	.	AG	AGAGAGCG	217	.	INDEL;DP=249;VDB=0.0322;AF1=0.5;AC1=1;DP4=28,19,41,17;MQ=42;FQ=214;PV4=0.3,1,0.39,1	GT:PL:GQ	0/1:255,0,250:99											SAM	1385	SPGI:CN29396	UniRef100_O80408	Pharbitis kntted-like gene 1 n=1 Tax=Ipomoea nil RepID=O80408_IPONI	sp|P46640|KNAT2_ARATH	Homeobox protein knotted-1-like 2 OS=Arabidopsis thaliana GN=KNAT2	homeobox 22	gi|3327269|dbj|BAA31698.1|	PKn1 [Ipomoea nil]	AT1G23380.1	KNOTTED1-like homeobox gene 6	homeodomain transcription factor KNAT6, belonging to class I of KN transcription factor family (which also includes KNAT1 and KNAT2). Expression is increased in as and bop1 leaf mutants.	KNOTTED1-like homeobox gene 6 (KNAT6); FUNCTIONS IN: DNA binding, transcription activator activity, sequence-specific DNA binding transcription factor activity; INVOLVED IN: meristem maintenance; LOCATED IN: nucleus; EXPRESSED IN: 10 plant structures; EXPRESSED DURING: 4 anthesis, F mature embryo stage, petal differentiation and expansion stage, E expanded cotyledon stage, D bilateral stage; CONT…	cassava4.1_011625m|PACid:17974209	KNOTTED1-like homeobox gene 6	PGSC0003DMP400023862|PACid:24389115	KNOTTED1-like homeobox gene 6
Sp2_comp146732_c1_seq1	1316	.	GTTTTT	GTTTTTT,GTTTTTTT	168	.	INDEL;DP=199;VDB=0.0164;AF1=1;AC1=2;DP4=0,0,9,34;MQ=45;FQ=-155	GT:PL:GQ	1/1:209,120,0,151,21,142:99											SAM	1385	SPGI:CN29396	UniRef100_O80408	Pharbitis kntted-like gene 1 n=1 Tax=Ipomoea nil RepID=O80408_IPONI	sp|P46640|KNAT2_ARATH	Homeobox protein knotted-1-like 2 OS=Arabidopsis thaliana GN=KNAT2	homeobox 22	gi|3327269|dbj|BAA31698.1|	PKn1 [Ipomoea nil]	AT1G23380.1	KNOTTED1-like homeobox gene 6	homeodomain transcription factor KNAT6, belonging to class I of KN transcription factor family (which also includes KNAT1 and KNAT2). Expression is increased in as and bop1 leaf mutants.	KNOTTED1-like homeobox gene 6 (KNAT6); FUNCTIONS IN: DNA binding, transcription activator activity, sequence-specific DNA binding transcription factor activity; INVOLVED IN: meristem maintenance; LOCATED IN: nucleus; EXPRESSED IN: 10 plant structures; EXPRESSED DURING: 4 anthesis, F mature embryo stage, petal differentiation and expansion stage, E expanded cotyledon stage, D bilateral stage; CONT…	cassava4.1_011625m|PACid:17974209	KNOTTED1-like homeobox gene 6	PGSC0003DMP400023862|PACid:24389115	KNOTTED1-like homeobox gene 6
Sp2_comp146732_c2_seq1	348	.	TACACACACACAC	TACACACACAC	59.2	.	INDEL;DP=4;VDB=0.0263;AF1=1;AC1=2;DP4=0,0,1,1;MQ=50;FQ=-40.5	GT:PL:GQ	1/1:98,6,0:10											SAM	453	No hit in this database						No hit in this database		No hit in this database				No hit in this database		No hit in this database
Sp2_comp146733_c0_seq4	43	.	GAAAAAA	GAAAAAAA	10.4	.	INDEL;DP=5;VDB=0.0019;AF1=1;AC1=2;DP4=0,0,4,0;MQ=50;FQ=-46.5	GT:PL:GQ	1/1:50,12,0:17											SAM	722	SPGI:CN17847	UniRef100_B9SYB7	Putative uncharacterized protein n=1 Tax=Ricinus communis RepID=B9SYB7_RICCO	sp|Q9SR32|U161_ARATH	UPF0161 protein At3g09310 OS=Arabidopsis thaliana GN=At3g09310	protein	gi|255580315|ref|XP_002530986.1|	conserved hypothetical protein [Ricinus communis]	AT3G09310.1			unknown protein; CONTAINS InterPro DOMAIN/s: Protein of unknown function DUF37 (InterPro:IPR002696); Has 5781 Blast hits to 5781 proteins in 1903 species: Archae - 0; Bacteria - 3956; Metazoa - 2; Fungi - 0; Plants - 42; Viruses - 3; Other Eukaryotes - 1778 (source: NCBI BLink).	cassava4.1_026100m|PACid:17987963	AT3G09310.1	PGSC0003DMP400019547|PACid:24412032	AT3G09310.1
Sp2_comp146734_c0_seq1	1445	.	GGAG	GGAGAAACACCATTGAG	214	.	INDEL;DP=156;VDB=0.0190;AF1=1;AC1=2;DP4=0,0,75,73;MQ=47;FQ=-290	GT:PL:GQ	1/1:255,255,0:99	Sp2_comp146734_c0_seq1	1445	.	G	GGAGAAACACCATT	31264.9	PASS	AC=6;AF=1.00;AN=6;DP=235;FS=0.000;MLEAC=6;MLEAF=1.00;MQ=59.91;MQ0=0;QD=30.70	GT:AD:DP:GQ:MLPSAC:MLPSAF:PL	1/1/1/1/1/1:0,215:235:99:6:1.00:31300,1673,1026,647,379,170,0	SG	1671	SPGI:CN10215	UniRef100_Q2HVC5	Cupin, RmlC-type n=1 Tax=Medicago truncatula RepID=Q2HVC5_MEDTR	tr|Q9LXG9|Q9LXG9_ARATH	At5g15120 OS=Arabidopsis thaliana GN=F8M21_10	Cupin, RmlC-type [Medicago truncatula]	gi|508718614|gb|EOY10511.1|	Uncharacterized protein isoform 1 [Theobroma cacao]	AT5G15120.1	Protein of unknown function (DUF1637)		Protein of unknown function (DUF1637); FUNCTIONS IN: cysteamine dioxygenase activity; INVOLVED IN: anaerobic respiration; LOCATED IN: cellular_component unknown; EXPRESSED IN: 20 plant structures; EXPRESSED DURING: 8 growth stages; CONTAINS InterPro DOMAIN/s: Protein of unknown function DUF1637 (InterPro:IPR012864); BEST Arabidopsis thaliana protein match is: Protein of unknown function (DUF1637)…	cassava4.1_013427m|PACid:17966048	Protein of unknown function (DUF1637)	PGSC0003DMP400012282|PACid:24425107	Protein of unknown function (DUF1637)
Sp2_comp146734_c0_seq1	1117	.	CTGCGCT	C	9949.86	PASS	AC=3;AF=0.500;AN=6;BaseQRankSum=1.913;DP=248;FS=0.982;MLEAC=3;MLEAF=0.500;MQ=60.00;MQ0=0;MQRankSum=1.795;QD=20.06;ReadPosRankSum=3.893	GT:AD:DP:GQ:MLPSAC:MLPSAF:PL	0/0/0/1/1/1:128,116:248:44:3:0.500:9985,269,44,0,80,2147483647,2147483647											GATK	1671	SPGI:CN10215	UniRef100_Q2HVC5	Cupin, RmlC-type n=1 Tax=Medicago truncatula RepID=Q2HVC5_MEDTR	tr|Q9LXG9|Q9LXG9_ARATH	At5g15120 OS=Arabidopsis thaliana GN=F8M21_10	Cupin, RmlC-type [Medicago truncatula]	gi|508718614|gb|EOY10511.1|	Uncharacterized protein isoform 1 [Theobroma cacao]	AT5G15120.1	Protein of unknown function (DUF1637)		Protein of unknown function (DUF1637); FUNCTIONS IN: cysteamine dioxygenase activity; INVOLVED IN: anaerobic respiration; LOCATED IN: cellular_component unknown; EXPRESSED IN: 20 plant structures; EXPRESSED DURING: 8 growth stages; CONTAINS InterPro DOMAIN/s: Protein of unknown function DUF1637 (InterPro:IPR012864); BEST Arabidopsis thaliana protein match is: Protein of unknown function (DUF1637)…	cassava4.1_013427m|PACid:17966048	Protein of unknown function (DUF1637)	PGSC0003DMP400012282|PACid:24425107	Protein of unknown function (DUF1637)
Sp2_comp146734_c0_seq1	1241	.	T	TC	10087.9	PASS	AC=6;AF=1.00;AN=6;DP=244;FS=0.000;MLEAC=6;MLEAF=1.00;MQ=59.76;MQ0=0;QD=26.93	GT:AD:DP:GQ:MLPSAC:MLPSAF:PL	1/1/1/1/1/1:0,243:244:99:6:1.00:10123,1888,1158,731,428,192,0											GATK	1671	SPGI:CN10215	UniRef100_Q2HVC5	Cupin, RmlC-type n=1 Tax=Medicago truncatula RepID=Q2HVC5_MEDTR	tr|Q9LXG9|Q9LXG9_ARATH	At5g15120 OS=Arabidopsis thaliana GN=F8M21_10	Cupin, RmlC-type [Medicago truncatula]	gi|508718614|gb|EOY10511.1|	Uncharacterized protein isoform 1 [Theobroma cacao]	AT5G15120.1	Protein of unknown function (DUF1637)		Protein of unknown function (DUF1637); FUNCTIONS IN: cysteamine dioxygenase activity; INVOLVED IN: anaerobic respiration; LOCATED IN: cellular_component unknown; EXPRESSED IN: 20 plant structures; EXPRESSED DURING: 8 growth stages; CONTAINS InterPro DOMAIN/s: Protein of unknown function DUF1637 (InterPro:IPR012864); BEST Arabidopsis thaliana protein match is: Protein of unknown function (DUF1637)…	cassava4.1_013427m|PACid:17966048	Protein of unknown function (DUF1637)	PGSC0003DMP400012282|PACid:24425107	Protein of unknown function (DUF1637)
Sp2_comp146734_c0_seq1	1274	.	G	GTGGT	16022.9	PASS	AC=6;AF=1.00;AN=6;DP=232;FS=0.000;MLEAC=6;MLEAF=1.00;MQ=59.97;MQ0=0;QD=28.24	GT:AD:DP:GQ:MLPSAC:MLPSAF:PL	1/1/1/1/1/1:0,229:232:99:6:1.00:16058,1782,1093,689,403,181,0											GATK	1671	SPGI:CN10215	UniRef100_Q2HVC5	Cupin, RmlC-type n=1 Tax=Medicago truncatula RepID=Q2HVC5_MEDTR	tr|Q9LXG9|Q9LXG9_ARATH	At5g15120 OS=Arabidopsis thaliana GN=F8M21_10	Cupin, RmlC-type [Medicago truncatula]	gi|508718614|gb|EOY10511.1|	Uncharacterized protein isoform 1 [Theobroma cacao]	AT5G15120.1	Protein of unknown function (DUF1637)		Protein of unknown function (DUF1637); FUNCTIONS IN: cysteamine dioxygenase activity; INVOLVED IN: anaerobic respiration; LOCATED IN: cellular_component unknown; EXPRESSED IN: 20 plant structures; EXPRESSED DURING: 8 growth stages; CONTAINS InterPro DOMAIN/s: Protein of unknown function DUF1637 (InterPro:IPR012864); BEST Arabidopsis thaliana protein match is: Protein of unknown function (DUF1637)…	cassava4.1_013427m|PACid:17966048	Protein of unknown function (DUF1637)	PGSC0003DMP400012282|PACid:24425107	Protein of unknown function (DUF1637)
Sp2_comp146734_c0_seq1	1312	.	GA	G	4472.99	PASS	AC=5;AF=0.833;AN=6;BaseQRankSum=6.927;DP=248;FS=21.711;MLEAC=5;MLEAF=0.833;MQ=59.86;MQ0=0;MQRankSum=1.034;QD=18.04;RPA=2,1;RU=A;ReadPosRankSum=2.573;STR	GT:AD:DP:GQ:MLPSAC:MLPSAF:PL	0/1/1/1/1/1:51,125:247:2:5:0.833:4506,699,356,174,63,0,2											GATK	1671	SPGI:CN10215	UniRef100_Q2HVC5	Cupin, RmlC-type n=1 Tax=Medicago truncatula RepID=Q2HVC5_MEDTR	tr|Q9LXG9|Q9LXG9_ARATH	At5g15120 OS=Arabidopsis thaliana GN=F8M21_10	Cupin, RmlC-type [Medicago truncatula]	gi|508718614|gb|EOY10511.1|	Uncharacterized protein isoform 1 [Theobroma cacao]	AT5G15120.1	Protein of unknown function (DUF1637)		Protein of unknown function (DUF1637); FUNCTIONS IN: cysteamine dioxygenase activity; INVOLVED IN: anaerobic respiration; LOCATED IN: cellular_component unknown; EXPRESSED IN: 20 plant structures; EXPRESSED DURING: 8 growth stages; CONTAINS InterPro DOMAIN/s: Protein of unknown function DUF1637 (InterPro:IPR012864); BEST Arabidopsis thaliana protein match is: Protein of unknown function (DUF1637)…	cassava4.1_013427m|PACid:17966048	Protein of unknown function (DUF1637)	PGSC0003DMP400012282|PACid:24425107	Protein of unknown function (DUF1637)
Sp2_comp146734_c0_seq1	1447	.	AG	AGAAACACCATTGGG	214	.	INDEL;DP=162;VDB=0.0216;AF1=1;AC1=2;DP4=6,2,74,73;MQ=46;FQ=-290;PV4=0.28,1,1,1	GT:PL:GQ	1/1:255,255,0:99											SAM	1671	SPGI:CN10215	UniRef100_Q2HVC5	Cupin, RmlC-type n=1 Tax=Medicago truncatula RepID=Q2HVC5_MEDTR	tr|Q9LXG9|Q9LXG9_ARATH	At5g15120 OS=Arabidopsis thaliana GN=F8M21_10	Cupin, RmlC-type [Medicago truncatula]	gi|508718614|gb|EOY10511.1|	Uncharacterized protein isoform 1 [Theobroma cacao]	AT5G15120.1	Protein of unknown function (DUF1637)		Protein of unknown function (DUF1637); FUNCTIONS IN: cysteamine dioxygenase activity; INVOLVED IN: anaerobic respiration; LOCATED IN: cellular_component unknown; EXPRESSED IN: 20 plant structures; EXPRESSED DURING: 8 growth stages; CONTAINS InterPro DOMAIN/s: Protein of unknown function DUF1637 (InterPro:IPR012864); BEST Arabidopsis thaliana protein match is: Protein of unknown function (DUF1637)…	cassava4.1_013427m|PACid:17966048	Protein of unknown function (DUF1637)	PGSC0003DMP400012282|PACid:24425107	Protein of unknown function (DUF1637)
Sp2_comp146734_c0_seq1	1619	.	TAAA	TAAAAA	10.8	.	INDEL;DP=18;VDB=0.0011;AF1=0.5;AC1=1;DP4=1,12,0,2;MQ=45;FQ=13.7;PV4=1,1,1,0.41	GT:PL:GQ	0/1:48,0,232:50											SAM	1671	SPGI:CN10215	UniRef100_Q2HVC5	Cupin, RmlC-type n=1 Tax=Medicago truncatula RepID=Q2HVC5_MEDTR	tr|Q9LXG9|Q9LXG9_ARATH	At5g15120 OS=Arabidopsis thaliana GN=F8M21_10	Cupin, RmlC-type [Medicago truncatula]	gi|508718614|gb|EOY10511.1|	Uncharacterized protein isoform 1 [Theobroma cacao]	AT5G15120.1	Protein of unknown function (DUF1637)		Protein of unknown function (DUF1637); FUNCTIONS IN: cysteamine dioxygenase activity; INVOLVED IN: anaerobic respiration; LOCATED IN: cellular_component unknown; EXPRESSED IN: 20 plant structures; EXPRESSED DURING: 8 growth stages; CONTAINS InterPro DOMAIN/s: Protein of unknown function DUF1637 (InterPro:IPR012864); BEST Arabidopsis thaliana protein match is: Protein of unknown function (DUF1637)…	cassava4.1_013427m|PACid:17966048	Protein of unknown function (DUF1637)	PGSC0003DMP400012282|PACid:24425107	Protein of unknown function (DUF1637)
Sp2_comp146734_c0_seq1	8	.	GAAAAAAAAAA	GAAAAAAAAAAAAAA,GAAAAAAAAAAAAA	30.2	.	INDEL;DP=17;VDB=0.0001;AF1=1;AC1=2;DP4=0,0,3,0;MQ=57;FQ=-40.5	GT:PL:GQ	1/1:90,27,21,67,0,64:10											SAM	1671	SPGI:CN10215	UniRef100_Q2HVC5	Cupin, RmlC-type n=1 Tax=Medicago truncatula RepID=Q2HVC5_MEDTR	tr|Q9LXG9|Q9LXG9_ARATH	At5g15120 OS=Arabidopsis thaliana GN=F8M21_10	Cupin, RmlC-type [Medicago truncatula]	gi|508718614|gb|EOY10511.1|	Uncharacterized protein isoform 1 [Theobroma cacao]	AT5G15120.1	Protein of unknown function (DUF1637)		Protein of unknown function (DUF1637); FUNCTIONS IN: cysteamine dioxygenase activity; INVOLVED IN: anaerobic respiration; LOCATED IN: cellular_component unknown; EXPRESSED IN: 20 plant structures; EXPRESSED DURING: 8 growth stages; CONTAINS InterPro DOMAIN/s: Protein of unknown function DUF1637 (InterPro:IPR012864); BEST Arabidopsis thaliana protein match is: Protein of unknown function (DUF1637)…	cassava4.1_013427m|PACid:17966048	Protein of unknown function (DUF1637)	PGSC0003DMP400012282|PACid:24425107	Protein of unknown function (DUF1637)
Sp2_comp146736_c0_seq2	1456	.	GC	G	9677.86	PASS	AC=6;AF=1.00;AN=6;DP=248;FS=0.000;MLEAC=6;MLEAF=1.00;MQ=60.00;MQ0=0;QD=32.36;RPA=3,2;RU=C;STR	GT:AD:DP:GQ:MLPSAC:MLPSAF:PL	1/1/1/1/1/1:0,243:248:99:6:1.00:9713,1879,1153,728,426,192,0											GATK	1689	SPGI:CN10960	UniRef100_UPI00019831A1	PREDICTED: hypothetical protein n=1 Tax=Vitis vinifera RepID=UPI00019831A1	tr|Q9ZVS4|Q9ZVS4_ARATH	F15K9.17 protein OS=Arabidopsis thaliana GN=At1g03220	basic 7s globulin 2 precursor small	gi|460367144|ref|XP_004229435.1|	PREDICTED: basic 7S globulin-like [Solanum lycopersicum]	AT1G03220.1	Eukaryotic aspartyl protease family protein		Eukaryotic aspartyl protease family protein; FUNCTIONS IN: aspartic-type endopeptidase activity; INVOLVED IN: response to salt stress; LOCATED IN: cell wall, plasma membrane, membrane, plant-type cell wall; EXPRESSED IN: 6 plant structures; CONTAINS InterPro DOMAIN/s: Peptidase aspartic (InterPro:IPR021109), Peptidase aspartic, catalytic (InterPro:IPR009007), Peptidase A1 (InterPro:IPR001461); BE…	cassava4.1_031616m|PACid:17962168	Eukaryotic aspartyl protease family protein	PGSC0003DMP400055896|PACid:24423083	Eukaryotic aspartyl protease family protein
Sp2_comp146736_c0_seq2	1470	.	AT	A	8759.86	PASS	AC=6;AF=1.00;AN=6;BaseQRankSum=-0.467;DP=247;FS=0.000;MLEAC=6;MLEAF=1.00;MQ=59.93;MQ0=0;MQRankSum=-1.502;QD=28.11;RPA=6,5;RU=T;ReadPosRankSum=0.927;STR	GT:AD:DP:GQ:MLPSAC:MLPSAF:PL	1/1/1/1/1/1:1,240:247:99:6:1.00:8795,1832,1111,690,392,162,0											GATK	1689	SPGI:CN10960	UniRef100_UPI00019831A1	PREDICTED: hypothetical protein n=1 Tax=Vitis vinifera RepID=UPI00019831A1	tr|Q9ZVS4|Q9ZVS4_ARATH	F15K9.17 protein OS=Arabidopsis thaliana GN=At1g03220	basic 7s globulin 2 precursor small	gi|460367144|ref|XP_004229435.1|	PREDICTED: basic 7S globulin-like [Solanum lycopersicum]	AT1G03220.1	Eukaryotic aspartyl protease family protein		Eukaryotic aspartyl protease family protein; FUNCTIONS IN: aspartic-type endopeptidase activity; INVOLVED IN: response to salt stress; LOCATED IN: cell wall, plasma membrane, membrane, plant-type cell wall; EXPRESSED IN: 6 plant structures; CONTAINS InterPro DOMAIN/s: Peptidase aspartic (InterPro:IPR021109), Peptidase aspartic, catalytic (InterPro:IPR009007), Peptidase A1 (InterPro:IPR001461); BE…	cassava4.1_031616m|PACid:17962168	Eukaryotic aspartyl protease family protein	PGSC0003DMP400055896|PACid:24423083	Eukaryotic aspartyl protease family protein
Sp2_comp146736_c0_seq2	1509	.	G	GAT	4010.13	PASS	AC=3;AF=0.500;AN=6;BaseQRankSum=1.003;DP=250;FS=4.179;MLEAC=3;MLEAF=0.500;MQ=59.73;MQ0=0;MQRankSum=0.525;QD=16.04;RPA=3,4;RU=AT;ReadPosRankSum=1.293;STR	GT:AD:DP:GQ:MLPSAC:MLPSAF:PL	0/0/0/1/1/1:125,106:250:30:3:0.500:4045,228,30,0,88,2147483647,2147483647											GATK	1689	SPGI:CN10960	UniRef100_UPI00019831A1	PREDICTED: hypothetical protein n=1 Tax=Vitis vinifera RepID=UPI00019831A1	tr|Q9ZVS4|Q9ZVS4_ARATH	F15K9.17 protein OS=Arabidopsis thaliana GN=At1g03220	basic 7s globulin 2 precursor small	gi|460367144|ref|XP_004229435.1|	PREDICTED: basic 7S globulin-like [Solanum lycopersicum]	AT1G03220.1	Eukaryotic aspartyl protease family protein		Eukaryotic aspartyl protease family protein; FUNCTIONS IN: aspartic-type endopeptidase activity; INVOLVED IN: response to salt stress; LOCATED IN: cell wall, plasma membrane, membrane, plant-type cell wall; EXPRESSED IN: 6 plant structures; CONTAINS InterPro DOMAIN/s: Peptidase aspartic (InterPro:IPR021109), Peptidase aspartic, catalytic (InterPro:IPR009007), Peptidase A1 (InterPro:IPR001461); BE…	cassava4.1_031616m|PACid:17962168	Eukaryotic aspartyl protease family protein	PGSC0003DMP400055896|PACid:24423083	Eukaryotic aspartyl protease family protein
Sp2_comp146736_c0_seq2	1633	.	TCAAGCAAGCAA	TCAAGCAAGCAAGCAAGCAA	201	.	INDEL;DP=197;VDB=0.0014;AF1=0.5;AC1=1;DP4=1,26,1,23;MQ=45;FQ=204;PV4=1,0.0021,1,3.8e-06	GT:PL:GQ	0/1:239,0,255:99											SAM	1689	SPGI:CN10960	UniRef100_UPI00019831A1	PREDICTED: hypothetical protein n=1 Tax=Vitis vinifera RepID=UPI00019831A1	tr|Q9ZVS4|Q9ZVS4_ARATH	F15K9.17 protein OS=Arabidopsis thaliana GN=At1g03220	basic 7s globulin 2 precursor small	gi|460367144|ref|XP_004229435.1|	PREDICTED: basic 7S globulin-like [Solanum lycopersicum]	AT1G03220.1	Eukaryotic aspartyl protease family protein		Eukaryotic aspartyl protease family protein; FUNCTIONS IN: aspartic-type endopeptidase activity; INVOLVED IN: response to salt stress; LOCATED IN: cell wall, plasma membrane, membrane, plant-type cell wall; EXPRESSED IN: 6 plant structures; CONTAINS InterPro DOMAIN/s: Peptidase aspartic (InterPro:IPR021109), Peptidase aspartic, catalytic (InterPro:IPR009007), Peptidase A1 (InterPro:IPR001461); BE…	cassava4.1_031616m|PACid:17962168	Eukaryotic aspartyl protease family protein	PGSC0003DMP400055896|PACid:24423083	Eukaryotic aspartyl protease family protein
Sp2_comp146738_c2_seq3	197	.	C	CTA	382	PASS	AC=3;AF=0.500;AN=6;BaseQRankSum=1.625;DP=23;FS=0.000;MLEAC=3;MLEAF=0.500;MQ=58.84;MQ0=0;MQRankSum=1.550;QD=16.61;RPA=2,3;RU=TA;ReadPosRankSum=0.113;STR	GT:AD:DP:GQ:MLPSAC:MLPSAF:PL	0/0/0/1/1/1:10,10:23:5:3:0.500:415,26,5,0,5,26,417											GATK	460	SPGI:CN23136	no hit		-No-Hit-	No Matching Hit found	---NA---	No hit in this database		No hit in this database				No hit in this database		No hit in this database
Sp2_comp146738_c2_seq3	306	.	TTA	T	489.4	PASS	AC=4;AF=0.667;AN=6;BaseQRankSum=0.784;DP=22;FS=8.038;MLEAC=4;MLEAF=0.667;MQ=57.78;MQ0=0;MQRankSum=0.784;QD=22.25;RPA=2,1;RU=TA;ReadPosRankSum=1.526;STR	GT:AD:DP:GQ:MLPSAC:MLPSAF:PL	0/0/1/1/1/1:6,14:22:2:4:0.667:522,63,26,8,0,2,199											GATK	460	SPGI:CN23136	no hit		-No-Hit-	No Matching Hit found	---NA---	No hit in this database		No hit in this database				No hit in this database		No hit in this database
Sp2_comp146738_c2_seq3	161	.	GA	G	51.5	.	INDEL;DP=5;VDB=0.0263;AF1=0.5;AC1=1;DP4=1,1,1,2;MQ=49;FQ=30.5;PV4=1,0.00057,0.25,1	GT:PL:GQ	0/1:89,0,65:68											SAM	460	SPGI:CN23136	no hit		-No-Hit-	No Matching Hit found	---NA---	No hit in this database		No hit in this database				No hit in this database		No hit in this database
Sp2_comp146740_c0_seq3	196	.	TTA	TTATA	43.5	.	INDEL;DP=33;VDB=0.0244;AF1=0.5;AC1=1;DP4=0,1,0,2;MQ=49;FQ=6.56;PV4=1,1,1,1	GT:PL:GQ	0/1:81,0,40:43	Sp2_comp146740_c0_seq3	196	.	T	TTA	1505.06	PASS	AC=3;AF=0.500;AN=6;BaseQRankSum=-0.065;DP=62;FS=0.000;MLEAC=3;MLEAF=0.500;MQ=60.00;MQ0=0;MQRankSum=-0.980;QD=24.28;RPA=1,2;RU=TA;ReadPosRankSum=0.065;STR	GT:AD:DP:GQ:MLPSAC:MLPSAF:PL	0/0/0/1/1/1:27,34:62:5:3:0.500:1539,102,26,0,5,53,1185	SG	2047	SPGI:CN06253	UniRef100_Q6IVK8	ADH-like UDP-glucose dehydrogenase n=1 Tax=Nicotiana tabacum RepID=Q6IVK8_TOBAC	sp|P06525|ADH1_ARATH	Alcohol dehydrogenase class-P OS=Arabidopsis thaliana GN=ADH1	alcohol dehydrogenase	gi|48093455|gb|AAT40104.1|	ADH-like UDP-glucose dehydrogenase [Nicotiana tabacum]	AT1G77120.1	alcohol dehydrogenase 1	Catalyzes the reduction of acetaldehyde using NADH as reductant. Requires zinc for activity. Dimer. Anaerobic response polypeptide (ANP). Fermentation. The protein undergoes thiolation following treatment with the oxidant tert-butylhydroperoxide.	alcohol dehydrogenase 1 (ADH1); FUNCTIONS IN: alcohol dehydrogenase (NAD) activity; INVOLVED IN: response to cadmium ion, cellular respiration, response to salt stress, response to hypoxia, response to osmotic stress; LOCATED IN: cytosol, plasma membrane; EXPRESSED IN: 24 plant structures; EXPRESSED DURING: 12 growth stages; CONTAINS InterPro DOMAIN/s: GroES-like (InterPro:IPR011032), Alcohol deh…	cassava4.1_009575m|PACid:17968671	alcohol dehydrogenase 1	PGSC0003DMP400053597|PACid:24397175	alcohol dehydrogenase 1											OG1_3719
Sp2_comp146740_c0_seq3	247	.	TACAATA	TACAATTAAACAATA	214	.	INDEL;DP=155;VDB=0.0066;AF1=1;AC1=2;DP4=0,0,111,36;MQ=48;FQ=-290	GT:PL:GQ	1/1:255,255,0:99	Sp2_comp146740_c0_seq3	247	.	T	TACAATTAA	17407.9	PASS	AC=6;AF=1.00;AN=6;DP=174;FS=0.000;MLEAC=6;MLEAF=1.00;MQ=60.00;MQ0=0;QD=31.33	GT:AD:DP:GQ:MLPSAC:MLPSAF:PL	1/1/1/1/1/1:0,168:174:99:6:1.00:17443,1307,802,506,296,133,0	SG	2047	SPGI:CN06253	UniRef100_Q6IVK8	ADH-like UDP-glucose dehydrogenase n=1 Tax=Nicotiana tabacum RepID=Q6IVK8_TOBAC	sp|P06525|ADH1_ARATH	Alcohol dehydrogenase class-P OS=Arabidopsis thaliana GN=ADH1	alcohol dehydrogenase	gi|48093455|gb|AAT40104.1|	ADH-like UDP-glucose dehydrogenase [Nicotiana tabacum]	AT1G77120.1	alcohol dehydrogenase 1	Catalyzes the reduction of acetaldehyde using NADH as reductant. Requires zinc for activity. Dimer. Anaerobic response polypeptide (ANP). Fermentation. The protein undergoes thiolation following treatment with the oxidant tert-butylhydroperoxide.	alcohol dehydrogenase 1 (ADH1); FUNCTIONS IN: alcohol dehydrogenase (NAD) activity; INVOLVED IN: response to cadmium ion, cellular respiration, response to salt stress, response to hypoxia, response to osmotic stress; LOCATED IN: cytosol, plasma membrane; EXPRESSED IN: 24 plant structures; EXPRESSED DURING: 12 growth stages; CONTAINS InterPro DOMAIN/s: GroES-like (InterPro:IPR011032), Alcohol deh…	cassava4.1_009575m|PACid:17968671	alcohol dehydrogenase 1	PGSC0003DMP400053597|PACid:24397175	alcohol dehydrogenase 1											OG1_3719
Sp2_comp146740_c0_seq3	141	.	AG	A	531.21	PASS	AC=6;AF=1.00;AN=6;DP=14;FS=0.000;MLEAC=6;MLEAF=1.00;MQ=60.00;MQ0=0;QD=33.75	GT:AD:DP:GQ:MLPSAC:MLPSAF:PL	1/1/1/1/1/1:0,14:14:11:6:1.00:566,109,67,42,25,11,0											GATK	2047	SPGI:CN06253	UniRef100_Q6IVK8	ADH-like UDP-glucose dehydrogenase n=1 Tax=Nicotiana tabacum RepID=Q6IVK8_TOBAC	sp|P06525|ADH1_ARATH	Alcohol dehydrogenase class-P OS=Arabidopsis thaliana GN=ADH1	alcohol dehydrogenase	gi|48093455|gb|AAT40104.1|	ADH-like UDP-glucose dehydrogenase [Nicotiana tabacum]	AT1G77120.1	alcohol dehydrogenase 1	Catalyzes the reduction of acetaldehyde using NADH as reductant. Requires zinc for activity. Dimer. Anaerobic response polypeptide (ANP). Fermentation. The protein undergoes thiolation following treatment with the oxidant tert-butylhydroperoxide.	alcohol dehydrogenase 1 (ADH1); FUNCTIONS IN: alcohol dehydrogenase (NAD) activity; INVOLVED IN: response to cadmium ion, cellular respiration, response to salt stress, response to hypoxia, response to osmotic stress; LOCATED IN: cytosol, plasma membrane; EXPRESSED IN: 24 plant structures; EXPRESSED DURING: 12 growth stages; CONTAINS InterPro DOMAIN/s: GroES-like (InterPro:IPR011032), Alcohol deh…	cassava4.1_009575m|PACid:17968671	alcohol dehydrogenase 1	PGSC0003DMP400053597|PACid:24397175	alcohol dehydrogenase 1											OG1_3719
Sp2_comp146740_c0_seq3	172	.	C	CT	990.27	PASS	AC=3;AF=0.500;AN=6;BaseQRankSum=2.605;DP=55;FS=1.226;MLEAC=3;MLEAF=0.500;MQ=60.00;MQ0=0;MQRankSum=-1.567;QD=18.00;RPA=1,2;RU=T;ReadPosRankSum=1.653;STR	GT:AD:DP:GQ:MLPSAC:MLPSAF:PL	0/0/0/1/1/1:26,28:55:11:3:0.500:1025,76,17,0,11,62,2147483647											GATK	2047	SPGI:CN06253	UniRef100_Q6IVK8	ADH-like UDP-glucose dehydrogenase n=1 Tax=Nicotiana tabacum RepID=Q6IVK8_TOBAC	sp|P06525|ADH1_ARATH	Alcohol dehydrogenase class-P OS=Arabidopsis thaliana GN=ADH1	alcohol dehydrogenase	gi|48093455|gb|AAT40104.1|	ADH-like UDP-glucose dehydrogenase [Nicotiana tabacum]	AT1G77120.1	alcohol dehydrogenase 1	Catalyzes the reduction of acetaldehyde using NADH as reductant. Requires zinc for activity. Dimer. Anaerobic response polypeptide (ANP). Fermentation. The protein undergoes thiolation following treatment with the oxidant tert-butylhydroperoxide.	alcohol dehydrogenase 1 (ADH1); FUNCTIONS IN: alcohol dehydrogenase (NAD) activity; INVOLVED IN: response to cadmium ion, cellular respiration, response to salt stress, response to hypoxia, response to osmotic stress; LOCATED IN: cytosol, plasma membrane; EXPRESSED IN: 24 plant structures; EXPRESSED DURING: 12 growth stages; CONTAINS InterPro DOMAIN/s: GroES-like (InterPro:IPR011032), Alcohol deh…	cassava4.1_009575m|PACid:17968671	alcohol dehydrogenase 1	PGSC0003DMP400053597|PACid:24397175	alcohol dehydrogenase 1											OG1_3719
Sp2_comp146740_c0_seq3	662	.	T	TC	940.95	PASS	AC=5;AF=0.833;AN=6;BaseQRankSum=0.529;DP=35;FS=0.000;MLEAC=5;MLEAF=0.833;MQ=33.77;MQ0=0;MQRankSum=1.395;QD=26.88;RPA=1,2;RU=C;ReadPosRankSum=-0.337;STR	GT:AD:DP:GQ:MLPSAC:MLPSAF:PL	0/1/1/1/1/1:2,24:27:17:5:0.833:976,154,83,44,17,0,50											GATK	2047	SPGI:CN06253	UniRef100_Q6IVK8	ADH-like UDP-glucose dehydrogenase n=1 Tax=Nicotiana tabacum RepID=Q6IVK8_TOBAC	sp|P06525|ADH1_ARATH	Alcohol dehydrogenase class-P OS=Arabidopsis thaliana GN=ADH1	alcohol dehydrogenase	gi|48093455|gb|AAT40104.1|	ADH-like UDP-glucose dehydrogenase [Nicotiana tabacum]	AT1G77120.1	alcohol dehydrogenase 1	Catalyzes the reduction of acetaldehyde using NADH as reductant. Requires zinc for activity. Dimer. Anaerobic response polypeptide (ANP). Fermentation. The protein undergoes thiolation following treatment with the oxidant tert-butylhydroperoxide.	alcohol dehydrogenase 1 (ADH1); FUNCTIONS IN: alcohol dehydrogenase (NAD) activity; INVOLVED IN: response to cadmium ion, cellular respiration, response to salt stress, response to hypoxia, response to osmotic stress; LOCATED IN: cytosol, plasma membrane; EXPRESSED IN: 24 plant structures; EXPRESSED DURING: 12 growth stages; CONTAINS InterPro DOMAIN/s: GroES-like (InterPro:IPR011032), Alcohol deh…	cassava4.1_009575m|PACid:17968671	alcohol dehydrogenase 1	PGSC0003DMP400053597|PACid:24397175	alcohol dehydrogenase 1											OG1_3719
Sp2_comp146740_c0_seq3	543	.	AAATTT	AAATTTAATTT	5.8	.	INDEL;DP=27;VDB=0.0099;AF1=1;AC1=2;DP4=0,0,1,0;MQ=42;FQ=-37.5	GT:PL:GQ	1/1:42,3,0:3											SAM	2047	SPGI:CN06253	UniRef100_Q6IVK8	ADH-like UDP-glucose dehydrogenase n=1 Tax=Nicotiana tabacum RepID=Q6IVK8_TOBAC	sp|P06525|ADH1_ARATH	Alcohol dehydrogenase class-P OS=Arabidopsis thaliana GN=ADH1	alcohol dehydrogenase	gi|48093455|gb|AAT40104.1|	ADH-like UDP-glucose dehydrogenase [Nicotiana tabacum]	AT1G77120.1	alcohol dehydrogenase 1	Catalyzes the reduction of acetaldehyde using NADH as reductant. Requires zinc for activity. Dimer. Anaerobic response polypeptide (ANP). Fermentation. The protein undergoes thiolation following treatment with the oxidant tert-butylhydroperoxide.	alcohol dehydrogenase 1 (ADH1); FUNCTIONS IN: alcohol dehydrogenase (NAD) activity; INVOLVED IN: response to cadmium ion, cellular respiration, response to salt stress, response to hypoxia, response to osmotic stress; LOCATED IN: cytosol, plasma membrane; EXPRESSED IN: 24 plant structures; EXPRESSED DURING: 12 growth stages; CONTAINS InterPro DOMAIN/s: GroES-like (InterPro:IPR011032), Alcohol deh…	cassava4.1_009575m|PACid:17968671	alcohol dehydrogenase 1	PGSC0003DMP400053597|PACid:24397175	alcohol dehydrogenase 1											OG1_3719
Sp2_comp146741_c0_seq1	328	.	CCA	CACA	164	.	INDEL;DP=11;VDB=0.0345;AF1=1;AC1=2;DP4=0,0,2,6;MQ=50;FQ=-58.5	GT:PL:GQ	1/1:205,24,0:45	Sp2_comp146741_c0_seq1	328	.	C	CA	251.28	PASS	AC=6;AF=1.00;AN=6;BaseQRankSum=-0.354;DP=12;FS=0.000;MLEAC=6;MLEAF=1.00;MQ=60.00;MQ0=0;MQRankSum=-2.003;QD=20.94;ReadPosRankSum=1.296	GT:AD:DP:GQ:MLPSAC:MLPSAF:PL	1/1/1/1/1/1:2,9:12:5:6:1.00:285,62,36,21,12,5,0	SG	955	No hit in this database						gi|460371394|ref|XP_004231524.1|	PREDICTED: 4-alpha-glucanotransferase DPE2-like [Solanum lycopersicum]	AT2G40840.1	disproportionating enzyme 2	Encodes a cytosolic protein with transglucosidase and amylomaltase activity. It is an essential component of the pathway from starch to sucrose and cellular metabolism in leaves at night. The protein binds to heteroglycans and utilizes glucose, mannose and xylose as acceptors. Fucose and galactose can also act as acceptors but less efficiently than the previous three. It was also was also recentl…	disproportionating enzyme 2 (DPE2); FUNCTIONS IN: 4-alpha-glucanotransferase activity, heteroglycan binding; INVOLVED IN: polysaccharide metabolic process, circadian rhythm, maltose catabolic process, maltose metabolic process, starch catabolic process; LOCATED IN: cytosol; EXPRESSED IN: 23 plant structures; EXPRESSED DURING: 13 growth stages; CONTAINS InterPro DOMAIN/s: Immunoglobulin-like fold …	cassava4.1_001086m|PACid:17969334	disproportionating enzyme 2	PGSC0003DMP400029040|PACid:24398582	catalytics;carbohydrate kinases;phosphoglucan, water dikinases
Sp2_comp146744_c0_seq1	978	.	ATCT	ATCTGTCT	214	.	INDEL;DP=73;VDB=0.0322;AF1=1;AC1=2;DP4=0,0,13,23;MQ=41;FQ=-143	GT:PL:GQ	1/1:255,108,0:99	Sp2_comp146744_c0_seq1	978	.	A	ATCTG	6888.86	PASS	AC=6;AF=1.00;AN=6;DP=107;FS=0.000;MLEAC=6;MLEAF=1.00;MQ=59.74;MQ0=0;QD=25.30	GT:AD:DP:GQ:MLPSAC:MLPSAF:PL	1/1/1/1/1/1:0,101:107:80:6:1.00:6924,786,482,304,178,80,0	SG	1391	SPGI:CN01502	UniRef100_D1HT59	Whole genome shotgun sequence of line PN40024, scaffold_9.assembly12x (Fragment) n=1 Tax=Vitis vinifera RepID=D1HT59_VITVI	tr|Q9C9T0|Q9C9T0_ARATH	Putative uncharacterized protein At1g73820 OS=Arabidopsis thaliana GN=At1g73820/F25P22_24	protein	gi|460379228|ref|XP_004235366.1|	PREDICTED: RNA polymerase II subunit A C-terminal domain phosphatase SSU72-like [Solanum lycopersicum]	AT1G73820.1	Ssu72-like family protein		Ssu72-like family protein; FUNCTIONS IN: phosphoprotein phosphatase activity; INVOLVED IN: mRNA processing; LOCATED IN: chloroplast; EXPRESSED IN: 23 plant structures; EXPRESSED DURING: 13 growth stages; CONTAINS InterPro DOMAIN/s: RNA polymerase II subunit A (InterPro:IPR006811); Has 454 Blast hits to 453 proteins in 177 species: Archae - 0; Bacteria - 0; Metazoa - 228; Fungi - 149; Plants - 48;…	cassava4.1_019336m|PACid:17991727	Ssu72-like family protein	PGSC0003DMP400056189|PACid:24405130	Ssu72-like family protein
Sp2_comp146744_c0_seq1	1024	.	A	ATGGGGCT	7579.86	PASS	AC=6;AF=1.00;AN=6;DP=76;FS=0.000;MLEAC=6;MLEAF=1.00;MQ=59.54;MQ0=0;QD=28.69	GT:AD:DP:GQ:MLPSAC:MLPSAF:PL	1/1/1/1/1/1:0,76:76:60:6:1.00:7615,591,363,229,134,60,0											GATK	1391	SPGI:CN01502	UniRef100_D1HT59	Whole genome shotgun sequence of line PN40024, scaffold_9.assembly12x (Fragment) n=1 Tax=Vitis vinifera RepID=D1HT59_VITVI	tr|Q9C9T0|Q9C9T0_ARATH	Putative uncharacterized protein At1g73820 OS=Arabidopsis thaliana GN=At1g73820/F25P22_24	protein	gi|460379228|ref|XP_004235366.1|	PREDICTED: RNA polymerase II subunit A C-terminal domain phosphatase SSU72-like [Solanum lycopersicum]	AT1G73820.1	Ssu72-like family protein		Ssu72-like family protein; FUNCTIONS IN: phosphoprotein phosphatase activity; INVOLVED IN: mRNA processing; LOCATED IN: chloroplast; EXPRESSED IN: 23 plant structures; EXPRESSED DURING: 13 growth stages; CONTAINS InterPro DOMAIN/s: RNA polymerase II subunit A (InterPro:IPR006811); Has 454 Blast hits to 453 proteins in 177 species: Archae - 0; Bacteria - 0; Metazoa - 228; Fungi - 149; Plants - 48;…	cassava4.1_019336m|PACid:17991727	Ssu72-like family protein	PGSC0003DMP400056189|PACid:24405130	Ssu72-like family protein
Sp2_comp146745_c0_seq1	194	.	CACGAGCATAAACAGA	CA	217	.	INDEL;DP=249;VDB=0.0271;AF1=0.5;AC1=1;DP4=45,37,28,16;MQ=41;FQ=217;PV4=0.45,0.41,0.0001,1	GT:PL:GQ	0/1:255,0,255:99	Sp2_comp146745_c0_seq1	194	.	CACGAGCATAAACAG	C	13431.9	PASS	AC=2;AF=0.333;AN=6;BaseQRankSum=2.595;DP=250;FS=3.777;MLEAC=2;MLEAF=0.333;MQ=60.00;MQ0=0;MQRankSum=-0.492;QD=11.51;ReadPosRankSum=3.084	GT:AD:DP:GQ:MLPSAC:MLPSAF:PL	0/0/0/0/1/1:160,82:250:56:2:0.333:13467,92,0,56,235,2147483647,2147483647	SG	365	No hit in this database						No hit in this database		No hit in this database				No hit in this database		No hit in this database
Sp2_comp146745_c0_seq1	92	.	CGCCGCCGCCAGGAACTTCCGG	C	217	.	INDEL;DP=142;VDB=0.0216;AF1=0.5;AC1=1;DP4=23,4,59,27;MQ=47;FQ=188;PV4=0.14,1,1,1	GT:PL:GQ	0/1:255,0,223:99	Sp2_comp146745_c0_seq1	92	.	CGCCGCCGCCAGGAACTTCCGG	C	16937.9	PASS	AC=3;AF=0.500;AN=6;BaseQRankSum=2.097;DP=176;FS=6.278;MLEAC=3;MLEAF=0.500;MQ=55.99;MQ0=0;MQRankSum=5.661;QD=13.75;ReadPosRankSum=4.189	GT:AD:DP:GQ:MLPSAC:MLPSAF:PL	0/0/0/1/1/1:79,71:171:26:3:0.500:16973,163,26,0,50,219,2147483647	SG	365	No hit in this database						No hit in this database		No hit in this database				No hit in this database		No hit in this database
Sp2_comp146745_c0_seq1	100	.	CC	CCGCCTGCGGCGGCGGCGGC	214	.	INDEL;DP=39;VDB=0.0140;AF1=1;AC1=2;DP4=0,0,10,5;MQ=39;FQ=-79.5	GT:PL:GQ	1/1:255,45,0:87											SAM	365	No hit in this database						No hit in this database		No hit in this database				No hit in this database		No hit in this database
Sp2_comp146745_c1_seq1	171	.	TA	T	214	.	INDEL;DP=98;VDB=0.0322;AF1=1;AC1=2;DP4=1,1,30,11;MQ=43;FQ=-111;PV4=0.49,8.1e-06,1,0.18	GT:PL:GQ	1/1:255,76,0:99	Sp2_comp146745_c1_seq1	171	.	TA	T	3952.4	PASS	AC=6;AF=1.00;AN=6;BaseQRankSum=-0.540;DP=101;FS=0.000;MLEAC=6;MLEAF=1.00;MQ=60.00;MQ0=0;MQRankSum=-0.691;QD=29.23;ReadPosRankSum=-1.445	GT:AD:DP:GQ:MLPSAC:MLPSAF:PL	1/1/1/1/1/1:2,96:101:1:6:1.00:3985,658,371,204,88,1,0	SG	1606	SPGI:CN17911	UniRef100_B9NB44	Predicted protein (Fragment) n=1 Tax=Populus trichocarpa RepID=B9NB44_POPTR	tr|Q9LYH2|Q9LYH2_ARATH	AT5g12010/F14F18_180 OS=Arabidopsis thaliana GN=F14F18_180	protein	gi|460399084|ref|XP_004245073.1|	PREDICTED: uncharacterized protein LOC101251309 [Solanum lycopersicum]	AT5G12010.1			unknown protein; INVOLVED IN: response to salt stress; LOCATED IN: chloroplast, plasma membrane, membrane; EXPRESSED IN: 23 plant structures; EXPRESSED DURING: 13 growth stages; BEST Arabidopsis thaliana protein match is: unknown protein (TAIR:AT4G29780.1); Has 1807 Blast hits to 1807 proteins in 277 species: Archae - 0; Bacteria - 0; Metazoa - 736; Fungi - 347; Plants - 385; Viruses - 0; Other E…	cassava4.1_033630m|PACid:17972128	AT5G12010.1	PGSC0003DMP400018948|PACid:24414419	AT5G12010.1
Sp2_comp146745_c1_seq1	205	.	GCTGT	GCTGTACTGT	214	.	INDEL;DP=103;VDB=0.0380;AF1=1;AC1=2;DP4=1,1,49,39;MQ=49;FQ=-252;PV4=1,0.23,1,0.3	GT:PL:GQ	1/1:255,217,0:99	Sp2_comp146745_c1_seq1	205	.	G	GCTGTA	7012.86	PASS	AC=5;AF=0.833;AN=6;BaseQRankSum=-0.090;DP=104;FS=0.000;MLEAC=5;MLEAF=0.833;MQ=60.00;MQ0=0;MQRankSum=0.552;QD=33.33;ReadPosRankSum=-0.834	GT:AD:DP:GQ:MLPSAC:MLPSAF:PL	0/1/1/1/1/1:2,94:104:67:5:0.833:7048,643,362,199,85,0,67	SG	1606	SPGI:CN17911	UniRef100_B9NB44	Predicted protein (Fragment) n=1 Tax=Populus trichocarpa RepID=B9NB44_POPTR	tr|Q9LYH2|Q9LYH2_ARATH	AT5g12010/F14F18_180 OS=Arabidopsis thaliana GN=F14F18_180	protein	gi|460399084|ref|XP_004245073.1|	PREDICTED: uncharacterized protein LOC101251309 [Solanum lycopersicum]	AT5G12010.1			unknown protein; INVOLVED IN: response to salt stress; LOCATED IN: chloroplast, plasma membrane, membrane; EXPRESSED IN: 23 plant structures; EXPRESSED DURING: 13 growth stages; BEST Arabidopsis thaliana protein match is: unknown protein (TAIR:AT4G29780.1); Has 1807 Blast hits to 1807 proteins in 277 species: Archae - 0; Bacteria - 0; Metazoa - 736; Fungi - 347; Plants - 385; Viruses - 0; Other E…	cassava4.1_033630m|PACid:17972128	AT5G12010.1	PGSC0003DMP400018948|PACid:24414419	AT5G12010.1
Sp2_comp146745_c1_seq1	207	.	TGT	TGTACCGT	81.5	.	INDEL;DP=132;VDB=0.0398;AF1=0.5025;AC1=1;DP4=1,1,4,5;MQ=44;FQ=-14.7;PV4=1,1.3e-14,1,1	GT:PL:GQ	0/1:119,0,20:23											SAM	1606	SPGI:CN17911	UniRef100_B9NB44	Predicted protein (Fragment) n=1 Tax=Populus trichocarpa RepID=B9NB44_POPTR	tr|Q9LYH2|Q9LYH2_ARATH	AT5g12010/F14F18_180 OS=Arabidopsis thaliana GN=F14F18_180	protein	gi|460399084|ref|XP_004245073.1|	PREDICTED: uncharacterized protein LOC101251309 [Solanum lycopersicum]	AT5G12010.1			unknown protein; INVOLVED IN: response to salt stress; LOCATED IN: chloroplast, plasma membrane, membrane; EXPRESSED IN: 23 plant structures; EXPRESSED DURING: 13 growth stages; BEST Arabidopsis thaliana protein match is: unknown protein (TAIR:AT4G29780.1); Has 1807 Blast hits to 1807 proteins in 277 species: Archae - 0; Bacteria - 0; Metazoa - 736; Fungi - 347; Plants - 385; Viruses - 0; Other E…	cassava4.1_033630m|PACid:17972128	AT5G12010.1	PGSC0003DMP400018948|PACid:24414419	AT5G12010.1
Sp2_comp146745_c1_seq1	66	.	ATTG	ATTGTTG	217	.	INDEL;DP=54;VDB=0.0099;AF1=0.5;AC1=1;DP4=15,8,20,8;MQ=46;FQ=217;PV4=0.76,1,1,0.12	GT:PL:GQ	0/1:255,0,255:99											SAM	1606	SPGI:CN17911	UniRef100_B9NB44	Predicted protein (Fragment) n=1 Tax=Populus trichocarpa RepID=B9NB44_POPTR	tr|Q9LYH2|Q9LYH2_ARATH	AT5g12010/F14F18_180 OS=Arabidopsis thaliana GN=F14F18_180	protein	gi|460399084|ref|XP_004245073.1|	PREDICTED: uncharacterized protein LOC101251309 [Solanum lycopersicum]	AT5G12010.1			unknown protein; INVOLVED IN: response to salt stress; LOCATED IN: chloroplast, plasma membrane, membrane; EXPRESSED IN: 23 plant structures; EXPRESSED DURING: 13 growth stages; BEST Arabidopsis thaliana protein match is: unknown protein (TAIR:AT4G29780.1); Has 1807 Blast hits to 1807 proteins in 277 species: Archae - 0; Bacteria - 0; Metazoa - 736; Fungi - 347; Plants - 385; Viruses - 0; Other E…	cassava4.1_033630m|PACid:17972128	AT5G12010.1	PGSC0003DMP400018948|PACid:24414419	AT5G12010.1
Sp2_comp146746_c0_seq1	896	.	ACTC	ACTCTC	214	.	INDEL;DP=166;VDB=0.0380;AF1=1;AC1=2;DP4=0,0,65,57;MQ=41;FQ=-290	GT:PL:GQ	1/1:255,255,0:99	Sp2_comp146746_c0_seq1	896	.	A	ACT	7821.86	PASS	AC=6;AF=1.00;AN=6;DP=178;FS=0.000;MLEAC=6;MLEAF=1.00;MQ=59.85;MQ0=0;QD=26.94;RPA=1,2;RU=CT;STR	GT:AD:DP:GQ:MLPSAC:MLPSAF:PL	1/1/1/1/1/1:0,163:178:99:6:1.00:7857,1268,778,491,287,129,0	SG	1138	SPGI:CN15045	no hit		-No-Hit-	No Matching Hit found	---NA---	gi|147795729|emb|CAN74236.1|	hypothetical protein VITISV_004916 [Vitis vinifera]	No hit in this database				cassava4.1_004061m|PACid:17984603	Protein with RING/U-box and TRAF-like domains	No hit in this database
Sp2_comp146746_c0_seq1	1100	.	GTTT	GTT	20.3	.	INDEL;DP=2;VDB=0.0163;AF1=1;AC1=2;DP4=0,0,0,2;MQ=47;FQ=-40.5	GT:PL:GQ	1/1:59,6,0:10											SAM	1138	SPGI:CN15045	no hit		-No-Hit-	No Matching Hit found	---NA---	gi|147795729|emb|CAN74236.1|	hypothetical protein VITISV_004916 [Vitis vinifera]	No hit in this database				cassava4.1_004061m|PACid:17984603	Protein with RING/U-box and TRAF-like domains	No hit in this database
Sp2_comp146746_c0_seq1	843	.	ACCTGGCCTGCC	AC	198	.	INDEL;DP=122;VDB=0.0271;AF1=1;AC1=2;DP4=0,0,4,4;MQ=39;FQ=-58.5	GT:PL:GQ	1/1:239,24,0:45											SAM	1138	SPGI:CN15045	no hit		-No-Hit-	No Matching Hit found	---NA---	gi|147795729|emb|CAN74236.1|	hypothetical protein VITISV_004916 [Vitis vinifera]	No hit in this database				cassava4.1_004061m|PACid:17984603	Protein with RING/U-box and TRAF-like domains	No hit in this database
Sp2_comp146749_c0_seq1	157	.	AC	A	3.12	.	INDEL;DP=7;VDB=0.0014;AF1=1;AC1=2;DP4=0,0,2,0;MQ=48;FQ=-40.5	GT:PL:GQ	1/1:39,6,0:4											SAM	280	No hit in this database						gi|460404690|ref|XP_004247814.1|	PREDICTED: GATA transcription factor 1-like [Solanum lycopersicum]	AT3G24050.1	GATA transcription factor 1	Encodes a member of the GATA factor family of zinc finger transcription factors.	GATA transcription factor 1 (GATA1); CONTAINS InterPro DOMAIN/s: Zinc finger, NHR/GATA-type (InterPro:IPR013088), Zinc finger, GATA-type (InterPro:IPR000679); BEST Arabidopsis thaliana protein match is: GATA transcription factor 9 (TAIR:AT4G32890.1); Has 1635 Blast hits to 1587 proteins in 195 species: Archae - 0; Bacteria - 2; Metazoa - 169; Fungi - 549; Plants - 842; Viruses - 0; Other Eukaryot…	cassava4.1_014105m|PACid:17962102	GATA transcription factor 1	PGSC0003DMP400020565|PACid:24400715	GATA transcription factor 1
Sp2_comp146749_c1_seq2	141	.	CT	C	3610.86	PASS	AC=3;AF=0.500;AN=6;BaseQRankSum=0.272;DP=249;FS=3.610;MLEAC=3;MLEAF=0.500;MQ=59.80;MQ0=0;MQRankSum=0.251;QD=14.50;RPA=2,1;RU=T;ReadPosRankSum=3.172;STR	GT:AD:DP:GQ:MLPSAC:MLPSAF:PL	0/0/0/1/1/1:118,120:248:58:3:0.500:3646,310,64,0,58,297,2147483647											GATK	1001	SPGI:CN12299	UniRef100_Q76DY2	AG-motif binding protein-2 n=1 Tax=Nicotiana tabacum RepID=Q76DY2_TOBAC	sp|Q8LAU9|GATA1_ARATH	GATA transcription factor 1 OS=Arabidopsis thaliana GN=GATA1	gata zinc finger family protein	gi|37572445|dbj|BAC98492.1|	AG-motif binding protein-2 [Nicotiana tabacum]	AT3G24050.1	GATA transcription factor 1	Encodes a member of the GATA factor family of zinc finger transcription factors.	GATA transcription factor 1 (GATA1); CONTAINS InterPro DOMAIN/s: Zinc finger, NHR/GATA-type (InterPro:IPR013088), Zinc finger, GATA-type (InterPro:IPR000679); BEST Arabidopsis thaliana protein match is: GATA transcription factor 9 (TAIR:AT4G32890.1); Has 1635 Blast hits to 1587 proteins in 195 species: Archae - 0; Bacteria - 2; Metazoa - 169; Fungi - 549; Plants - 842; Viruses - 0; Other Eukaryot…	cassava4.1_014204m|PACid:17975247	GATA transcription factor 1	PGSC0003DMP400020563|PACid:24400714	GATA transcription factor 1
Sp2_comp146749_c1_seq2	82	.	T	TC	3777.88	PASS	AC=3;AF=0.500;AN=6;BaseQRankSum=-2.231;DP=250;FS=5.843;MLEAC=3;MLEAF=0.500;MQ=59.86;MQ0=0;MQRankSum=-0.480;QD=15.11;RPA=5,6;RU=C;ReadPosRankSum=-2.078;STR	GT:AD:DP:GQ:MLPSAC:MLPSAF:PL	0/0/0/1/1/1:108,133:250:24:3:0.500:3813,391,98,0,24,220,2147483647											GATK	1001	SPGI:CN12299	UniRef100_Q76DY2	AG-motif binding protein-2 n=1 Tax=Nicotiana tabacum RepID=Q76DY2_TOBAC	sp|Q8LAU9|GATA1_ARATH	GATA transcription factor 1 OS=Arabidopsis thaliana GN=GATA1	gata zinc finger family protein	gi|37572445|dbj|BAC98492.1|	AG-motif binding protein-2 [Nicotiana tabacum]	AT3G24050.1	GATA transcription factor 1	Encodes a member of the GATA factor family of zinc finger transcription factors.	GATA transcription factor 1 (GATA1); CONTAINS InterPro DOMAIN/s: Zinc finger, NHR/GATA-type (InterPro:IPR013088), Zinc finger, GATA-type (InterPro:IPR000679); BEST Arabidopsis thaliana protein match is: GATA transcription factor 9 (TAIR:AT4G32890.1); Has 1635 Blast hits to 1587 proteins in 195 species: Archae - 0; Bacteria - 2; Metazoa - 169; Fungi - 549; Plants - 842; Viruses - 0; Other Eukaryot…	cassava4.1_014204m|PACid:17975247	GATA transcription factor 1	PGSC0003DMP400020563|PACid:24400714	GATA transcription factor 1
Sp2_comp146750_c0_seq1	278	.	TG	T	183.36	PASS	AC=4;AF=0.667;AN=6;BaseQRankSum=0.400;DP=17;FS=2.363;MLEAC=4;MLEAF=0.667;MQ=47.03;MQ0=0;MQRankSum=0.133;QD=10.79;ReadPosRankSum=1.200	GT:AD:DP:GQ:MLPSAC:MLPSAF:PL	0/0/1/1/1/1:5,9:16:2:4:0.667:215,25,10,2,0,3,112											GATK	383	SPGI:SNFRFM4LP02QH3I1			-No-Hit-		---NA---	No hit in this database		No hit in this database				No hit in this database		No hit in this database
Sp2_comp146750_c1_seq7	196	.	ATCATCA	ATCATCAGTCATCA	51.5	.	INDEL;DP=64;VDB=0.0365;AF1=1;AC1=2;DP4=0,0,16,12;MQ=44;FQ=-91.5	GT:PL:GQ	1/1:255,220,163:99	Sp2_comp146750_c1_seq7	196	.	A	ATCATCAG	6118.28	PASS	AC=5;AF=0.833;AN=6;BaseQRankSum=1.431;DP=77;FS=0.000;MLEAC=5;MLEAF=0.833;MQ=58.78;MQ0=0;MQRankSum=2.372;QD=34.05;ReadPosRankSum=2.097	GT:AD:DP:GQ:MLPSAC:MLPSAF:PL	0/1/1/1/1/1:2,70:75:10:5:0.833:6153,476,267,146,62,0,10	SG	1445	SPGI:CN26995	UniRef100_D1HHU8	Whole genome shotgun sequence of line PN40024, scaffold_8.assembly12x (Fragment) n=1 Tax=Vitis vinifera RepID=D1HHU8_VITVI	tr|O04714|O04714_ARATH	F11A17.17 protein OS=Arabidopsis thaliana GN=GCR1	g protein-coupled receptor	gi|225429712|ref|XP_002281957.1|	PREDICTED: G-protein coupled receptor 1 [Vitis vinifera]	AT1G48270.1	G-protein-coupled receptor 1	encodes a protein similar to G-coupled receptor with 7 transmembrane regions. Overexpression studies suggest this gene is involved in dormancy and flowering. Reduction of expression results in decreased sensitivity to cytokinin.	G-protein-coupled receptor 1 (GCR1); FUNCTIONS IN: G-protein coupled receptor activity; INVOLVED IN: in 7 processes; LOCATED IN: plasma membrane; EXPRESSED IN: 25 plant structures; EXPRESSED DURING: 13 growth stages; CONTAINS InterPro DOMAIN/s: G-protein-coupled receptor, GCR1 putative (InterPro:IPR022340), GPCR, family 2-like (InterPro:IPR017981), GCR1-cAMP receptor (InterPro:IPR022343); Has 592…	cassava4.1_012072m|PACid:17991712	G-protein-coupled receptor 1	PGSC0003DMP400023027|PACid:24390951	G-protein-coupled receptor 1
Sp2_comp146751_c0_seq11	1094	.	GTTTTTT	GTTTTTTT	7.35	.	INDEL;DP=15;VDB=0.0006;AF1=0.5;AC1=1;DP4=4,2,3,2;MQ=43;FQ=9.57;PV4=1,1,1,0.12	GT:PL:GQ	0/1:44,0,54:45	Sp2_comp146751_c0_seq11	1094	.	G	GT	289.28	PASS	AC=3;AF=0.500;AN=6;BaseQRankSum=-0.775;DP=29;FS=2.192;MLEAC=3;MLEAF=0.500;MQ=54.23;MQ0=0;MQRankSum=0.465;QD=9.98;RPA=6,7;RU=T;ReadPosRankSum=-1.892;STR	GT:AD:DP:GQ:MLPSAC:MLPSAF:PL	0/0/0/1/1/1:10,13:29:2:3:0.500:322,37,10,0,2,19,265	SG	1499	SPGI:CN04720	UniRef100_D1IDT2	Whole genome shotgun sequence of line PN40024, scaffold_19.assembly12x (Fragment) n=1 Tax=Vitis vinifera RepID=D1IDT2_VITVI	tr|Q9LZ82|Q9LZ82_ARATH	AT5g04430/T32M21_30 OS=Arabidopsis thaliana GN=T32M21_30	far upstream element-binding	gi|460409196|ref|XP_004250025.1|	PREDICTED: RNA-binding protein Nova-2-like [Solanum lycopersicum]	AT5G04430.1	binding to TOMV RNA 1L (long form)	Gene model AT5G04430.1 produces active protein. (BTS1S). Binds to ToMV genomic RNA and prevents viral multiplication.	BINDING TO TOMV RNA 1S (SHORT FORM) (BTR1S); FUNCTIONS IN: single-stranded RNA binding, nucleic acid binding; INVOLVED IN: RNA splicing, regulation of viral protein levels in host cell; LOCATED IN: cellular_component unknown; EXPRESSED IN: 24 plant structures; EXPRESSED DURING: 14 growth stages; CONTAINS InterPro DOMAIN/s: K Homology, type 1, subgroup (InterPro:IPR018111), K Homology (InterPro:IP…	cassava4.1_019621m|PACid:17962636	binding to TOMV RNA 1L (long form)	PGSC0003DMP400047530|PACid:24408890	binding to TOMV RNA 1L (long form)
Sp2_comp146751_c0_seq11	160	.	CAGA	CAGAGA	217	.	INDEL;DP=246;VDB=0.0322;AF1=0.5;AC1=1;DP4=81,34,90,34;MQ=49;FQ=217;PV4=0.77,1,0.2,0.34	GT:PL:GQ	0/1:255,0,255:99	Sp2_comp146751_c0_seq11	160	.	C	CAG	5458.86	PASS	AC=3;AF=0.500;AN=6;BaseQRankSum=0.020;DP=250;FS=0.000;MLEAC=3;MLEAF=0.500;MQ=59.93;MQ0=0;MQRankSum=0.906;QD=21.84;RPA=1,2;RU=AG;ReadPosRankSum=-1.062;STR	GT:AD:DP:GQ:MLPSAC:MLPSAF:PL	0/0/0/1/1/1:117,127:250:47:3:0.500:5494,346,77,0,47,276,2147483647	SG	1499	SPGI:CN04720	UniRef100_D1IDT2	Whole genome shotgun sequence of line PN40024, scaffold_19.assembly12x (Fragment) n=1 Tax=Vitis vinifera RepID=D1IDT2_VITVI	tr|Q9LZ82|Q9LZ82_ARATH	AT5g04430/T32M21_30 OS=Arabidopsis thaliana GN=T32M21_30	far upstream element-binding	gi|460409196|ref|XP_004250025.1|	PREDICTED: RNA-binding protein Nova-2-like [Solanum lycopersicum]	AT5G04430.1	binding to TOMV RNA 1L (long form)	Gene model AT5G04430.1 produces active protein. (BTS1S). Binds to ToMV genomic RNA and prevents viral multiplication.	BINDING TO TOMV RNA 1S (SHORT FORM) (BTR1S); FUNCTIONS IN: single-stranded RNA binding, nucleic acid binding; INVOLVED IN: RNA splicing, regulation of viral protein levels in host cell; LOCATED IN: cellular_component unknown; EXPRESSED IN: 24 plant structures; EXPRESSED DURING: 14 growth stages; CONTAINS InterPro DOMAIN/s: K Homology, type 1, subgroup (InterPro:IPR018111), K Homology (InterPro:IP…	cassava4.1_019621m|PACid:17962636	binding to TOMV RNA 1L (long form)	PGSC0003DMP400047530|PACid:24408890	binding to TOMV RNA 1L (long form)
Sp2_comp146751_c0_seq11	995	.	C	CA	1534.88	PASS	AC=2;AF=0.333;AN=6;BaseQRankSum=-0.113;DP=249;FS=6.124;MLEAC=2;MLEAF=0.333;MQ=60.00;MQ0=0;MQRankSum=-0.211;QD=6.16;RPA=6,7;RU=A;ReadPosRankSum=-1.096;STR	GT:AD:DP:GQ:MLPSAC:MLPSAF:PL	0/0/0/0/1/1:175,65:249:25:2:0.333:1570,25,0,105,2147483647,2147483647,2147483647											GATK	1499	SPGI:CN04720	UniRef100_D1IDT2	Whole genome shotgun sequence of line PN40024, scaffold_19.assembly12x (Fragment) n=1 Tax=Vitis vinifera RepID=D1IDT2_VITVI	tr|Q9LZ82|Q9LZ82_ARATH	AT5g04430/T32M21_30 OS=Arabidopsis thaliana GN=T32M21_30	far upstream element-binding	gi|460409196|ref|XP_004250025.1|	PREDICTED: RNA-binding protein Nova-2-like [Solanum lycopersicum]	AT5G04430.1	binding to TOMV RNA 1L (long form)	Gene model AT5G04430.1 produces active protein. (BTS1S). Binds to ToMV genomic RNA and prevents viral multiplication.	BINDING TO TOMV RNA 1S (SHORT FORM) (BTR1S); FUNCTIONS IN: single-stranded RNA binding, nucleic acid binding; INVOLVED IN: RNA splicing, regulation of viral protein levels in host cell; LOCATED IN: cellular_component unknown; EXPRESSED IN: 24 plant structures; EXPRESSED DURING: 14 growth stages; CONTAINS InterPro DOMAIN/s: K Homology, type 1, subgroup (InterPro:IPR018111), K Homology (InterPro:IP…	cassava4.1_019621m|PACid:17962636	binding to TOMV RNA 1L (long form)	PGSC0003DMP400047530|PACid:24408890	binding to TOMV RNA 1L (long form)
Sp2_comp146751_c0_seq11	1224	.	GTT	GTTT	25.2	.	INDEL;DP=10;VDB=0.0140;AF1=1;AC1=2;DP4=0,0,1,1;MQ=45;FQ=-40.5	GT:PL:GQ	1/1:64,6,0:10											SAM	1499	SPGI:CN04720	UniRef100_D1IDT2	Whole genome shotgun sequence of line PN40024, scaffold_19.assembly12x (Fragment) n=1 Tax=Vitis vinifera RepID=D1IDT2_VITVI	tr|Q9LZ82|Q9LZ82_ARATH	AT5g04430/T32M21_30 OS=Arabidopsis thaliana GN=T32M21_30	far upstream element-binding	gi|460409196|ref|XP_004250025.1|	PREDICTED: RNA-binding protein Nova-2-like [Solanum lycopersicum]	AT5G04430.1	binding to TOMV RNA 1L (long form)	Gene model AT5G04430.1 produces active protein. (BTS1S). Binds to ToMV genomic RNA and prevents viral multiplication.	BINDING TO TOMV RNA 1S (SHORT FORM) (BTR1S); FUNCTIONS IN: single-stranded RNA binding, nucleic acid binding; INVOLVED IN: RNA splicing, regulation of viral protein levels in host cell; LOCATED IN: cellular_component unknown; EXPRESSED IN: 24 plant structures; EXPRESSED DURING: 14 growth stages; CONTAINS InterPro DOMAIN/s: K Homology, type 1, subgroup (InterPro:IPR018111), K Homology (InterPro:IP…	cassava4.1_019621m|PACid:17962636	binding to TOMV RNA 1L (long form)	PGSC0003DMP400047530|PACid:24408890	binding to TOMV RNA 1L (long form)
Sp2_comp146752_c0_seq16	513	.	CCACCAG	CCACCAGCACCAG	214	.	INDEL;DP=64;VDB=0.0400;AF1=1;AC1=2;DP4=0,0,9,3;MQ=46;FQ=-70.5	GT:PL:GQ	1/1:255,36,0:69	Sp2_comp146752_c0_seq16	513	.	C	CCACCAG	2260.9	PASS	AC=2;AF=0.333;AN=6;BaseQRankSum=-0.619;DP=100;FS=0.825;MLEAC=2;MLEAF=0.333;MQ=59.82;MQ0=0;MQRankSum=-1.504;QD=11.30;RPA=1,2;RU=CACCAG;ReadPosRankSum=-3.447;STR	GT:AD:DP:GQ:MLPSAC:MLPSAF:PL	0/0/0/0/1/1:60,32:100:21:2:0.333:2296,33,0,21,88,2147483647,2147483647	SG	1304	No hit in this database						No hit in this database		No hit in this database				No hit in this database		No hit in this database
Sp2_comp146752_c0_seq16	709	.	TGGAA	TGGAATAGGAA	217	.	INDEL;DP=77;VDB=0.0380;AF1=0.5;AC1=1;DP4=6,4,32,22;MQ=46;FQ=9.05;PV4=1,1,1,1	GT:PL:GQ	0/1:255,0,43:46	Sp2_comp146752_c0_seq16	709	.	T	TGGAATA	6309.86	PASS	AC=5;AF=0.833;AN=6;BaseQRankSum=3.873;DP=109;FS=1.457;MLEAC=5;MLEAF=0.833;MQ=59.71;MQ0=0;MQRankSum=-0.665;QD=28.94;ReadPosRankSum=4.532	GT:AD:DP:GQ:MLPSAC:MLPSAF:PL	0/1/1/1/1/1:8,96:108:71:5:0.833:6345,618,337,177,71,0,138	SG	1304	No hit in this database						No hit in this database		No hit in this database				No hit in this database		No hit in this database
Sp2_comp146752_c0_seq16	1090	.	T	TGGA	1194.99	PASS	AC=2;AF=0.333;AN=6;BaseQRankSum=0.185;DP=77;FS=3.437;MLEAC=2;MLEAF=0.333;MQ=60.00;MQ0=0;MQRankSum=-1.451;QD=15.52;RPA=1,2;RU=GGA;ReadPosRankSum=2.307;STR	GT:AD:DP:GQ:MLPSAC:MLPSAF:PL	0/0/0/0/1/1:40,27:77:2:2:0.333:1228,43,0,2,39,133,2147483647											GATK	1304	No hit in this database						No hit in this database		No hit in this database				No hit in this database		No hit in this database
Sp2_comp146752_c0_seq16	126	.	A	AGT	518.55	PASS	AC=3;AF=0.500;AN=6;BaseQRankSum=1.659;DP=25;FS=0.000;MLEAC=3;MLEAF=0.500;MQ=50.17;MQ0=0;MQRankSum=-3.617;QD=20.74;RPA=2,3;RU=GT;ReadPosRankSum=-1.333;STR	GT:AD:DP:GQ:MLPSAC:MLPSAF:PL	0/0/0/1/1/1:12,13:25:5:3:0.500:552,35,8,0,5,28,506											GATK	1304	No hit in this database						No hit in this database		No hit in this database				No hit in this database		No hit in this database
Sp2_comp146752_c0_seq16	161	.	T	TAATCAC	1261.16	PASS	AC=6;AF=1.00;AN=6;BaseQRankSum=1.667;DP=16;FS=0.000;MLEAC=6;MLEAF=1.00;MQ=55.14;MQ0=0;MQRankSum=1.508;QD=25.90;ReadPosRankSum=1.826	GT:AD:DP:GQ:MLPSAC:MLPSAF:PL	1/1/1/1/1/1:2,14:16:5:6:1.00:1295,93,52,30,15,5,0											GATK	1304	No hit in this database						No hit in this database		No hit in this database				No hit in this database		No hit in this database
Sp2_comp146752_c0_seq16	163	.	TTTTTG	T	533.02	PASS	AC=5;AF=0.833;AN=6;BaseQRankSum=0.762;DP=9;FS=0.000;MLEAC=5;MLEAF=0.833;MQ=56.17;MQ0=0;MQRankSum=1.666;QD=28.70;ReadPosRankSum=1.666	GT:AD:DP:GQ:MLPSAC:MLPSAF:PL	0/1/1/1/1/1:2,7:9:1:5:0.833:565,35,16,6,1,0,144											GATK	1304	No hit in this database						No hit in this database		No hit in this database				No hit in this database		No hit in this database
Sp2_comp146752_c0_seq16	206	.	T	TC	736.08	PASS	AC=6;AF=1.00;AN=6;DP=19;FS=0.000;MLEAC=6;MLEAF=1.00;MQ=58.56;MQ0=0;QD=30.34	GT:AD:DP:GQ:MLPSAC:MLPSAF:PL	1/1/1/1/1/1:0,17:18:13:6:1.00:771,132,81,51,30,13,0											GATK	1304	No hit in this database						No hit in this database		No hit in this database				No hit in this database		No hit in this database
Sp2_comp146752_c0_seq16	224	.	G	GA	399.21	PASS	AC=6;AF=1.00;AN=6;DP=15;FS=0.000;MLEAC=6;MLEAF=1.00;MQ=58.17;MQ0=0;QD=26.61	GT:AD:DP:GQ:MLPSAC:MLPSAF:PL	1/1/1/1/1/1:0,13:14:11:6:1.00:434,102,63,40,23,11,0											GATK	1304	No hit in this database						No hit in this database		No hit in this database				No hit in this database		No hit in this database
Sp2_comp146752_c0_seq16	268	.	C	CA	2043.93	PASS	AC=5;AF=0.833;AN=6;BaseQRankSum=1.913;DP=88;FS=7.480;MLEAC=5;MLEAF=0.833;MQ=58.29;MQ0=0;MQRankSum=-1.380;QD=23.23;ReadPosRankSum=1.285	GT:AD:DP:GQ:MLPSAC:MLPSAF:PL	0/1/1/1/1/1:19,49:86:18:5:0.833:2079,259,127,58,18,0,31											GATK	1304	No hit in this database						No hit in this database		No hit in this database				No hit in this database		No hit in this database
Sp2_comp146752_c0_seq16	283	.	GA	G	1245.13	PASS	AC=6;AF=1.00;AN=6;BaseQRankSum=3.667;DP=71;FS=0.000;MLEAC=6;MLEAF=1.00;MQ=58.22;MQ0=0;MQRankSum=1.809;QD=17.54;RPA=3,2;RU=A;ReadPosRankSum=0.619;STR	GT:AD:DP:GQ:MLPSAC:MLPSAF:PL	1/1/1/1/1/1:7,49:68:12:6:1.00:1280,250,146,84,42,12,0											GATK	1304	No hit in this database						No hit in this database		No hit in this database				No hit in this database		No hit in this database
Sp2_comp146752_c0_seq16	500	.	TTGATTATGC	T	5267.9	PASS	AC=3;AF=0.500;AN=6;BaseQRankSum=0.507;DP=99;FS=0.000;MLEAC=3;MLEAF=0.500;MQ=59.97;MQ0=0;MQRankSum=0.681;QD=17.74;ReadPosRankSum=3.607	GT:AD:DP:GQ:MLPSAC:MLPSAF:PL	0/0/0/1/1/1:47,47:99:24:3:0.500:5303,120,24,0,24,120,2147483647											GATK	1304	No hit in this database						No hit in this database		No hit in this database				No hit in this database		No hit in this database
Sp2_comp146752_c0_seq16	534	.	G	GAGAAGCA	6796.86	PASS	AC=6;AF=1.00;AN=6;DP=97;FS=0.000;MLEAC=6;MLEAF=1.00;MQ=59.81;MQ0=0;QD=30.03	GT:AD:DP:GQ:MLPSAC:MLPSAF:PL	1/1/1/1/1/1:0,87:97:69:6:1.00:6832,677,415,262,153,69,0											GATK	1304	No hit in this database						No hit in this database		No hit in this database				No hit in this database		No hit in this database
Sp2_comp146752_c0_seq16	536	.	G	GAAGCAAA	7248.86	PASS	AC=6;AF=1.00;AN=6;DP=93;FS=0.000;MLEAC=6;MLEAF=1.00;MQ=59.80;MQ0=0;QD=33.40	GT:AD:DP:GQ:MLPSAC:MLPSAF:PL	1/1/1/1/1/1:0,87:93:69:6:1.00:7284,677,415,262,153,69,0											GATK	1304	No hit in this database						No hit in this database		No hit in this database				No hit in this database		No hit in this database
Sp2_comp146752_c0_seq16	538	.	GCTTC	G	4566.86	PASS	AC=6;AF=1.00;AN=6;DP=61;FS=0.000;MLEAC=6;MLEAF=1.00;MQ=59.75;MQ0=0;QD=30.61	GT:AD:DP:GQ:MLPSAC:MLPSAF:PL	1/1/1/1/1/1:0,61:61:48:6:1.00:4602,475,291,184,107,48,0											GATK	1304	No hit in this database						No hit in this database		No hit in this database				No hit in this database		No hit in this database
Sp2_comp146752_c0_seq16	90	.	GTTTGCAGT	G	589.36	PASS	AC=6;AF=1.00;AN=6;DP=11;FS=0.000;MLEAC=6;MLEAF=1.00;MQ=50.20;MQ0=0;QD=20.09	GT:AD:DP:GQ:MLPSAC:MLPSAF:PL	1/1/1/1/1/1:0,6:11:5:6:1.00:623,47,29,18,11,5,0											GATK	1304	No hit in this database						No hit in this database		No hit in this database				No hit in this database		No hit in this database
Sp2_comp146752_c0_seq16	958	.	A	AGGCAGG	1407.32	PASS	AC=2;AF=0.333;AN=6;BaseQRankSum=-0.051;DP=49;FS=2.490;MLEAC=2;MLEAF=0.333;MQ=59.20;MQ0=0;MQRankSum=0.051;QD=14.36;ReadPosRankSum=0.811	GT:AD:DP:GQ:MLPSAC:MLPSAF:PL	0/0/0/0/1/1:30,19:49:4:2:0.333:1441,28,0,4,33,105,2147483647											GATK	1304	No hit in this database						No hit in this database		No hit in this database				No hit in this database		No hit in this database
Sp2_comp146752_c0_seq16	438	.	CCTCCATCTCC	CCTCCATCTCCATCTCCATCTCC	216	.	INDEL;DP=88;VDB=0.0400;AF1=0.5;AC1=1;DP4=18,19,8,11;MQ=41;FQ=217;PV4=0.78,1,0.0023,1	GT:PL:GQ	0/1:254,0,255:99											SAM	1304	No hit in this database						No hit in this database		No hit in this database				No hit in this database		No hit in this database
Sp2_comp146752_c0_seq16	701	.	C	CCGGGAA	159	.	INDEL;DP=64;VDB=0.0140;AF1=0.5;AC1=1;DP4=6,2,8,5;MQ=46;FQ=122;PV4=0.66,6.4e-05,1,1	GT:PL:GQ	0/1:197,0,157:99											SAM	1304	No hit in this database						No hit in this database		No hit in this database				No hit in this database		No hit in this database
Sp2_comp146752_c0_seq16	703	.	GGGAATTGGAA	GGGAATTGGAATTGGAA	214	.	INDEL;DP=66;VDB=0.0190;AF1=1;AC1=2;DP4=0,0,31,20;MQ=47;FQ=-189	GT:PL:GQ	1/1:255,154,0:99											SAM	1304	No hit in this database						No hit in this database		No hit in this database				No hit in this database		No hit in this database
Sp2_comp146752_c0_seq16	758	.	ACCGGAAGATGGCACAAGAATCAATGGCGTTGCGCC	ACC	217	.	INDEL;DP=56;VDB=0.0298;AF1=0.5;AC1=1;DP4=14,24,6,7;MQ=44;FQ=217;PV4=0.74,1,1,1	GT:PL:GQ	0/1:255,0,255:99											SAM	1304	No hit in this database						No hit in this database		No hit in this database				No hit in this database		No hit in this database
Sp2_comp146753_c0_seq6	2503	.	T	TA	8890.86	PASS	AC=6;AF=1.00;AN=6;DP=250;FS=0.000;MLEAC=6;MLEAF=1.00;MQ=59.90;MQ0=0;QD=27.78;RPA=4,5;RU=A;STR	GT:AD:DP:GQ:MLPSAC:MLPSAF:PL	1/1/1/1/1/1:0,239:250:99:6:1.00:8926,1859,1140,719,421,189,0											GATK	2750	SPGI:CN02837	UniRef100_B9H9Z4	Predicted protein n=1 Tax=Populus trichocarpa RepID=B9H9Z4_POPTR	sp|Q8W0Z9|CCR4A_ARATH	Carbon catabolite repressor protein 4 homolog 1 OS=Arabidopsis thaliana GN=CCR4-1	protein	gi|224088166|ref|XP_002308351.1|	predicted protein [Populus trichocarpa]	AT3G58560.1	DNAse I-like superfamily protein		DNAse I-like superfamily protein; CONTAINS InterPro DOMAIN/s: Endonuclease/exonuclease/phosphatase (InterPro:IPR005135); BEST Arabidopsis thaliana protein match is: DNAse I-like superfamily protein (TAIR:AT3G58580.1); Has 1372 Blast hits to 1328 proteins in 220 species: Archae - 0; Bacteria - 20; Metazoa - 540; Fungi - 247; Plants - 315; Viruses - 0; Other Eukaryotes - 250 (source: NCBI BLink).	cassava4.1_003965m|PACid:17981379	DNAse I-like superfamily protein	PGSC0003DMP400020279|PACid:24412865	DNAse I-like superfamily protein											OG1_10229
Sp2_comp146753_c0_seq6	281	.	TCCC	T	6246.86	PASS	AC=3;AF=0.500;AN=6;BaseQRankSum=3.364;DP=249;FS=0.000;MLEAC=3;MLEAF=0.500;MQ=59.01;MQ0=0;MQRankSum=-1.299;QD=25.09;RPA=6,3;RU=C;ReadPosRankSum=0.362;STR	GT:AD:DP:GQ:MLPSAC:MLPSAF:PL	0/0/0/1/1/1:125,118:249:52:3:0.500:6282,286,52,0,73,2147483647,2147483647											GATK	2750	SPGI:CN02837	UniRef100_B9H9Z4	Predicted protein n=1 Tax=Populus trichocarpa RepID=B9H9Z4_POPTR	sp|Q8W0Z9|CCR4A_ARATH	Carbon catabolite repressor protein 4 homolog 1 OS=Arabidopsis thaliana GN=CCR4-1	protein	gi|224088166|ref|XP_002308351.1|	predicted protein [Populus trichocarpa]	AT3G58560.1	DNAse I-like superfamily protein		DNAse I-like superfamily protein; CONTAINS InterPro DOMAIN/s: Endonuclease/exonuclease/phosphatase (InterPro:IPR005135); BEST Arabidopsis thaliana protein match is: DNAse I-like superfamily protein (TAIR:AT3G58580.1); Has 1372 Blast hits to 1328 proteins in 220 species: Archae - 0; Bacteria - 20; Metazoa - 540; Fungi - 247; Plants - 315; Viruses - 0; Other Eukaryotes - 250 (source: NCBI BLink).	cassava4.1_003965m|PACid:17981379	DNAse I-like superfamily protein	PGSC0003DMP400020279|PACid:24412865	DNAse I-like superfamily protein											OG1_10229
Sp2_comp146754_c0_seq1	530	.	T	TTA	125	.	INDEL;DP=10;VDB=0.0322;AF1=1;AC1=2;DP4=0,0,1,6;MQ=41;FQ=-55.5	GT:PL:GQ	1/1:165,21,0:39	Sp2_comp146754_c0_seq1	530	.	T	TTA	528.43	PASS	AC=6;AF=1.00;AN=6;DP=11;FS=0.000;MLEAC=6;MLEAF=1.00;MQ=60.00;MQ0=0;QD=27.81	GT:AD:DP:GQ:MLPSAC:MLPSAF:PL	1/1/1/1/1/1:0,11:11:9:6:1.00:563,86,52,33,19,9,0	SG	821	SPGI:CN16691	no hit		tr|Q9FJX5|Q9FJX5_ARATH	AT5g67480/K9I9_4 OS=Arabidopsis thaliana GN=BT4	bt4 (btb and taz domain protein 4) protein binding	No hit in this database		No hit in this database				No hit in this database		No hit in this database
Sp2_comp146755_c0_seq3	845	.	TGTACAGT	TGT	28.2	.	INDEL;DP=7;VDB=0.0393;AF1=1;AC1=2;DP4=0,0,2,0;MQ=37;FQ=-40.5	GT:PL:GQ	1/1:67,6,0:10	Sp2_comp146755_c0_seq3	845	.	TGTACA	T	447.36	PASS	AC=6;AF=1.00;AN=6;DP=7;FS=0.000;MLEAC=6;MLEAF=1.00;MQ=60.00;MQ0=0;QD=32.15	GT:AD:DP:GQ:MLPSAC:MLPSAF:PL	1/1/1/1/1/1:0,6:7:5:6:1.00:481,47,29,18,11,5,0	SG	1085	No hit in this database						No hit in this database		No hit in this database				No hit in this database		No hit in this database
Sp2_comp146755_c0_seq3	877	.	T	TTTATA	427.41	PASS	AC=4;AF=0.667;AN=6;BaseQRankSum=-0.573;DP=9;FS=0.000;MLEAC=4;MLEAF=0.667;MQ=60.00;MQ0=0;MQRankSum=-1.203;QD=28.49;ReadPosRankSum=1.203	GT:AD:DP:GQ:MLPSAC:MLPSAF:PL	0/0/1/1/1/1:3,6:9:2:4:0.667:459,24,9,2,0,3,62											GATK	1085	No hit in this database						No hit in this database		No hit in this database				No hit in this database		No hit in this database
Sp2_comp146755_c0_seq3	633	.	TCTCC	TC	84.4	.	INDEL;DP=3;VDB=0.0107;AF1=1;AC1=2;DP4=0,0,0,3;MQ=49;FQ=-43.5	GT:PL:GQ	1/1:124,9,0:16											SAM	1085	No hit in this database						No hit in this database		No hit in this database				No hit in this database		No hit in this database
Sp2_comp146757_c0_seq1	103	.	AT	ATT	143	.	INDEL;DP=29;VDB=0.0400;AF1=0.5;AC1=1;DP4=2,1,4,3;MQ=50;FQ=28.5;PV4=1,1,1,1	GT:PL:GQ	0/1:181,0,63:66											SAM	320	No hit in this database						No hit in this database		No hit in this database				No hit in this database		No hit in this database
Sp2_comp146757_c0_seq1	169	.	CT	C	55.5	.	INDEL;DP=40;VDB=0.0399;AF1=0.5;AC1=1;DP4=12,16,4,3;MQ=49;FQ=58.5;PV4=0.68,0.0041,1,0.15	GT:PL:GQ	0/1:93,0,255:96											SAM	320	No hit in this database						No hit in this database		No hit in this database				No hit in this database		No hit in this database
Sp2_comp146758_c0_seq5	713	.	TC	T	27.2	.	INDEL;DP=2;VDB=0.0167;AF1=1;AC1=2;DP4=0,0,2,0;MQ=43;FQ=-40.5	GT:PL:GQ	1/1:66,6,0:10											SAM	732	SPGI:SNFRFM4LP02RURIH	UniRef100_A5BP72	Putative uncharacterized protein n=1 Tax=Vitis vinifera RepID=A5BP72_VITVI	tr|Q9XIR0|Q9XIR0_ARATH	At1g64850/F13O11_15 OS=Arabidopsis thaliana GN=At1g64850	ef hand family protein	gi|460367317|ref|XP_004229521.1|	PREDICTED: uncharacterized protein LOC101256412 isoform 1 [Solanum lycopersicum]	AT1G64850.1	Calcium-binding EF hand family protein		Calcium-binding EF hand family protein; CONTAINS InterPro DOMAIN/s: EF-HAND 2 (InterPro:IPR018249); BEST Arabidopsis thaliana protein match is: unknown protein (TAIR:AT4G37445.1); Has 71 Blast hits to 71 proteins in 15 species: Archae - 0; Bacteria - 0; Metazoa - 0; Fungi - 0; Plants - 71; Viruses - 0; Other Eukaryotes - 0 (source: NCBI BLink).	cassava4.1_017846m|PACid:17965592	Calcium-binding EF hand family protein	PGSC0003DMP400003232|PACid:24420562	Calcium-binding EF hand family protein											OG1_12921
Sp2_comp146759_c0_seq1	526	.	TGGTGGAGGTGGAGG	TGGTGGAGGTGGAGGTGGAGG	217	.	INDEL;DP=152;VDB=0.0380;AF1=0.5;AC1=1;DP4=25,23,31,33;MQ=49;FQ=217;PV4=0.85,1,1,0.19	GT:PL:GQ	0/1:255,0,255:99	Sp2_comp146759_c0_seq1	526	.	T	TGGTGGA	4736.06	PASS	AC=3;AF=0.500;AN=6;BaseQRankSum=-0.046;DP=153;FS=0.699;MLEAC=3;MLEAF=0.500;MQ=59.36;MQ0=0;MQRankSum=-1.219;QD=15.48;RPA=2,3;RU=GGTGGA;ReadPosRankSum=-1.883;STR	GT:AD:DP:GQ:MLPSAC:MLPSAF:PL	0/0/0/1/1/1:49,65:150:5:3:0.500:4770,201,53,0,5,90,2147483647	SG	1209	SPGI:CN26645	UniRef100_D1H7T1	Whole genome shotgun sequence of line PN40024, scaffold_29.assembly12x (Fragment) n=1 Tax=Vitis vinifera RepID=D1H7T1_VITVI	tr|Q8RWV8|Q8RWV8_ARATH	Putative uncharacterized protein At1g09230 OS=Arabidopsis thaliana GN=At1g09230	protein	gi|359477912|ref|XP_002270244.2|	PREDICTED: RNA-binding protein 40-like [Vitis vinifera]	AT1G09230.1	RNA-binding (RRM/RBD/RNP motifs) family protein		RNA-binding (RRM/RBD/RNP motifs) family protein; FUNCTIONS IN: RNA binding, nucleotide binding, nucleic acid binding; LOCATED IN: cellular_component unknown; EXPRESSED IN: 22 plant structures; EXPRESSED DURING: 13 growth stages; CONTAINS InterPro DOMAIN/s: RNA recognition motif, RNP-1 (InterPro:IPR000504), Nucleotide-binding, alpha-beta plait (InterPro:IPR012677); Has 908 Blast hits to 898 protei…	cassava4.1_007406m|PACid:17974522	RNA-binding (RRM/RBD/RNP motifs) family protein	PGSC0003DMP400002909|PACid:24419743	RNA-binding (RRM/RBD/RNP motifs) family protein
Sp2_comp146759_c0_seq1	529	.	TGGAGG	TGGAGGGGGAGG	217	.	INDEL;DP=153;VDB=0.0392;AF1=0.5;AC1=1;DP4=28,34,26,30;MQ=49;FQ=217;PV4=1,0.0087,1,1	GT:PL:GQ	0/1:255,0,255:99											SAM	1209	SPGI:CN26645	UniRef100_D1H7T1	Whole genome shotgun sequence of line PN40024, scaffold_29.assembly12x (Fragment) n=1 Tax=Vitis vinifera RepID=D1H7T1_VITVI	tr|Q8RWV8|Q8RWV8_ARATH	Putative uncharacterized protein At1g09230 OS=Arabidopsis thaliana GN=At1g09230	protein	gi|359477912|ref|XP_002270244.2|	PREDICTED: RNA-binding protein 40-like [Vitis vinifera]	AT1G09230.1	RNA-binding (RRM/RBD/RNP motifs) family protein		RNA-binding (RRM/RBD/RNP motifs) family protein; FUNCTIONS IN: RNA binding, nucleotide binding, nucleic acid binding; LOCATED IN: cellular_component unknown; EXPRESSED IN: 22 plant structures; EXPRESSED DURING: 13 growth stages; CONTAINS InterPro DOMAIN/s: RNA recognition motif, RNP-1 (InterPro:IPR000504), Nucleotide-binding, alpha-beta plait (InterPro:IPR012677); Has 908 Blast hits to 898 protei…	cassava4.1_007406m|PACid:17974522	RNA-binding (RRM/RBD/RNP motifs) family protein	PGSC0003DMP400002909|PACid:24419743	RNA-binding (RRM/RBD/RNP motifs) family protein
Sp2_comp146759_c0_seq1	537	.	GAGG	GAGGTGCAGG	217	.	INDEL;DP=145;VDB=0.0365;AF1=0.5;AC1=1;DP4=29,36,27,30;MQ=49;FQ=217;PV4=0.86,8.5e-05,1,1	GT:PL:GQ	0/1:255,0,255:99											SAM	1209	SPGI:CN26645	UniRef100_D1H7T1	Whole genome shotgun sequence of line PN40024, scaffold_29.assembly12x (Fragment) n=1 Tax=Vitis vinifera RepID=D1H7T1_VITVI	tr|Q8RWV8|Q8RWV8_ARATH	Putative uncharacterized protein At1g09230 OS=Arabidopsis thaliana GN=At1g09230	protein	gi|359477912|ref|XP_002270244.2|	PREDICTED: RNA-binding protein 40-like [Vitis vinifera]	AT1G09230.1	RNA-binding (RRM/RBD/RNP motifs) family protein		RNA-binding (RRM/RBD/RNP motifs) family protein; FUNCTIONS IN: RNA binding, nucleotide binding, nucleic acid binding; LOCATED IN: cellular_component unknown; EXPRESSED IN: 22 plant structures; EXPRESSED DURING: 13 growth stages; CONTAINS InterPro DOMAIN/s: RNA recognition motif, RNP-1 (InterPro:IPR000504), Nucleotide-binding, alpha-beta plait (InterPro:IPR012677); Has 908 Blast hits to 898 protei…	cassava4.1_007406m|PACid:17974522	RNA-binding (RRM/RBD/RNP motifs) family protein	PGSC0003DMP400002909|PACid:24419743	RNA-binding (RRM/RBD/RNP motifs) family protein
Sp2_comp146759_c0_seq1	540	.	G	GTGGAGA	217	.	INDEL;DP=140;VDB=0.0345;AF1=0.5;AC1=1;DP4=30,37,27,32;MQ=49;FQ=217;PV4=1,9.8e-06,1,1	GT:PL:GQ	0/1:255,0,255:99											SAM	1209	SPGI:CN26645	UniRef100_D1H7T1	Whole genome shotgun sequence of line PN40024, scaffold_29.assembly12x (Fragment) n=1 Tax=Vitis vinifera RepID=D1H7T1_VITVI	tr|Q8RWV8|Q8RWV8_ARATH	Putative uncharacterized protein At1g09230 OS=Arabidopsis thaliana GN=At1g09230	protein	gi|359477912|ref|XP_002270244.2|	PREDICTED: RNA-binding protein 40-like [Vitis vinifera]	AT1G09230.1	RNA-binding (RRM/RBD/RNP motifs) family protein		RNA-binding (RRM/RBD/RNP motifs) family protein; FUNCTIONS IN: RNA binding, nucleotide binding, nucleic acid binding; LOCATED IN: cellular_component unknown; EXPRESSED IN: 22 plant structures; EXPRESSED DURING: 13 growth stages; CONTAINS InterPro DOMAIN/s: RNA recognition motif, RNP-1 (InterPro:IPR000504), Nucleotide-binding, alpha-beta plait (InterPro:IPR012677); Has 908 Blast hits to 898 protei…	cassava4.1_007406m|PACid:17974522	RNA-binding (RRM/RBD/RNP motifs) family protein	PGSC0003DMP400002909|PACid:24419743	RNA-binding (RRM/RBD/RNP motifs) family protein
Sp2_comp146759_c1_seq1	305	.	ATTT	ATTTT	214	.	INDEL;DP=236;VDB=0.0345;AF1=1;AC1=2;DP4=0,0,102,113;MQ=42;FQ=-290	GT:PL:GQ	1/1:255,255,0:99	Sp2_comp146759_c1_seq1	305	.	A	AT	8490.86	PASS	AC=6;AF=1.00;AN=6;DP=235;FS=0.000;MLEAC=6;MLEAF=1.00;MQ=59.88;MQ0=0;QD=33.65;RPA=3,4;RU=T;STR	GT:AD:DP:GQ:MLPSAC:MLPSAF:PL	1/1/1/1/1/1:0,217:234:99:6:1.00:8526,1688,1035,653,382,172,0	SG	640	SPGI:CN26645	UniRef100_D1H7T1	Whole genome shotgun sequence of line PN40024, scaffold_29.assembly12x (Fragment) n=1 Tax=Vitis vinifera RepID=D1H7T1_VITVI	tr|Q8RWV8|Q8RWV8_ARATH	Putative uncharacterized protein At1g09230 OS=Arabidopsis thaliana GN=At1g09230	protein	gi|508718827|gb|EOY10724.1|	RNA-binding family protein isoform 5 [Theobroma cacao]	AT1G09230.1	RNA-binding (RRM/RBD/RNP motifs) family protein		RNA-binding (RRM/RBD/RNP motifs) family protein; FUNCTIONS IN: RNA binding, nucleotide binding, nucleic acid binding; LOCATED IN: cellular_component unknown; EXPRESSED IN: 22 plant structures; EXPRESSED DURING: 13 growth stages; CONTAINS InterPro DOMAIN/s: RNA recognition motif, RNP-1 (InterPro:IPR000504), Nucleotide-binding, alpha-beta plait (InterPro:IPR012677); Has 908 Blast hits to 898 protei…	cassava4.1_007406m|PACid:17974522	RNA-binding (RRM/RBD/RNP motifs) family protein	PGSC0003DMP400002910|PACid:24419744	RNA-binding (RRM/RBD/RNP motifs) family protein
Sp2_comp146760_c0_seq1	40	.	CAATTCCTTAATT	CAATT	217	.	INDEL;DP=59;VDB=0.0011;AF1=0.5;AC1=1;DP4=17,4,21,9;MQ=49;FQ=217;PV4=0.52,1.4e-12,0.0012,1	GT:PL:GQ	0/1:255,0,255:99											SAM	1035	SPGI:SN097552_1175_1366	UniRef100_D1I0D3	Whole genome shotgun sequence of line PN40024, scaffold_11.assembly12x (Fragment) n=1 Tax=Vitis vinifera RepID=D1I0D3_VITVI	tr|Q3EC88|Q3EC88_ARATH	Uncharacterized protein At2g01660.2 OS=Arabidopsis thaliana GN=At2g01660	---NA---	gi|460382414|ref|XP_004236934.1|	PREDICTED: cysteine-rich repeat secretory protein 12-like isoform 1 [Solanum lycopersicum]	AT2G01660.1	plasmodesmata-located protein 6	Encodes a plasmodesmal protein that may be involved in the intercellular movement of molecules through the plasmodesmata. The protein has two DUF26 domains and a single transmembrane domain.	plasmodesmata-located protein 6 (PDLP6); CONTAINS InterPro DOMAIN/s: Protein of unknown function DUF26 (InterPro:IPR002902); BEST Arabidopsis thaliana protein match is: plasmodesmata-located protein 7 (TAIR:AT5G37660.2); Has 1458 Blast hits to 1310 proteins in 27 species: Archae - 0; Bacteria - 0; Metazoa - 0; Fungi - 0; Plants - 1458; Viruses - 0; Other Eukaryotes - 0 (source: NCBI BLink).	cassava4.1_025698m|PACid:17985046	plasmodesmata-located protein 6	PGSC0003DMP400051351|PACid:24385969	plasmodesmata-located protein 6
Sp2_comp146760_c0_seq1	71	.	C	CA	191	.	INDEL;DP=82;VDB=0.0118;AF1=0.5;AC1=1;DP4=20,7,12,4;MQ=51;FQ=194;PV4=1,1,0.013,0.082	GT:PL:GQ	0/1:229,0,255:99											SAM	1035	SPGI:SN097552_1175_1366	UniRef100_D1I0D3	Whole genome shotgun sequence of line PN40024, scaffold_11.assembly12x (Fragment) n=1 Tax=Vitis vinifera RepID=D1I0D3_VITVI	tr|Q3EC88|Q3EC88_ARATH	Uncharacterized protein At2g01660.2 OS=Arabidopsis thaliana GN=At2g01660	---NA---	gi|460382414|ref|XP_004236934.1|	PREDICTED: cysteine-rich repeat secretory protein 12-like isoform 1 [Solanum lycopersicum]	AT2G01660.1	plasmodesmata-located protein 6	Encodes a plasmodesmal protein that may be involved in the intercellular movement of molecules through the plasmodesmata. The protein has two DUF26 domains and a single transmembrane domain.	plasmodesmata-located protein 6 (PDLP6); CONTAINS InterPro DOMAIN/s: Protein of unknown function DUF26 (InterPro:IPR002902); BEST Arabidopsis thaliana protein match is: plasmodesmata-located protein 7 (TAIR:AT5G37660.2); Has 1458 Blast hits to 1310 proteins in 27 species: Archae - 0; Bacteria - 0; Metazoa - 0; Fungi - 0; Plants - 1458; Viruses - 0; Other Eukaryotes - 0 (source: NCBI BLink).	cassava4.1_025698m|PACid:17985046	plasmodesmata-located protein 6	PGSC0003DMP400051351|PACid:24385969	plasmodesmata-located protein 6
Sp2_comp146761_c0_seq1	577	.	GAAGTAA	GAA	214	.	INDEL;DP=25;VDB=0.0365;AF1=1;AC1=2;DP4=0,0,14,10;MQ=47;FQ=-107	GT:PL:GQ	1/1:255,72,0:99	Sp2_comp146761_c0_seq1	577	.	GAAGT	G	1627.92	PASS	AC=6;AF=1.00;AN=6;DP=25;FS=0.000;MLEAC=6;MLEAF=1.00;MQ=60.00;MQ0=0;QD=29.78	GT:AD:DP:GQ:MLPSAC:MLPSAF:PL	1/1/1/1/1/1:0,24:25:19:6:1.00:1663,187,115,72,42,19,0	SG	1711	No hit in this database						No hit in this database		No hit in this database				No hit in this database		No hit in this database
Sp2_comp146761_c0_seq1	1499	.	ATTTTTTTT	ATTTTTTTTTTTTT,ATTTTTTTTTTTT	92.4	.	INDEL;DP=5;VDB=0.0033;AF1=1;AC1=2;DP4=0,0,3,2;MQ=50;FQ=-43.5	GT:PL:GQ	1/1:209,86,77,133,0,127:16											SAM	1711	No hit in this database						No hit in this database		No hit in this database				No hit in this database		No hit in this database
Sp2_comp146762_c0_seq1	265	.	AGGC	A	11421.9	PASS	AC=6;AF=1.00;AN=6;BaseQRankSum=-1.031;DP=239;FS=0.000;MLEAC=6;MLEAF=1.00;MQ=59.79;MQ0=0;MQRankSum=-1.460;QD=29.57;RPA=3,2;RU=GGC;ReadPosRankSum=0.089;STR	GT:AD:DP:GQ:MLPSAC:MLPSAF:PL	1/1/1/1/1/1:2,204:239:99:6:1.00:11457,1535,923,566,315,123,0											GATK	1055	SPGI:CN12454	UniRef100_B9RCF9	Bel1 homeotic protein, putative n=1 Tax=Ricinus communis RepID=B9RCF9_RICCO	-No-Hit-	No Matching Hit found	bel1 homeotic	gi|359474075|ref|XP_002279230.2|	PREDICTED: homeobox protein BEL1 homolog [Vitis vinifera]	AT5G41410.1	POX (plant homeobox) family protein	Homeodomain protein required for ovule identity.Loss of function mutations show homeotic conversion of integuments to carpels.Forms heterodimers with STM and KNAT1. Interacts with AG-SEP heterodimers is thought to restrict WUS expression. BEL interacts with MADS box dimers composed of SEP1(or SEP3) and AG, SHP1, SHP2 and STK. The interaction of BEL1 with AG-SEP3 is required for proper integument …	BELL 1 (BEL1); CONTAINS InterPro DOMAIN/s: Homeobox (InterPro:IPR001356), Homeodomain-like (InterPro:IPR009057), POX (InterPro:IPR006563), Homeodomain-related (InterPro:IPR012287); BEST Arabidopsis thaliana protein match is: BEL1-like homeodomain 4 (TAIR:AT2G23760.3); Has 1807 Blast hits to 1807 proteins in 277 species: Archae - 0; Bacteria - 0; Metazoa - 736; Fungi - 347; Plants - 385; Viruses -…	cassava4.1_002985m|PACid:17983971	POX (plant homeobox) family protein	PGSC0003DMP400021824|PACid:24390696	POX (plant homeobox) family protein
Sp2_comp146762_c0_seq1	283	.	TCACCACCACCAA	T	23344.9	PASS	AC=6;AF=1.00;AN=6;DP=210;FS=0.000;MLEAC=6;MLEAF=1.00;MQ=59.89;MQ0=0;QD=27.79	GT:AD:DP:GQ:MLPSAC:MLPSAF:PL	1/1/1/1/1/1:0,162:209:99:6:1.00:23380,1261,773,488,285,128,0											GATK	1055	SPGI:CN12454	UniRef100_B9RCF9	Bel1 homeotic protein, putative n=1 Tax=Ricinus communis RepID=B9RCF9_RICCO	-No-Hit-	No Matching Hit found	bel1 homeotic	gi|359474075|ref|XP_002279230.2|	PREDICTED: homeobox protein BEL1 homolog [Vitis vinifera]	AT5G41410.1	POX (plant homeobox) family protein	Homeodomain protein required for ovule identity.Loss of function mutations show homeotic conversion of integuments to carpels.Forms heterodimers with STM and KNAT1. Interacts with AG-SEP heterodimers is thought to restrict WUS expression. BEL interacts with MADS box dimers composed of SEP1(or SEP3) and AG, SHP1, SHP2 and STK. The interaction of BEL1 with AG-SEP3 is required for proper integument …	BELL 1 (BEL1); CONTAINS InterPro DOMAIN/s: Homeobox (InterPro:IPR001356), Homeodomain-like (InterPro:IPR009057), POX (InterPro:IPR006563), Homeodomain-related (InterPro:IPR012287); BEST Arabidopsis thaliana protein match is: BEL1-like homeodomain 4 (TAIR:AT2G23760.3); Has 1807 Blast hits to 1807 proteins in 277 species: Archae - 0; Bacteria - 0; Metazoa - 736; Fungi - 347; Plants - 385; Viruses -…	cassava4.1_002985m|PACid:17983971	POX (plant homeobox) family protein	PGSC0003DMP400021824|PACid:24390696	POX (plant homeobox) family protein
Sp2_comp146762_c0_seq1	430	.	GGGTGGTGGCAGC	G	32104.9	PASS	AC=6;AF=1.00;AN=6;DP=234;FS=0.000;MLEAC=6;MLEAF=1.00;MQ=59.32;MQ0=0;QD=34.30	GT:AD:DP:GQ:MLPSAC:MLPSAF:PL	1/1/1/1/1/1:0,216:234:99:6:1.00:32140,1680,1030,650,380,171,0											GATK	1055	SPGI:CN12454	UniRef100_B9RCF9	Bel1 homeotic protein, putative n=1 Tax=Ricinus communis RepID=B9RCF9_RICCO	-No-Hit-	No Matching Hit found	bel1 homeotic	gi|359474075|ref|XP_002279230.2|	PREDICTED: homeobox protein BEL1 homolog [Vitis vinifera]	AT5G41410.1	POX (plant homeobox) family protein	Homeodomain protein required for ovule identity.Loss of function mutations show homeotic conversion of integuments to carpels.Forms heterodimers with STM and KNAT1. Interacts with AG-SEP heterodimers is thought to restrict WUS expression. BEL interacts with MADS box dimers composed of SEP1(or SEP3) and AG, SHP1, SHP2 and STK. The interaction of BEL1 with AG-SEP3 is required for proper integument …	BELL 1 (BEL1); CONTAINS InterPro DOMAIN/s: Homeobox (InterPro:IPR001356), Homeodomain-like (InterPro:IPR009057), POX (InterPro:IPR006563), Homeodomain-related (InterPro:IPR012287); BEST Arabidopsis thaliana protein match is: BEL1-like homeodomain 4 (TAIR:AT2G23760.3); Has 1807 Blast hits to 1807 proteins in 277 species: Archae - 0; Bacteria - 0; Metazoa - 736; Fungi - 347; Plants - 385; Viruses -…	cassava4.1_002985m|PACid:17983971	POX (plant homeobox) family protein	PGSC0003DMP400021824|PACid:24390696	POX (plant homeobox) family protein
Sp2_comp146763_c0_seq4	190	.	GA	G	3239.86	PASS	AC=3;AF=0.500;AN=6;BaseQRankSum=4.565;DP=249;FS=41.135;MLEAC=3;MLEAF=0.500;MQ=59.91;MQ0=0;MQRankSum=-1.596;QD=13.01;RPA=7,6;RU=A;ReadPosRankSum=3.697;STR	GT:AD:DP:GQ:MLPSAC:MLPSAF:PL	0/0/0/1/1/1:133,114:246:37:3:0.500:3275,253,37,0,87,2147483647,2147483647											GATK	930	SPGI:CN15094	UniRef100_A5AD03	Putative uncharacterized protein n=1 Tax=Vitis vinifera RepID=A5AD03_VITVI	sp|Q9FJX2|RL262_ARATH	60S ribosomal protein L26-2 OS=Arabidopsis thaliana GN=RPL26B	60s ribosomal protein l26	gi|225452120|ref|XP_002284266.1|	PREDICTED: 60S ribosomal protein L26-1 [Vitis vinifera]	AT3G49910.1	Translation protein SH3-like family protein		Translation protein SH3-like family protein; FUNCTIONS IN: structural constituent of ribosome; INVOLVED IN: response to cold, translation; LOCATED IN: in 8 components; EXPRESSED IN: 24 plant structures; EXPRESSED DURING: 13 growth stages; CONTAINS InterPro DOMAIN/s: Translation protein SH3-like (InterPro:IPR008991), Ribosomal protein L26, eukaryotic/archaeal (InterPro:IPR005756), Ribosomal protei…	cassava4.1_018516m|PACid:17977065	Translation protein SH3-like family protein	PGSC0003DMP400057441|PACid:24428339	Translation protein SH3-like family protein
Sp2_comp146763_c1_seq1	484	.	TG	TGG	214	.	INDEL;DP=67;VDB=0.0190;AF1=1;AC1=2;DP4=0,1,7,8;MQ=45;FQ=-61.5;PV4=1,1,1,0.095	GT:PL:GQ	1/1:255,27,0:51											SAM	551	SPGI:CN00184	UniRef100_Q4U3E9	Putative L24 ribosomal protein n=1 Tax=Ipomoea batatas RepID=Q4U3E9_IPOBA	sp|P51414|RL261_ARATH	60S ribosomal protein L26-1 OS=Arabidopsis thaliana GN=RPL26A	60s ribosomal protein l26	gi|64420807|gb|AAY41426.1|	putative L24 ribosomal protein [Ipomoea batatas]	AT3G49910.1	Translation protein SH3-like family protein		Translation protein SH3-like family protein; FUNCTIONS IN: structural constituent of ribosome; INVOLVED IN: response to cold, translation; LOCATED IN: in 8 components; EXPRESSED IN: 24 plant structures; EXPRESSED DURING: 13 growth stages; CONTAINS InterPro DOMAIN/s: Translation protein SH3-like (InterPro:IPR008991), Ribosomal protein L26, eukaryotic/archaeal (InterPro:IPR005756), Ribosomal protei…	cassava4.1_018516m|PACid:17977065	Translation protein SH3-like family protein	PGSC0003DMP400037125|PACid:24424645	Translation protein SH3-like family protein
Sp2_comp146763_c1_seq1	502	.	CAT	CATAT	55.4	.	INDEL;DP=25;VDB=0.0099;AF1=1;AC1=2;DP4=0,0,0,3;MQ=48;FQ=-43.5	GT:PL:GQ	1/1:95,9,0:16											SAM	551	SPGI:CN00184	UniRef100_Q4U3E9	Putative L24 ribosomal protein n=1 Tax=Ipomoea batatas RepID=Q4U3E9_IPOBA	sp|P51414|RL261_ARATH	60S ribosomal protein L26-1 OS=Arabidopsis thaliana GN=RPL26A	60s ribosomal protein l26	gi|64420807|gb|AAY41426.1|	putative L24 ribosomal protein [Ipomoea batatas]	AT3G49910.1	Translation protein SH3-like family protein		Translation protein SH3-like family protein; FUNCTIONS IN: structural constituent of ribosome; INVOLVED IN: response to cold, translation; LOCATED IN: in 8 components; EXPRESSED IN: 24 plant structures; EXPRESSED DURING: 13 growth stages; CONTAINS InterPro DOMAIN/s: Translation protein SH3-like (InterPro:IPR008991), Ribosomal protein L26, eukaryotic/archaeal (InterPro:IPR005756), Ribosomal protei…	cassava4.1_018516m|PACid:17977065	Translation protein SH3-like family protein	PGSC0003DMP400037125|PACid:24424645	Translation protein SH3-like family protein
Sp2_comp146765_c0_seq1	147	.	TAAA	TAAAA	163	.	INDEL;DP=39;VDB=0.0164;AF1=0.5;AC1=1;DP4=10,2,23,3;MQ=49;FQ=103;PV4=0.64,1,0.062,1	GT:PL:GQ	0/1:201,0,138:99	Sp2_comp146765_c0_seq1	147	.	T	TA	958.38	PASS	AC=4;AF=0.667;AN=6;BaseQRankSum=0.518;DP=41;FS=1.906;MLEAC=4;MLEAF=0.667;MQ=60.00;MQ0=0;MQRankSum=-1.359;QD=23.38;RPA=3,4;RU=A;ReadPosRankSum=-0.098;STR	GT:AD:DP:GQ:MLPSAC:MLPSAF:PL	0/0/1/1/1/1:13,28:41:12:4:0.667:993,117,45,12,0,12,401	SG	961	SPGI:CN29450	UniRef100_B9RZY7	Nucleic acid binding protein, putative n=1 Tax=Ricinus communis RepID=B9RZY7_RICCO	tr|Q8VYQ0|Q8VYQ0_ARATH	Putative uncharacterized protein OS=Arabidopsis thaliana GN=At1g48170	nucleic acid binding	gi|225432138|ref|XP_002274678.1|	PREDICTED: uncharacterized protein LOC100244351 [Vitis vinifera]	AT1G48170.1			unknown protein; Has 78 Blast hits to 78 proteins in 34 species: Archae - 0; Bacteria - 0; Metazoa - 30; Fungi - 0; Plants - 48; Viruses - 0; Other Eukaryotes - 0 (source: NCBI BLink).	cassava4.1_008106m|PACid:17980370	TRAF-like family protein	PGSC0003DMP400028479|PACid:24397537	AT1G48170.1
Sp2_comp146765_c0_seq1	57	.	G	GT	7.15	.	INDEL;DP=2;VDB=0.0194;AF1=1;AC1=2;DP4=0,0,2,0;MQ=60;FQ=-40.5	GT:PL:GQ	1/1:45,6,0:7											SAM	961	SPGI:CN29450	UniRef100_B9RZY7	Nucleic acid binding protein, putative n=1 Tax=Ricinus communis RepID=B9RZY7_RICCO	tr|Q8VYQ0|Q8VYQ0_ARATH	Putative uncharacterized protein OS=Arabidopsis thaliana GN=At1g48170	nucleic acid binding	gi|225432138|ref|XP_002274678.1|	PREDICTED: uncharacterized protein LOC100244351 [Vitis vinifera]	AT1G48170.1			unknown protein; Has 78 Blast hits to 78 proteins in 34 species: Archae - 0; Bacteria - 0; Metazoa - 30; Fungi - 0; Plants - 48; Viruses - 0; Other Eukaryotes - 0 (source: NCBI BLink).	cassava4.1_008106m|PACid:17980370	TRAF-like family protein	PGSC0003DMP400028479|PACid:24397537	AT1G48170.1
Sp2_comp146766_c0_seq1	117	.	TA	T	150	.	INDEL;DP=28;VDB=0.0014;AF1=0.5;AC1=1;DP4=13,2,10,2;MQ=47;FQ=153;PV4=1,0.0031,1,1	GT:PL:GQ	0/1:188,0,228:99	Sp2_comp146766_c0_seq1	117	.	TA	T	543.47	PASS	AC=3;AF=0.500;AN=6;BaseQRankSum=0.850;DP=35;FS=0.000;MLEAC=3;MLEAF=0.500;MQ=60.00;MQ0=0;MQRankSum=0.917;QD=15.53;ReadPosRankSum=0.650	GT:AD:DP:GQ:MLPSAC:MLPSAF:PL	0/0/0/1/1/1:20,15:35:1:3:0.500:576,27,1,0,16,62,2147483647	SG	2795	SPGI:CN24297	UniRef100_UPI000198613E	PREDICTED: hypothetical protein n=1 Tax=Vitis vinifera RepID=UPI000198613E	sp|Q9FHZ1|SCL23_ARATH	Scarecrow-like protein 23 OS=Arabidopsis thaliana GN=SCL23	at5g41920-like protein	gi|508701277|gb|EOX93173.1|	SCL domain class transcription factor [Theobroma cacao]	AT5G41920.1	GRAS family transcription factor		GRAS family transcription factor; CONTAINS InterPro DOMAIN/s: Transcription factor GRAS (InterPro:IPR005202); BEST Arabidopsis thaliana protein match is: GRAS family transcription factor (TAIR:AT3G54220.1); Has 1807 Blast hits to 1807 proteins in 277 species: Archae - 0; Bacteria - 0; Metazoa - 736; Fungi - 347; Plants - 385; Viruses - 0; Other Eukaryotes - 339 (source: NCBI BLink).	cassava4.1_007780m|PACid:17982770	GRAS family transcription factor	PGSC0003DMP400020815|PACid:24416107	GRAS family transcription factor
Sp2_comp146766_c0_seq1	1734	.	GAAA	GA	182	.	INDEL;DP=35;VDB=0.0399;AF1=0.5;AC1=1;DP4=1,4,0,15;MQ=48;FQ=110;PV4=0.25,0.00043,0.44,0.43	GT:PL:GQ	0/1:220,0,145:99	Sp2_comp146766_c0_seq1	1734	.	GAA	G	953.4	PASS	AC=3;AF=0.500;AN=6;BaseQRankSum=-1.057;DP=42;FS=1.386;MLEAC=3;MLEAF=0.500;MQ=58.39;MQ0=0;MQRankSum=0.264;QD=22.70;RPA=3,1;RU=A;ReadPosRankSum=0.323;STR	GT:AD:DP:GQ:MLPSAC:MLPSAF:PL	0/0/0/1/1/1:17,21:42:4:3:0.500:987,62,16,0,4,35,777	SG	2795	SPGI:CN24297	UniRef100_UPI000198613E	PREDICTED: hypothetical protein n=1 Tax=Vitis vinifera RepID=UPI000198613E	sp|Q9FHZ1|SCL23_ARATH	Scarecrow-like protein 23 OS=Arabidopsis thaliana GN=SCL23	at5g41920-like protein	gi|508701277|gb|EOX93173.1|	SCL domain class transcription factor [Theobroma cacao]	AT5G41920.1	GRAS family transcription factor		GRAS family transcription factor; CONTAINS InterPro DOMAIN/s: Transcription factor GRAS (InterPro:IPR005202); BEST Arabidopsis thaliana protein match is: GRAS family transcription factor (TAIR:AT3G54220.1); Has 1807 Blast hits to 1807 proteins in 277 species: Archae - 0; Bacteria - 0; Metazoa - 736; Fungi - 347; Plants - 385; Viruses - 0; Other Eukaryotes - 339 (source: NCBI BLink).	cassava4.1_007780m|PACid:17982770	GRAS family transcription factor	PGSC0003DMP400020815|PACid:24416107	GRAS family transcription factor
Sp2_comp146766_c0_seq1	1696	.	GGGGG	GGGGGTGGGG	214	.	INDEL;DP=84;VDB=0.0271;AF1=1;AC1=2;DP4=0,1,13,31;MQ=49;FQ=-150;PV4=1,1,1,1	GT:PL:GQ	1/1:255,115,0:99											SAM	2795	SPGI:CN24297	UniRef100_UPI000198613E	PREDICTED: hypothetical protein n=1 Tax=Vitis vinifera RepID=UPI000198613E	sp|Q9FHZ1|SCL23_ARATH	Scarecrow-like protein 23 OS=Arabidopsis thaliana GN=SCL23	at5g41920-like protein	gi|508701277|gb|EOX93173.1|	SCL domain class transcription factor [Theobroma cacao]	AT5G41920.1	GRAS family transcription factor		GRAS family transcription factor; CONTAINS InterPro DOMAIN/s: Transcription factor GRAS (InterPro:IPR005202); BEST Arabidopsis thaliana protein match is: GRAS family transcription factor (TAIR:AT3G54220.1); Has 1807 Blast hits to 1807 proteins in 277 species: Archae - 0; Bacteria - 0; Metazoa - 736; Fungi - 347; Plants - 385; Viruses - 0; Other Eukaryotes - 339 (source: NCBI BLink).	cassava4.1_007780m|PACid:17982770	GRAS family transcription factor	PGSC0003DMP400020815|PACid:24416107	GRAS family transcription factor
Sp2_comp146766_c0_seq1	1697	.	GGGG	GGGGTCGGG	217	.	INDEL;DP=76;VDB=0.0298;AF1=1;AC1=2;DP4=0,2,7,13;MQ=48;FQ=-38.5;PV4=1,1,1,1	GT:PL:GQ	1/1:255,4,0:7											SAM	2795	SPGI:CN24297	UniRef100_UPI000198613E	PREDICTED: hypothetical protein n=1 Tax=Vitis vinifera RepID=UPI000198613E	sp|Q9FHZ1|SCL23_ARATH	Scarecrow-like protein 23 OS=Arabidopsis thaliana GN=SCL23	at5g41920-like protein	gi|508701277|gb|EOX93173.1|	SCL domain class transcription factor [Theobroma cacao]	AT5G41920.1	GRAS family transcription factor		GRAS family transcription factor; CONTAINS InterPro DOMAIN/s: Transcription factor GRAS (InterPro:IPR005202); BEST Arabidopsis thaliana protein match is: GRAS family transcription factor (TAIR:AT3G54220.1); Has 1807 Blast hits to 1807 proteins in 277 species: Archae - 0; Bacteria - 0; Metazoa - 736; Fungi - 347; Plants - 385; Viruses - 0; Other Eukaryotes - 339 (source: NCBI BLink).	cassava4.1_007780m|PACid:17982770	GRAS family transcription factor	PGSC0003DMP400020815|PACid:24416107	GRAS family transcription factor
Sp2_comp146766_c0_seq1	1699	.	GG	GGTGGTG	214	.	INDEL;DP=72;VDB=0.0298;AF1=1;AC1=2;DP4=0,1,7,13;MQ=48;FQ=-62.5;PV4=1,1,1,1	GT:PL:GQ	1/1:255,28,0:53											SAM	2795	SPGI:CN24297	UniRef100_UPI000198613E	PREDICTED: hypothetical protein n=1 Tax=Vitis vinifera RepID=UPI000198613E	sp|Q9FHZ1|SCL23_ARATH	Scarecrow-like protein 23 OS=Arabidopsis thaliana GN=SCL23	at5g41920-like protein	gi|508701277|gb|EOX93173.1|	SCL domain class transcription factor [Theobroma cacao]	AT5G41920.1	GRAS family transcription factor		GRAS family transcription factor; CONTAINS InterPro DOMAIN/s: Transcription factor GRAS (InterPro:IPR005202); BEST Arabidopsis thaliana protein match is: GRAS family transcription factor (TAIR:AT3G54220.1); Has 1807 Blast hits to 1807 proteins in 277 species: Archae - 0; Bacteria - 0; Metazoa - 736; Fungi - 347; Plants - 385; Viruses - 0; Other Eukaryotes - 339 (source: NCBI BLink).	cassava4.1_007780m|PACid:17982770	GRAS family transcription factor	PGSC0003DMP400020815|PACid:24416107	GRAS family transcription factor
Sp2_comp146766_c0_seq1	1866	.	ATACGTAGTA	ATA	85.4	.	INDEL;DP=4;VDB=0.0143;AF1=1;AC1=2;DP4=0,0,0,3;MQ=50;FQ=-43.5	GT:PL:GQ	1/1:125,9,0:16											SAM	2795	SPGI:CN24297	UniRef100_UPI000198613E	PREDICTED: hypothetical protein n=1 Tax=Vitis vinifera RepID=UPI000198613E	sp|Q9FHZ1|SCL23_ARATH	Scarecrow-like protein 23 OS=Arabidopsis thaliana GN=SCL23	at5g41920-like protein	gi|508701277|gb|EOX93173.1|	SCL domain class transcription factor [Theobroma cacao]	AT5G41920.1	GRAS family transcription factor		GRAS family transcription factor; CONTAINS InterPro DOMAIN/s: Transcription factor GRAS (InterPro:IPR005202); BEST Arabidopsis thaliana protein match is: GRAS family transcription factor (TAIR:AT3G54220.1); Has 1807 Blast hits to 1807 proteins in 277 species: Archae - 0; Bacteria - 0; Metazoa - 736; Fungi - 347; Plants - 385; Viruses - 0; Other Eukaryotes - 339 (source: NCBI BLink).	cassava4.1_007780m|PACid:17982770	GRAS family transcription factor	PGSC0003DMP400020815|PACid:24416107	GRAS family transcription factor
Sp2_comp146767_c0_seq5	364	.	GC	G	4.26	.	INDEL;DP=127;VDB=0.0053;AF1=1;AC1=2;DP4=0,0,2,0;MQ=30;FQ=-40.5	GT:PL:GQ	1/1:41,6,0:5											SAM	522	SPGI:CN23549	UniRef100_Q9SM52	NBS-LRR protein n=1 Tax=Solanum acaule RepID=Q9SM52_SOLAC	-No-Hit-	No Matching Hit found	---NA---	No hit in this database		No hit in this database				No hit in this database		PGSC0003DMP400032163|PACid:24390400	Disease resistance protein (CC-NBS-LRR class) family
Sp2_comp146767_c2_seq1	17	.	TAAAAAAA	TAAAAAA	24.6	.	INDEL;DP=125;VDB=0.0000;AF1=1;AC1=2;DP4=0,0,4,2;MQ=55;FQ=-52.5	GT:PL:GQ	1/1:65,18,0:32											SAM	263	No hit in this database						No hit in this database		No hit in this database				No hit in this database		No hit in this database
Sp2_comp146767_c2_seq1	71	.	TAA	T	52.4	.	INDEL;DP=4;VDB=0.0007;AF1=1;AC1=2;DP4=0,0,0,3;MQ=37;FQ=-43.5	GT:PL:GQ	1/1:92,9,0:16											SAM	263	No hit in this database						No hit in this database		No hit in this database				No hit in this database		No hit in this database
Sp2_comp146768_c1_seq15	418	.	AGGG	AGG	214	.	INDEL;DP=65;VDB=0.0033;AF1=1;AC1=2;DP4=0,0,31,20;MQ=42;FQ=-189	GT:PL:GQ	1/1:255,154,0:99	Sp2_comp146768_c1_seq15	418	.	AG	A	5362.86	PASS	AC=6;AF=1.00;AN=6;BaseQRankSum=-1.475;DP=147;FS=0.000;MLEAC=6;MLEAF=1.00;MQ=58.16;MQ0=0;MQRankSum=2.438;QD=34.02;RPA=3,2;RU=G;ReadPosRankSum=2.876;STR	GT:AD:DP:GQ:MLPSAC:MLPSAF:PL	1/1/1/1/1/1:3,135:147:41:6:1.00:5398,966,563,328,164,41,0	SG	824	SPGI:CN12124	no hit		-No-Hit-	No Matching Hit found	---NA---	No hit in this database		No hit in this database				No hit in this database		No hit in this database
Sp2_comp146768_c1_seq15	622	.	TTAA	TTAATAA	214	.	INDEL;DP=110;VDB=0.0365;AF1=1;AC1=2;DP4=0,0,7,38;MQ=37;FQ=-170	GT:PL:GQ	1/1:255,135,0:99	Sp2_comp146768_c1_seq15	622	.	T	TTAA	6500	PASS	AC=5;AF=0.833;AN=6;BaseQRankSum=0.917;DP=116;FS=0.000;MLEAC=5;MLEAF=0.833;MQ=59.71;MQ0=0;MQRankSum=2.407;QD=31.51;RPA=1,2;RU=TAA;ReadPosRankSum=2.126;STR	GT:AD:DP:GQ:MLPSAC:MLPSAF:PL	0/1/1/1/1/1:2,112:116:15:5:0.833:6535,769,434,239,103,0,15	SG	824	SPGI:CN12124	no hit		-No-Hit-	No Matching Hit found	---NA---	No hit in this database		No hit in this database				No hit in this database		No hit in this database
Sp2_comp146770_c0_seq2	174	.	AGCTCTGCTCTGCTCTG	AGCTCTG	217	.	INDEL;DP=76;VDB=0.0322;AF1=0.5;AC1=1;DP4=5,1,35,9;MQ=47;FQ=49.5;PV4=1,1,0.44,1	GT:PL:GQ	0/1:255,0,84:87	Sp2_comp146770_c0_seq2	174	.	AGCTCTGCTCT	A	5319.06	PASS	AC=3;AF=0.500;AN=6;BaseQRankSum=1.567;DP=84;FS=1.039;MLEAC=3;MLEAF=0.500;MQ=59.85;MQ0=0;MQRankSum=-1.043;QD=19.00;RPA=3,1;RU=GCTCT;ReadPosRankSum=2.262;STR	GT:AD:DP:GQ:MLPSAC:MLPSAF:PL	0/0/0/1/1/1:34,44:84:5:3:0.500:5353,135,35,0,5,65,2147483647	SG	922	SPGI:CN29062	UniRef100_D1HP94	Whole genome shotgun sequence of line PN40024, scaffold_77.assembly12x (Fragment) n=1 Tax=Vitis vinifera RepID=D1HP94_VITVI	tr|Q6NQP5|Q6NQP5_ARATH	At5g49010 OS=Arabidopsis thaliana GN=At5g49010	sld5 (synthetic lethality with dpb11-1 5)	gi|460411093|ref|XP_004250949.1|	PREDICTED: DNA replication complex GINS protein SLD5-like [Solanum lycopersicum]	AT5G49010.1	DNA replication protein-related	Similar to the SLD5 component of GINS complex, which in other organism was shown to be involved in the initiation of DNA replication.	SYNTHETIC LETHALITY WITH DPB11-1 5 (SLD5); CONTAINS InterPro DOMAIN/s: GINS complex (InterPro:IPR021151), GINS complex, subunit Sld5 (InterPro:IPR008591); Has 338 Blast hits to 337 proteins in 171 species: Archae - 0; Bacteria - 0; Metazoa - 117; Fungi - 122; Plants - 54; Viruses - 0; Other Eukaryotes - 45 (source: NCBI BLink).	cassava4.1_015753m|PACid:17982664	DNA replication protein-related	PGSC0003DMP400013013|PACid:24408600	DNA replication protein-related											OG1_18481
Sp2_comp146770_c1_seq1	50	.	A	AT	4.42	.	INDEL;DP=1;AF1=1;AC1=2;DP4=0,0,1,0;MQ=60;FQ=-37.5	GT:PL:GQ	0/1:40,3,0:3											SAM	213	No hit in this database						No hit in this database		No hit in this database				No hit in this database		No hit in this database
Sp2_comp146771_c0_seq2	46	.	T	TTTTG	70.5	.	INDEL;DP=121;VDB=0.0005;AF1=0.5013;AC1=1;DP4=0,2,3,1;MQ=45;FQ=-11.8;PV4=0.4,1,1,0.16	GT:PL:GQ	0/1:108,0,23:26											SAM	242	SPGI:SNCB330013.1	UniRef100_Q4ZGB4	Metallothionein-like type 1 protein n=1 Tax=Ipomoea batatas RepID=Q4ZGB4_IPOBA	-No-Hit-		metallothionein-like protein	No hit in this database		No hit in this database				No hit in this database		No hit in this database
Sp2_comp146771_c1_seq1	327	.	TAACCAAAC	TAAC	3.25	.	INDEL;DP=3;VDB=0.0141;AF1=0.5;AC1=1;DP4=0,2,1,0;MQ=47;FQ=5.09;PV4=0.33,0.26,1,1	GT:PL:GQ	0/1:38,0,76:37											SAM	363	No hit in this database						No hit in this database		No hit in this database				No hit in this database		No hit in this database
Sp2_comp146772_c0_seq4	1258	.	A	AC	214	.	INDEL;DP=14;VDB=0.0400;AF1=1;AC1=2;DP4=0,0,6,8;MQ=48;FQ=-76.5	GT:PL:GQ	1/1:255,42,0:81	Sp2_comp146772_c0_seq4	1258	.	A	AC	554.3	PASS	AC=6;AF=1.00;AN=6;DP=13;FS=0.000;MLEAC=6;MLEAF=1.00;MQ=60.00;MQ0=0;QD=28.18	GT:AD:DP:GQ:MLPSAC:MLPSAF:PL	1/1/1/1/1/1:0,13:13:10:6:1.00:589,101,62,39,23,10,0	SG	1407	SPGI:SNFRFM4LP02RDSYV			-No-Hit-		---NA---	No hit in this database		No hit in this database				No hit in this database		No hit in this database
Sp2_comp146773_c0_seq1	168	.	CCCAGGG	CCCAGGGCCAGGG	192	.	INDEL;DP=6;VDB=0.0118;AF1=1;AC1=2;DP4=0,0,3,3;MQ=46;FQ=-52.5	GT:PL:GQ	1/1:232,18,0:33	Sp2_comp146773_c0_seq1	168	.	C	CCCAGGG	575.08	PASS	AC=6;AF=1.00;AN=6;DP=7;FS=0.000;MLEAC=6;MLEAF=1.00;MQ=60.00;MQ0=0;QD=31.48;RPA=1,2;RU=CCAGGG;STR	GT:AD:DP:GQ:MLPSAC:MLPSAF:PL	1/1/1/1/1/1:0,7:7:6:6:1.00:609,54,33,21,12,6,0	SG	1092	No hit in this database						gi|147805292|emb|CAN64872.1|	hypothetical protein VITISV_026093 [Vitis vinifera]	AT4G00260.1	Transcriptional factor B3 family protein		maternal effect embryo arrest 45 (MEE45); FUNCTIONS IN: DNA binding, sequence-specific DNA binding transcription factor activity; INVOLVED IN: regulation of transcription, DNA-dependent, embryo development ending in seed dormancy; LOCATED IN: endomembrane system; CONTAINS InterPro DOMAIN/s: Transcriptional factor B3 (InterPro:IPR003340); BEST Arabidopsis thaliana protein match is: Transcriptional…	cassava4.1_028119m|PACid:17992629	AP2/B3-like transcriptional factor family protein	PGSC0003DMP400010438|PACid:24396329	AP2/B3-like transcriptional factor family protein
Sp2_comp146774_c1_seq1	104	.	GTTTT	GTTTTT	214	.	INDEL;DP=236;VDB=0.0244;AF1=1;AC1=2;DP4=0,0,147,68;MQ=41;FQ=-290	GT:PL:GQ	1/1:255,255,0:99	Sp2_comp146774_c1_seq1	104	.	G	GT	9080.86	PASS	AC=6;AF=1.00;AN=6;BaseQRankSum=0.662;DP=249;FS=0.000;MLEAC=6;MLEAF=1.00;MQ=59.78;MQ0=0;MQRankSum=0.718;QD=28.33;RPA=4,5;RU=T;ReadPosRankSum=1.338;STR	GT:AD:DP:GQ:MLPSAC:MLPSAF:PL	1/1/1/1/1/1:1,245:248:99:6:1.00:9116,1896,1160,730,425,190,0	SG	1514	SPGI:SNFRFM4LP02PHRZC	UniRef100_B9S9Y4	DNA binding protein, putative n=1 Tax=Ricinus communis RepID=B9S9Y4_RICCO	sp|Q94BZ5|HSFA5_ARATH	Heat stress transcription factor A-5 OS=Arabidopsis thaliana GN=HSFA5	heat shock transcription factor like protein	gi|460415270|ref|XP_004252982.1|	PREDICTED: heat stress transcription factor A-5-like [Solanum lycopersicum]	AT4G13980.1	winged-helix DNA-binding transcription factor family protein	member of Heat Stress Transcription Factor (Hsf) family	AT-HSFA5; FUNCTIONS IN: DNA binding, sequence-specific DNA binding transcription factor activity; INVOLVED IN: regulation of transcription, DNA-dependent; LOCATED IN: nucleus; EXPRESSED IN: 22 plant structures; EXPRESSED DURING: 11 growth stages; CONTAINS InterPro DOMAIN/s: Winged helix-turn-helix transcription repressor DNA-binding (InterPro:IPR011991), Heat shock factor (HSF)-type, DNA-binding …	cassava4.1_006311m|PACid:17967596	winged-helix DNA-binding transcription factor family protein	PGSC0003DMP400008251|PACid:24379219	winged-helix DNA-binding transcription factor family protein
Sp2_comp146774_c1_seq1	29	.	AAGCCGGTTCAGC	AAGC	130	.	INDEL;DP=7;VDB=0.0003;AF1=1;AC1=2;DP4=0,0,5,1;MQ=39;FQ=-52.5	GT:PL:GQ	1/1:170,18,0:33											SAM	1514	SPGI:SNFRFM4LP02PHRZC	UniRef100_B9S9Y4	DNA binding protein, putative n=1 Tax=Ricinus communis RepID=B9S9Y4_RICCO	sp|Q94BZ5|HSFA5_ARATH	Heat stress transcription factor A-5 OS=Arabidopsis thaliana GN=HSFA5	heat shock transcription factor like protein	gi|460415270|ref|XP_004252982.1|	PREDICTED: heat stress transcription factor A-5-like [Solanum lycopersicum]	AT4G13980.1	winged-helix DNA-binding transcription factor family protein	member of Heat Stress Transcription Factor (Hsf) family	AT-HSFA5; FUNCTIONS IN: DNA binding, sequence-specific DNA binding transcription factor activity; INVOLVED IN: regulation of transcription, DNA-dependent; LOCATED IN: nucleus; EXPRESSED IN: 22 plant structures; EXPRESSED DURING: 11 growth stages; CONTAINS InterPro DOMAIN/s: Winged helix-turn-helix transcription repressor DNA-binding (InterPro:IPR011991), Heat shock factor (HSF)-type, DNA-binding …	cassava4.1_006311m|PACid:17967596	winged-helix DNA-binding transcription factor family protein	PGSC0003DMP400008251|PACid:24379219	winged-helix DNA-binding transcription factor family protein
Sp2_comp146776_c0_seq1	476	.	GACGGTA	G	77.4	.	INDEL;DP=32;VDB=0.0399;AF1=1;AC1=2;DP4=0,0,2,1;MQ=42;FQ=-43.5	GT:PL:GQ	1/1:117,9,0:16	Sp2_comp146776_c0_seq1	476	.	GACGGTA	G	3566.93	PASS	AC=3;AF=0.500;AN=6;BaseQRankSum=-0.679;DP=87;FS=4.298;MLEAC=3;MLEAF=0.500;MQ=58.56;MQ0=0;MQRankSum=0.606;QD=20.50;ReadPosRankSum=4.634	GT:AD:DP:GQ:MLPSAC:MLPSAF:PL	0/0/0/1/1/1:42,41:87:20:3:0.500:3602,102,20,0,23,109,2147483647	SG	1058	No hit in this database						gi|508714871|gb|EOY06768.1|	WRKY DNA-binding protein 48, putative isoform 1 [Theobroma cacao]	AT5G49520.1	WRKY DNA-binding protein 48	Encodes WRKY48, a member of the WRKY Transcription Factor. WRKY48 is a stress- and pathogen-induced transcriptional activator that represses plant basal defense.	WRKY DNA-binding protein 48 (WRKY48); CONTAINS InterPro DOMAIN/s: DNA-binding WRKY (InterPro:IPR003657); BEST Arabidopsis thaliana protein match is: WRKY DNA-binding protein 23 (TAIR:AT2G47260.1); Has 1807 Blast hits to 1807 proteins in 277 species: Archae - 0; Bacteria - 0; Metazoa - 736; Fungi - 347; Plants - 385; Viruses - 0; Other Eukaryotes - 339 (source: NCBI BLink).	cassava4.1_011940m|PACid:17982665	WRKY DNA-binding protein 23	PGSC0003DMP400020289|PACid:24422631	WRKY DNA-binding protein 48
Sp2_comp146776_c0_seq1	352	.	GAAGCT	G	1006.43	PASS	AC=2;AF=0.333;AN=6;BaseQRankSum=0.671;DP=40;FS=0.000;MLEAC=2;MLEAF=0.333;MQ=60.00;MQ0=0;MQRankSum=0.814;QD=15.10;ReadPosRankSum=0.785	GT:AD:DP:GQ:MLPSAC:MLPSAF:PL	0/0/0/0/1/1:23,16:40:1:2:0.333:1039,26,0,1,21,75,2147483647											GATK	1058	No hit in this database						gi|508714871|gb|EOY06768.1|	WRKY DNA-binding protein 48, putative isoform 1 [Theobroma cacao]	AT5G49520.1	WRKY DNA-binding protein 48	Encodes WRKY48, a member of the WRKY Transcription Factor. WRKY48 is a stress- and pathogen-induced transcriptional activator that represses plant basal defense.	WRKY DNA-binding protein 48 (WRKY48); CONTAINS InterPro DOMAIN/s: DNA-binding WRKY (InterPro:IPR003657); BEST Arabidopsis thaliana protein match is: WRKY DNA-binding protein 23 (TAIR:AT2G47260.1); Has 1807 Blast hits to 1807 proteins in 277 species: Archae - 0; Bacteria - 0; Metazoa - 736; Fungi - 347; Plants - 385; Viruses - 0; Other Eukaryotes - 339 (source: NCBI BLink).	cassava4.1_011940m|PACid:17982665	WRKY DNA-binding protein 23	PGSC0003DMP400020289|PACid:24422631	WRKY DNA-binding protein 48
Sp2_comp146776_c0_seq1	408	.	AG	A	568.36	PASS	AC=4;AF=0.667;AN=6;BaseQRankSum=0.501;DP=27;FS=0.000;MLEAC=4;MLEAF=0.667;MQ=57.83;MQ0=0;MQRankSum=2.105;QD=21.05;RPA=2,1;RU=G;ReadPosRankSum=-0.100;STR	GT:AD:DP:GQ:MLPSAC:MLPSAF:PL	0/0/1/1/1/1:7,16:27:6:4:0.667:602,68,27,8,0,6,234											GATK	1058	No hit in this database						gi|508714871|gb|EOY06768.1|	WRKY DNA-binding protein 48, putative isoform 1 [Theobroma cacao]	AT5G49520.1	WRKY DNA-binding protein 48	Encodes WRKY48, a member of the WRKY Transcription Factor. WRKY48 is a stress- and pathogen-induced transcriptional activator that represses plant basal defense.	WRKY DNA-binding protein 48 (WRKY48); CONTAINS InterPro DOMAIN/s: DNA-binding WRKY (InterPro:IPR003657); BEST Arabidopsis thaliana protein match is: WRKY DNA-binding protein 23 (TAIR:AT2G47260.1); Has 1807 Blast hits to 1807 proteins in 277 species: Archae - 0; Bacteria - 0; Metazoa - 736; Fungi - 347; Plants - 385; Viruses - 0; Other Eukaryotes - 339 (source: NCBI BLink).	cassava4.1_011940m|PACid:17982665	WRKY DNA-binding protein 23	PGSC0003DMP400020289|PACid:24422631	WRKY DNA-binding protein 48
Sp2_comp146776_c0_seq1	469	.	ACT	A	1930	PASS	AC=3;AF=0.500;AN=6;BaseQRankSum=2.557;DP=86;FS=2.933;MLEAC=3;MLEAF=0.500;MQ=58.55;MQ0=0;MQRankSum=-0.381;QD=22.44;ReadPosRankSum=-5.181	GT:AD:DP:GQ:MLPSAC:MLPSAF:PL	0/0/0/1/1/1:44,40:86:15:3:0.500:1965,93,15,0,28,121,2147483647											GATK	1058	No hit in this database						gi|508714871|gb|EOY06768.1|	WRKY DNA-binding protein 48, putative isoform 1 [Theobroma cacao]	AT5G49520.1	WRKY DNA-binding protein 48	Encodes WRKY48, a member of the WRKY Transcription Factor. WRKY48 is a stress- and pathogen-induced transcriptional activator that represses plant basal defense.	WRKY DNA-binding protein 48 (WRKY48); CONTAINS InterPro DOMAIN/s: DNA-binding WRKY (InterPro:IPR003657); BEST Arabidopsis thaliana protein match is: WRKY DNA-binding protein 23 (TAIR:AT2G47260.1); Has 1807 Blast hits to 1807 proteins in 277 species: Archae - 0; Bacteria - 0; Metazoa - 736; Fungi - 347; Plants - 385; Viruses - 0; Other Eukaryotes - 339 (source: NCBI BLink).	cassava4.1_011940m|PACid:17982665	WRKY DNA-binding protein 23	PGSC0003DMP400020289|PACid:24422631	WRKY DNA-binding protein 48
Sp2_comp146777_c0_seq5	2659	.	TACAA	T	114	.	INDEL;DP=14;VDB=0.0025;AF1=0.5;AC1=1;DP4=0,7,2,2;MQ=50;FQ=117;PV4=0.11,0.045,1,0.024	GT:PL:GQ	0/1:152,0,189:99											SAM	2714	SPGI:CN07524	UniRef100_UPI00019849AC	PREDICTED: hypothetical protein n=1 Tax=Vitis vinifera RepID=UPI00019849AC	sp|O22799|Y2349_ARATH	Uncharacterized protein At2g33490 OS=Arabidopsis thaliana GN=At2g33490	protein	gi|460371861|ref|XP_004231753.1|	PREDICTED: uncharacterized protein At2g33490-like [Solanum lycopersicum]	AT2G33490.1	hydroxyproline-rich glycoprotein family protein		hydroxyproline-rich glycoprotein family protein; FUNCTIONS IN: molecular_function unknown; INVOLVED IN: biological_process unknown; LOCATED IN: plasma membrane; EXPRESSED IN: stem; BEST Arabidopsis thaliana protein match is: hydroxyproline-rich glycoprotein family protein (TAIR:AT3G26910.1); Has 1387 Blast hits to 1097 proteins in 177 species: Archae - 4; Bacteria - 37; Metazoa - 593; Fungi - 281…	cassava4.1_003266m|PACid:17980811	hydroxyproline-rich glycoprotein family protein	PGSC0003DMP400035169|PACid:24428829	hydroxyproline-rich glycoprotein family protein											OG1_2737
Sp2_comp146778_c0_seq1	189	.	GATAAAATA	GA	214	.	INDEL;DP=53;VDB=0.0380;AF1=1;AC1=2;DP4=0,0,14,1;MQ=44;FQ=-79.5	GT:PL:GQ	1/1:255,45,0:87	Sp2_comp146778_c0_seq1	189	.	GATAAAAT	G	3897.03	PASS	AC=4;AF=0.667;AN=6;BaseQRankSum=2.611;DP=69;FS=5.524;MLEAC=4;MLEAF=0.667;MQ=59.81;MQ0=0;MQRankSum=-0.870;QD=24.21;ReadPosRankSum=3.803	GT:AD:DP:GQ:MLPSAC:MLPSAF:PL	0/0/1/1/1/1:20,40:69:15:4:0.667:3932,161,60,15,0,21,1833	SG	836	No hit in this database						gi|224126219|ref|XP_002319785.1|	predicted protein [Populus trichocarpa]	AT4G27600.1	pfkB-like carbohydrate kinase family protein	Encodes a phosphofructokinase B-type carbohydrate kinase family protein, NARA5. Regulates photosynthetic gene expression.	GENES NECESSARY FOR THE ACHIEVEMENT OF RUBISCO ACCUMULATION 5 (NARA5); CONTAINS InterPro DOMAIN/s: Carbohydrate/purine kinase (InterPro:IPR011611), Carbohydrate/puine kinase, PfkB, conserved site (InterPro:IPR002173); BEST Arabidopsis thaliana protein match is: pfkB-like carbohydrate kinase family protein (TAIR:AT1G19600.1); Has 30201 Blast hits to 17322 proteins in 780 species: Archae - 12; Bact…	cassava4.1_006490m|PACid:17965649	pfkB-like carbohydrate kinase family protein	PGSC0003DMP400045973|PACid:24404845	pfkB-like carbohydrate kinase family protein
Sp2_comp146778_c0_seq1	155	.	CA	C	525.66	PASS	AC=2;AF=0.333;AN=6;BaseQRankSum=0.457;DP=65;FS=1.336;MLEAC=2;MLEAF=0.333;MQ=60.00;MQ0=0;MQRankSum=-1.386;QD=8.09;RPA=2,1;RU=A;ReadPosRankSum=2.160;STR	GT:AD:DP:GQ:MLPSAC:MLPSAF:PL	0/0/0/0/1/1:46,17:65:7:2:0.333:560,7,0,27,87,2147483647,2147483647											GATK	836	No hit in this database						gi|224126219|ref|XP_002319785.1|	predicted protein [Populus trichocarpa]	AT4G27600.1	pfkB-like carbohydrate kinase family protein	Encodes a phosphofructokinase B-type carbohydrate kinase family protein, NARA5. Regulates photosynthetic gene expression.	GENES NECESSARY FOR THE ACHIEVEMENT OF RUBISCO ACCUMULATION 5 (NARA5); CONTAINS InterPro DOMAIN/s: Carbohydrate/purine kinase (InterPro:IPR011611), Carbohydrate/puine kinase, PfkB, conserved site (InterPro:IPR002173); BEST Arabidopsis thaliana protein match is: pfkB-like carbohydrate kinase family protein (TAIR:AT1G19600.1); Has 30201 Blast hits to 17322 proteins in 780 species: Archae - 12; Bact…	cassava4.1_006490m|PACid:17965649	pfkB-like carbohydrate kinase family protein	PGSC0003DMP400045973|PACid:24404845	pfkB-like carbohydrate kinase family protein
Sp2_comp146778_c0_seq1	178	.	AT	A	535.38	PASS	AC=2;AF=0.333;AN=6;BaseQRankSum=-0.960;DP=72;FS=2.377;MLEAC=2;MLEAF=0.333;MQ=59.82;MQ0=0;MQRankSum=1.444;QD=7.44;RPA=4,3;RU=T;ReadPosRankSum=-1.095;STR	GT:AD:DP:GQ:MLPSAC:MLPSAF:PL	0/0/0/0/1/1:50,19:72:9:2:0.333:570,9,0,29,93,2147483647,2147483647											GATK	836	No hit in this database						gi|224126219|ref|XP_002319785.1|	predicted protein [Populus trichocarpa]	AT4G27600.1	pfkB-like carbohydrate kinase family protein	Encodes a phosphofructokinase B-type carbohydrate kinase family protein, NARA5. Regulates photosynthetic gene expression.	GENES NECESSARY FOR THE ACHIEVEMENT OF RUBISCO ACCUMULATION 5 (NARA5); CONTAINS InterPro DOMAIN/s: Carbohydrate/purine kinase (InterPro:IPR011611), Carbohydrate/puine kinase, PfkB, conserved site (InterPro:IPR002173); BEST Arabidopsis thaliana protein match is: pfkB-like carbohydrate kinase family protein (TAIR:AT1G19600.1); Has 30201 Blast hits to 17322 proteins in 780 species: Archae - 12; Bact…	cassava4.1_006490m|PACid:17965649	pfkB-like carbohydrate kinase family protein	PGSC0003DMP400045973|PACid:24404845	pfkB-like carbohydrate kinase family protein
Sp2_comp146778_c0_seq1	205	.	G	GA	1209.99	PASS	AC=6;AF=1.00;AN=6;BaseQRankSum=-0.121;DP=57;FS=0.000;MLEAC=6;MLEAF=1.00;MQ=59.77;MQ0=0;MQRankSum=-0.524;QD=21.23;RPA=5,6;RU=A;ReadPosRankSum=1.491;STR	GT:AD:DP:GQ:MLPSAC:MLPSAF:PL	1/1/1/1/1/1:1,42:57:2:6:1.00:1243,258,147,82,36,2,0											GATK	836	No hit in this database						gi|224126219|ref|XP_002319785.1|	predicted protein [Populus trichocarpa]	AT4G27600.1	pfkB-like carbohydrate kinase family protein	Encodes a phosphofructokinase B-type carbohydrate kinase family protein, NARA5. Regulates photosynthetic gene expression.	GENES NECESSARY FOR THE ACHIEVEMENT OF RUBISCO ACCUMULATION 5 (NARA5); CONTAINS InterPro DOMAIN/s: Carbohydrate/purine kinase (InterPro:IPR011611), Carbohydrate/puine kinase, PfkB, conserved site (InterPro:IPR002173); BEST Arabidopsis thaliana protein match is: pfkB-like carbohydrate kinase family protein (TAIR:AT1G19600.1); Has 30201 Blast hits to 17322 proteins in 780 species: Archae - 12; Bact…	cassava4.1_006490m|PACid:17965649	pfkB-like carbohydrate kinase family protein	PGSC0003DMP400045973|PACid:24404845	pfkB-like carbohydrate kinase family protein
Sp2_comp146778_c0_seq1	203	.	CA	CAA	5.62	.	INDEL;DP=44;VDB=0.0298;AF1=1;AC1=2;DP4=0,0,0,2;MQ=46;FQ=-40.5	GT:PL:GQ	1/1:43,6,0:6											SAM	836	No hit in this database						gi|224126219|ref|XP_002319785.1|	predicted protein [Populus trichocarpa]	AT4G27600.1	pfkB-like carbohydrate kinase family protein	Encodes a phosphofructokinase B-type carbohydrate kinase family protein, NARA5. Regulates photosynthetic gene expression.	GENES NECESSARY FOR THE ACHIEVEMENT OF RUBISCO ACCUMULATION 5 (NARA5); CONTAINS InterPro DOMAIN/s: Carbohydrate/purine kinase (InterPro:IPR011611), Carbohydrate/puine kinase, PfkB, conserved site (InterPro:IPR002173); BEST Arabidopsis thaliana protein match is: pfkB-like carbohydrate kinase family protein (TAIR:AT1G19600.1); Has 30201 Blast hits to 17322 proteins in 780 species: Archae - 12; Bact…	cassava4.1_006490m|PACid:17965649	pfkB-like carbohydrate kinase family protein	PGSC0003DMP400045973|PACid:24404845	pfkB-like carbohydrate kinase family protein
Sp2_comp146779_c0_seq1	739	.	AA	AACA	87.5	.	INDEL;DP=28;VDB=0.0399;AF1=0.5001;AC1=1;DP4=1,2,4,4;MQ=50;FQ=-3.84;PV4=1,1,0.28,0.39	GT:PL:GQ	0/1:125,0,33:36	Sp2_comp146779_c0_seq1	739	.	A	AAC	350.68	PASS	AC=2;AF=0.333;AN=6;BaseQRankSum=-0.377;DP=28;FS=0.000;MLEAC=2;MLEAF=0.333;MQ=60.00;MQ0=0;MQRankSum=-0.539;QD=12.52;ReadPosRankSum=0.108	GT:AD:DP:GQ:MLPSAC:MLPSAF:PL	0/0/0/0/1/1:17,9:28:1:2:0.333:383,14,0,1,11,35,94	SG	1127	No hit in this database						No hit in this database		No hit in this database				No hit in this database		No hit in this database
Sp2_comp146779_c0_seq1	663	.	AC	A	435.55	PASS	AC=3;AF=0.500;AN=6;BaseQRankSum=-1.480;DP=27;FS=3.565;MLEAC=3;MLEAF=0.500;MQ=60.00;MQ0=0;MQRankSum=0.752;QD=16.13;RPA=2,1;RU=C;ReadPosRankSum=-1.334;STR	GT:AD:DP:GQ:MLPSAC:MLPSAF:PL	0/0/0/1/1/1:14,13:27:5:3:0.500:469,31,5,0,8,38,513											GATK	1127	No hit in this database						No hit in this database		No hit in this database				No hit in this database		No hit in this database
Sp2_comp146779_c0_seq1	690	.	AACATCATT	A	1021.64	PASS	AC=3;AF=0.500;AN=6;BaseQRankSum=0.131;DP=23;FS=4.036;MLEAC=3;MLEAF=0.500;MQ=60.00;MQ0=0;MQRankSum=0.066;QD=16.66;ReadPosRankSum=-0.657	GT:AD:DP:GQ:MLPSAC:MLPSAF:PL	0/0/0/1/1/1:11,11:23:6:3:0.500:1055,28,6,0,6,28,1111											GATK	1127	No hit in this database						No hit in this database		No hit in this database				No hit in this database		No hit in this database
Sp2_comp146780_c0_seq2	2219	.	A	ACT	214	.	INDEL;DP=220;VDB=0.0322;AF1=1;AC1=2;DP4=0,0,63,144;MQ=47;FQ=-290	GT:PL:GQ	1/1:255,255,0:99	Sp2_comp146780_c0_seq2	2219	.	A	ACT	10525.9	PASS	AC=6;AF=1.00;AN=6;BaseQRankSum=1.686;DP=229;FS=0.000;MLEAC=6;MLEAF=1.00;MQ=59.56;MQ0=0;MQRankSum=0.990;QD=27.78;ReadPosRankSum=0.742	GT:AD:DP:GQ:MLPSAC:MLPSAF:PL	1/1/1/1/1/1:1,223:228:99:6:1.00:10561,1671,1031,652,382,172,0	SG	2305	SPGI:CN14899	UniRef100_UPI0001984FDE	PREDICTED: hypothetical protein isoform 2 n=1 Tax=Vitis vinifera RepID=UPI0001984FDE	tr|Q67YN2|Q67YN2_ARATH	GTPase activator protein of Rab-like small GTPases-like protein OS=Arabidopsis thaliana GN=At5g41940	tbc domain-containing protein	gi|508776643|gb|EOY23899.1|	Ypt/Rab-GAP domain of gyp1p superfamily protein isoform 1 [Theobroma cacao]	AT5G41940.1	Ypt/Rab-GAP domain of gyp1p superfamily protein		Ypt/Rab-GAP domain of gyp1p superfamily protein; FUNCTIONS IN: RAB GTPase activator activity; INVOLVED IN: regulation of Rab GTPase activity; LOCATED IN: intracellular; EXPRESSED IN: 24 plant structures; EXPRESSED DURING: 15 growth stages; CONTAINS InterPro DOMAIN/s: RabGAP/TBC (InterPro:IPR000195); BEST Arabidopsis thaliana protein match is: Ypt/Rab-GAP domain of gyp1p superfamily protein (TAIR:…	cassava4.1_004805m|PACid:17963660	Ypt/Rab-GAP domain of gyp1p superfamily protein	PGSC0003DMP400009652|PACid:24397615	Ypt/Rab-GAP domain of gyp1p superfamily protein
Sp2_comp146780_c0_seq2	1276	.	G	GGCA	12860.9	PASS	AC=6;AF=1.00;AN=6;DP=248;FS=0.000;MLEAC=6;MLEAF=1.00;MQ=60.00;MQ0=0;QD=26.95;RPA=1,2;RU=GCA;STR	GT:AD:DP:GQ:MLPSAC:MLPSAF:PL	1/1/1/1/1/1:0,222:248:99:6:1.00:12896,1727,1059,668,391,176,0											GATK	2305	SPGI:CN14899	UniRef100_UPI0001984FDE	PREDICTED: hypothetical protein isoform 2 n=1 Tax=Vitis vinifera RepID=UPI0001984FDE	tr|Q67YN2|Q67YN2_ARATH	GTPase activator protein of Rab-like small GTPases-like protein OS=Arabidopsis thaliana GN=At5g41940	tbc domain-containing protein	gi|508776643|gb|EOY23899.1|	Ypt/Rab-GAP domain of gyp1p superfamily protein isoform 1 [Theobroma cacao]	AT5G41940.1	Ypt/Rab-GAP domain of gyp1p superfamily protein		Ypt/Rab-GAP domain of gyp1p superfamily protein; FUNCTIONS IN: RAB GTPase activator activity; INVOLVED IN: regulation of Rab GTPase activity; LOCATED IN: intracellular; EXPRESSED IN: 24 plant structures; EXPRESSED DURING: 15 growth stages; CONTAINS InterPro DOMAIN/s: RabGAP/TBC (InterPro:IPR000195); BEST Arabidopsis thaliana protein match is: Ypt/Rab-GAP domain of gyp1p superfamily protein (TAIR:…	cassava4.1_004805m|PACid:17963660	Ypt/Rab-GAP domain of gyp1p superfamily protein	PGSC0003DMP400009652|PACid:24397615	Ypt/Rab-GAP domain of gyp1p superfamily protein
Sp2_comp146783_c0_seq1	2416	.	AG	A	36.5	.	INDEL;DP=8;VDB=0.0081;AF1=0.5;AC1=1;DP4=1,1,0,5;MQ=48;FQ=10.8;PV4=0.29,0.00021,0.29,0.13	GT:PL:GQ	0/1:74,0,45:48	Sp2_comp146783_c0_seq1	2416	.	AG	A	253.99	PASS	AC=6;AF=1.00;AN=6;DP=8;FS=0.000;MLEAC=6;MLEAF=1.00;MQ=60.00;MQ0=0;QD=31.75	GT:AD:DP:GQ:MLPSAC:MLPSAF:PL	1/1/1/1/1/1:0,8:8:6:6:1.00:288,62,38,24,14,6,0	SG	2499	SPGI:CN28420	UniRef100_D1HTP0	Whole genome shotgun sequence of line PN40024, scaffold_22.assembly12x (Fragment) n=1 Tax=Vitis vinifera RepID=D1HTP0_VITVI	tr|Q9SB40|Q9SB40_ARATH	Putative uncharacterized protein AT4g25230 OS=Arabidopsis thaliana GN=F24A6.70	protein binding	gi|460390258|ref|XP_004240755.1|	PREDICTED: E3 ubiquitin protein ligase RIN2-like isoform 1 [Solanum lycopersicum]	AT4G25230.2	RPM1 interacting protein 2	RPM1 interacting protein 2, has a CUE domain which is sufficient for the interaction with RPM1.Positive regulator of RPM1 and PRS2 mediated hypersensitive response.Functions as ubiquitin ligase and binds to RPM1.	RPM1 interacting protein 2 (RIN2); CONTAINS InterPro DOMAIN/s: Zinc finger, RING-type (InterPro:IPR001841), Zinc finger, C3HC4 RING-type (InterPro:IPR018957), Ubiquitin system component Cue (InterPro:IPR003892); BEST Arabidopsis thaliana protein match is: RPM1 interacting protein 3 (TAIR:AT5G51450.1); Has 2005 Blast hits to 1973 proteins in 236 species: Archae - 0; Bacteria - 2; Metazoa - 699; Fu…	cassava4.1_004289m|PACid:17964495	RPM1 interacting protein 2	PGSC0003DMP400046945|PACid:24393965	RING/U-box superfamily protein
Sp2_comp146783_c0_seq1	350	.	A	AGT	12462.9	PASS	AC=6;AF=1.00;AN=6;DP=250;FS=0.000;MLEAC=6;MLEAF=1.00;MQ=59.94;MQ0=0;QD=25.16;RPA=1,2;RU=GT;STR	GT:AD:DP:GQ:MLPSAC:MLPSAF:PL	1/1/1/1/1/1:0,248:250:99:6:1.00:12498,1929,1183,746,437,196,0											GATK	2499	SPGI:CN28420	UniRef100_D1HTP0	Whole genome shotgun sequence of line PN40024, scaffold_22.assembly12x (Fragment) n=1 Tax=Vitis vinifera RepID=D1HTP0_VITVI	tr|Q9SB40|Q9SB40_ARATH	Putative uncharacterized protein AT4g25230 OS=Arabidopsis thaliana GN=F24A6.70	protein binding	gi|460390258|ref|XP_004240755.1|	PREDICTED: E3 ubiquitin protein ligase RIN2-like isoform 1 [Solanum lycopersicum]	AT4G25230.2	RPM1 interacting protein 2	RPM1 interacting protein 2, has a CUE domain which is sufficient for the interaction with RPM1.Positive regulator of RPM1 and PRS2 mediated hypersensitive response.Functions as ubiquitin ligase and binds to RPM1.	RPM1 interacting protein 2 (RIN2); CONTAINS InterPro DOMAIN/s: Zinc finger, RING-type (InterPro:IPR001841), Zinc finger, C3HC4 RING-type (InterPro:IPR018957), Ubiquitin system component Cue (InterPro:IPR003892); BEST Arabidopsis thaliana protein match is: RPM1 interacting protein 3 (TAIR:AT5G51450.1); Has 2005 Blast hits to 1973 proteins in 236 species: Archae - 0; Bacteria - 2; Metazoa - 699; Fu…	cassava4.1_004289m|PACid:17964495	RPM1 interacting protein 2	PGSC0003DMP400046945|PACid:24393965	RING/U-box superfamily protein
Sp2_comp146783_c0_seq1	83	.	ATTTT	ATTT	24.5	.	INDEL;DP=16;VDB=0.0099;AF1=0.5;AC1=1;DP4=10,0,4,1;MQ=51;FQ=27.5;PV4=0.33,0.056,1,1	GT:PL:GQ	0/1:62,0,89:65											SAM	2499	SPGI:CN28420	UniRef100_D1HTP0	Whole genome shotgun sequence of line PN40024, scaffold_22.assembly12x (Fragment) n=1 Tax=Vitis vinifera RepID=D1HTP0_VITVI	tr|Q9SB40|Q9SB40_ARATH	Putative uncharacterized protein AT4g25230 OS=Arabidopsis thaliana GN=F24A6.70	protein binding	gi|460390258|ref|XP_004240755.1|	PREDICTED: E3 ubiquitin protein ligase RIN2-like isoform 1 [Solanum lycopersicum]	AT4G25230.2	RPM1 interacting protein 2	RPM1 interacting protein 2, has a CUE domain which is sufficient for the interaction with RPM1.Positive regulator of RPM1 and PRS2 mediated hypersensitive response.Functions as ubiquitin ligase and binds to RPM1.	RPM1 interacting protein 2 (RIN2); CONTAINS InterPro DOMAIN/s: Zinc finger, RING-type (InterPro:IPR001841), Zinc finger, C3HC4 RING-type (InterPro:IPR018957), Ubiquitin system component Cue (InterPro:IPR003892); BEST Arabidopsis thaliana protein match is: RPM1 interacting protein 3 (TAIR:AT5G51450.1); Has 2005 Blast hits to 1973 proteins in 236 species: Archae - 0; Bacteria - 2; Metazoa - 699; Fu…	cassava4.1_004289m|PACid:17964495	RPM1 interacting protein 2	PGSC0003DMP400046945|PACid:24393965	RING/U-box superfamily protein
Sp2_comp146784_c0_seq1	291	.	AGG	AGGG	3.25	.	INDEL;DP=111;VDB=0.0081;AF1=0.5;AC1=1;DP4=8,0,5,0;MQ=40;FQ=5.09;PV4=1,1,1,1	GT:PL:GQ	0/1:38,0,90:37											SAM	316	No hit in this database						No hit in this database		No hit in this database				No hit in this database		No hit in this database
Sp2_comp146786_c0_seq2	226	.	A	ACGG	11605.9	PASS	AC=6;AF=1.00;AN=6;DP=250;FS=0.000;MLEAC=6;MLEAF=1.00;MQ=59.98;MQ0=0;QD=28.09;RPA=2,3;RU=CGG;STR	GT:AD:DP:GQ:MLPSAC:MLPSAF:PL	1/1/1/1/1/1:0,210:250:99:6:1.00:11641,1634,1002,632,370,166,0											GATK	514	SPGI:CN09390	UniRef100_B9GT28	Predicted protein n=1 Tax=Populus trichocarpa RepID=B9GT28_POPTR	sp|Q8VWJ2|WRK28_ARATH	Probable WRKY transcription factor 28 OS=Arabidopsis thaliana GN=WRKY28	protein	gi|460374433|ref|XP_004233015.1|	PREDICTED: probable WRKY transcription factor 28-like [Solanum lycopersicum]	AT1G29860.1	WRKY DNA-binding protein 71	member of WRKY Transcription Factor; Group II-c	WRKY DNA-binding protein 71 (WRKY71); FUNCTIONS IN: sequence-specific DNA binding transcription factor activity; INVOLVED IN: regulation of transcription, DNA-dependent, regulation of transcription; EXPRESSED IN: stem; CONTAINS InterPro DOMAIN/s: DNA-binding WRKY (InterPro:IPR003657), Transcription factor, WRKY group IIc (InterPro:IPR017396); BEST Arabidopsis thaliana protein match is: WRKY DNA-b…	cassava4.1_011936m|PACid:17964045	WRKY DNA-binding protein 28	PGSC0003DMP400017131|PACid:24428955	WRKY DNA-binding protein 28
Sp2_comp146786_c0_seq2	362	.	GTTGA	G	10181.8	PASS	AC=6;AF=1.00;AN=6;BaseQRankSum=1.589;DP=233;FS=5.645;MLEAC=6;MLEAF=1.00;MQ=59.72;MQ0=0;MQRankSum=1.330;QD=32.77;ReadPosRankSum=2.962	GT:AD:DP:GQ:MLPSAC:MLPSAF:PL	1/1/1/1/1/1:3,183:233:6:6:1.00:10216,1264,716,398,174,6,0											GATK	514	SPGI:CN09390	UniRef100_B9GT28	Predicted protein n=1 Tax=Populus trichocarpa RepID=B9GT28_POPTR	sp|Q8VWJ2|WRK28_ARATH	Probable WRKY transcription factor 28 OS=Arabidopsis thaliana GN=WRKY28	protein	gi|460374433|ref|XP_004233015.1|	PREDICTED: probable WRKY transcription factor 28-like [Solanum lycopersicum]	AT1G29860.1	WRKY DNA-binding protein 71	member of WRKY Transcription Factor; Group II-c	WRKY DNA-binding protein 71 (WRKY71); FUNCTIONS IN: sequence-specific DNA binding transcription factor activity; INVOLVED IN: regulation of transcription, DNA-dependent, regulation of transcription; EXPRESSED IN: stem; CONTAINS InterPro DOMAIN/s: DNA-binding WRKY (InterPro:IPR003657), Transcription factor, WRKY group IIc (InterPro:IPR017396); BEST Arabidopsis thaliana protein match is: WRKY DNA-b…	cassava4.1_011936m|PACid:17964045	WRKY DNA-binding protein 28	PGSC0003DMP400017131|PACid:24428955	WRKY DNA-binding protein 28
Sp2_comp146786_c0_seq2	372	.	AT	A	6803.86	PASS	AC=6;AF=1.00;AN=6;BaseQRankSum=-1.706;DP=186;FS=0.000;MLEAC=6;MLEAF=1.00;MQ=59.73;MQ0=0;MQRankSum=2.423;QD=24.92;ReadPosRankSum=2.423	GT:AD:DP:GQ:MLPSAC:MLPSAF:PL	1/1/1/1/1/1:2,183:185:69:6:1.00:6839,1332,785,465,241,69,0											GATK	514	SPGI:CN09390	UniRef100_B9GT28	Predicted protein n=1 Tax=Populus trichocarpa RepID=B9GT28_POPTR	sp|Q8VWJ2|WRK28_ARATH	Probable WRKY transcription factor 28 OS=Arabidopsis thaliana GN=WRKY28	protein	gi|460374433|ref|XP_004233015.1|	PREDICTED: probable WRKY transcription factor 28-like [Solanum lycopersicum]	AT1G29860.1	WRKY DNA-binding protein 71	member of WRKY Transcription Factor; Group II-c	WRKY DNA-binding protein 71 (WRKY71); FUNCTIONS IN: sequence-specific DNA binding transcription factor activity; INVOLVED IN: regulation of transcription, DNA-dependent, regulation of transcription; EXPRESSED IN: stem; CONTAINS InterPro DOMAIN/s: DNA-binding WRKY (InterPro:IPR003657), Transcription factor, WRKY group IIc (InterPro:IPR017396); BEST Arabidopsis thaliana protein match is: WRKY DNA-b…	cassava4.1_011936m|PACid:17964045	WRKY DNA-binding protein 28	PGSC0003DMP400017131|PACid:24428955	WRKY DNA-binding protein 28
Sp2_comp146786_c0_seq2	418	.	A	ATTT,ATT	6113.86	PASS	AC=2,4;AF=0.333,0.667;AN=6;DP=250;FS=0.000;MLEAC=1,1;MLEAF=0.167,0.167;MQ=58.45;MQ0=0;QD=24.46;RPA=7,10,9;RU=T;STR	GT:AD:DP:GQ:MLPSAC:MLPSAF	1/1/2/2/2/2:0,45,106:246:31:2,4:0.333,0.667											GATK	514	SPGI:CN09390	UniRef100_B9GT28	Predicted protein n=1 Tax=Populus trichocarpa RepID=B9GT28_POPTR	sp|Q8VWJ2|WRK28_ARATH	Probable WRKY transcription factor 28 OS=Arabidopsis thaliana GN=WRKY28	protein	gi|460374433|ref|XP_004233015.1|	PREDICTED: probable WRKY transcription factor 28-like [Solanum lycopersicum]	AT1G29860.1	WRKY DNA-binding protein 71	member of WRKY Transcription Factor; Group II-c	WRKY DNA-binding protein 71 (WRKY71); FUNCTIONS IN: sequence-specific DNA binding transcription factor activity; INVOLVED IN: regulation of transcription, DNA-dependent, regulation of transcription; EXPRESSED IN: stem; CONTAINS InterPro DOMAIN/s: DNA-binding WRKY (InterPro:IPR003657), Transcription factor, WRKY group IIc (InterPro:IPR017396); BEST Arabidopsis thaliana protein match is: WRKY DNA-b…	cassava4.1_011936m|PACid:17964045	WRKY DNA-binding protein 28	PGSC0003DMP400017131|PACid:24428955	WRKY DNA-binding protein 28
Sp2_comp146786_c0_seq2	424	.	TT	TTTTCT	112	.	INDEL;DP=240;VDB=0.0380;AF1=1;AC1=2;DP4=0,0,0,29;MQ=50;FQ=-122	GT:PL:GQ	1/1:153,87,0:99											SAM	514	SPGI:CN09390	UniRef100_B9GT28	Predicted protein n=1 Tax=Populus trichocarpa RepID=B9GT28_POPTR	sp|Q8VWJ2|WRK28_ARATH	Probable WRKY transcription factor 28 OS=Arabidopsis thaliana GN=WRKY28	protein	gi|460374433|ref|XP_004233015.1|	PREDICTED: probable WRKY transcription factor 28-like [Solanum lycopersicum]	AT1G29860.1	WRKY DNA-binding protein 71	member of WRKY Transcription Factor; Group II-c	WRKY DNA-binding protein 71 (WRKY71); FUNCTIONS IN: sequence-specific DNA binding transcription factor activity; INVOLVED IN: regulation of transcription, DNA-dependent, regulation of transcription; EXPRESSED IN: stem; CONTAINS InterPro DOMAIN/s: DNA-binding WRKY (InterPro:IPR003657), Transcription factor, WRKY group IIc (InterPro:IPR017396); BEST Arabidopsis thaliana protein match is: WRKY DNA-b…	cassava4.1_011936m|PACid:17964045	WRKY DNA-binding protein 28	PGSC0003DMP400017131|PACid:24428955	WRKY DNA-binding protein 28
Sp2_comp146786_c0_seq2	425	.	T	TTTCC	112	.	INDEL;DP=215;VDB=0.0380;AF1=1;AC1=2;DP4=0,0,0,29;MQ=50;FQ=-122	GT:PL:GQ	1/1:153,87,0:99											SAM	514	SPGI:CN09390	UniRef100_B9GT28	Predicted protein n=1 Tax=Populus trichocarpa RepID=B9GT28_POPTR	sp|Q8VWJ2|WRK28_ARATH	Probable WRKY transcription factor 28 OS=Arabidopsis thaliana GN=WRKY28	protein	gi|460374433|ref|XP_004233015.1|	PREDICTED: probable WRKY transcription factor 28-like [Solanum lycopersicum]	AT1G29860.1	WRKY DNA-binding protein 71	member of WRKY Transcription Factor; Group II-c	WRKY DNA-binding protein 71 (WRKY71); FUNCTIONS IN: sequence-specific DNA binding transcription factor activity; INVOLVED IN: regulation of transcription, DNA-dependent, regulation of transcription; EXPRESSED IN: stem; CONTAINS InterPro DOMAIN/s: DNA-binding WRKY (InterPro:IPR003657), Transcription factor, WRKY group IIc (InterPro:IPR017396); BEST Arabidopsis thaliana protein match is: WRKY DNA-b…	cassava4.1_011936m|PACid:17964045	WRKY DNA-binding protein 28	PGSC0003DMP400017131|PACid:24428955	WRKY DNA-binding protein 28
Sp2_comp146786_c0_seq2	436	.	T	TTTTC	67.5	.	INDEL;DP=132;VDB=0.0216;AF1=0.5;AC1=1;DP4=1,3,1,3;MQ=40;FQ=27.5;PV4=1,1,1,1	GT:PL:GQ	0/1:105,0,62:65											SAM	514	SPGI:CN09390	UniRef100_B9GT28	Predicted protein n=1 Tax=Populus trichocarpa RepID=B9GT28_POPTR	sp|Q8VWJ2|WRK28_ARATH	Probable WRKY transcription factor 28 OS=Arabidopsis thaliana GN=WRKY28	protein	gi|460374433|ref|XP_004233015.1|	PREDICTED: probable WRKY transcription factor 28-like [Solanum lycopersicum]	AT1G29860.1	WRKY DNA-binding protein 71	member of WRKY Transcription Factor; Group II-c	WRKY DNA-binding protein 71 (WRKY71); FUNCTIONS IN: sequence-specific DNA binding transcription factor activity; INVOLVED IN: regulation of transcription, DNA-dependent, regulation of transcription; EXPRESSED IN: stem; CONTAINS InterPro DOMAIN/s: DNA-binding WRKY (InterPro:IPR003657), Transcription factor, WRKY group IIc (InterPro:IPR017396); BEST Arabidopsis thaliana protein match is: WRKY DNA-b…	cassava4.1_011936m|PACid:17964045	WRKY DNA-binding protein 28	PGSC0003DMP400017131|PACid:24428955	WRKY DNA-binding protein 28
Sp2_comp146788_c0_seq1	1971	.	GCAGTAATT	G	214	.	INDEL;DP=216;VDB=0.0216;AF1=1;AC1=2;DP4=7,3,56,107;MQ=46;FQ=-191;PV4=0.038,1,0.052,1	GT:PL:GQ	1/1:255,156,0:99	Sp2_comp146788_c0_seq1	1971	.	GCAGTAATT	G	18681.9	PASS	AC=5;AF=0.833;AN=6;BaseQRankSum=2.271;DP=219;FS=15.691;MLEAC=5;MLEAF=0.833;MQ=60.00;MQ0=0;MQRankSum=-0.335;QD=31.99;ReadPosRankSum=2.133	GT:AD:DP:GQ:MLPSAC:MLPSAF:PL	0/1/1/1/1/1:38,165:219:91:5:0.833:18717,978,509,252,91,0,776	SG	2271	SPGI:CN03251	UniRef100_D1H432	Whole genome shotgun sequence of line PN40024, scaffold_4.assembly12x (Fragment) n=1 Tax=Vitis vinifera RepID=D1H432_VITVI	sp|P49078-1|ASNS_ARATH	Isoform 1 of Asparagine synthetase [glutamine-hydrolyzing] OS=Arabidopsis thaliana GN=ASN1	asparagine synthetase	gi|347300850|gb|AEO72339.1|	asparagine synthetase 1 [Vitis vinifera]	AT3G47340.1	glutamine-dependent asparagine synthase 1	encodes a glutamine-dependent asparagine synthetase, the predicted ASN1 peptide contains a purF-type glutamine-binding domain, and is expressed predominantly in shoot tissues, where light has a negative effect on its mRNA accumulation. Expression is induced within 3 hours of dark treatment, in senescing leaves and treatment with exogenous photosynthesis inhibitor. Induction of gene expression was…	glutamine-dependent asparagine synthase 1 (ASN1); CONTAINS InterPro DOMAIN/s: Rossmann-like alpha/beta/alpha sandwich fold (InterPro:IPR014729), Asparagine synthase (InterPro:IPR001962), Asparagine synthase, glutamine-hydrolyzing (InterPro:IPR006426), Glutamine amidotransferase, type II (InterPro:IPR017932); BEST Arabidopsis thaliana protein match is: asparagine synthetase 2 (TAIR:AT5G65010.1); H…	cassava4.1_004206m|PACid:17975372	glutamine-dependent asparagine synthase 1	PGSC0003DMP400007464|PACid:24395578	glutamine-dependent asparagine synthase 1											OG1_11560
Sp2_comp146788_c0_seq1	2029	.	TACA	TA	214	.	INDEL;DP=204;VDB=0.0392;AF1=1;AC1=2;DP4=6,8,63,77;MQ=48;FQ=-107;PV4=1,1,0.29,1	GT:PL:GQ	1/1:255,72,0:99	Sp2_comp146788_c0_seq1	2029	.	TAC	T	7851.86	PASS	AC=4;AF=0.667;AN=6;BaseQRankSum=-0.139;DP=233;FS=7.357;MLEAC=4;MLEAF=0.667;MQ=60.00;MQ0=0;MQRankSum=0.252;QD=33.70;ReadPosRankSum=-1.213	GT:AD:DP:GQ:MLPSAC:MLPSAF:PL	0/0/1/1/1/1:64,162:233:36:4:0.667:7887,721,295,90,0,36,2751	SG	2271	SPGI:CN03251	UniRef100_D1H432	Whole genome shotgun sequence of line PN40024, scaffold_4.assembly12x (Fragment) n=1 Tax=Vitis vinifera RepID=D1H432_VITVI	sp|P49078-1|ASNS_ARATH	Isoform 1 of Asparagine synthetase [glutamine-hydrolyzing] OS=Arabidopsis thaliana GN=ASN1	asparagine synthetase	gi|347300850|gb|AEO72339.1|	asparagine synthetase 1 [Vitis vinifera]	AT3G47340.1	glutamine-dependent asparagine synthase 1	encodes a glutamine-dependent asparagine synthetase, the predicted ASN1 peptide contains a purF-type glutamine-binding domain, and is expressed predominantly in shoot tissues, where light has a negative effect on its mRNA accumulation. Expression is induced within 3 hours of dark treatment, in senescing leaves and treatment with exogenous photosynthesis inhibitor. Induction of gene expression was…	glutamine-dependent asparagine synthase 1 (ASN1); CONTAINS InterPro DOMAIN/s: Rossmann-like alpha/beta/alpha sandwich fold (InterPro:IPR014729), Asparagine synthase (InterPro:IPR001962), Asparagine synthase, glutamine-hydrolyzing (InterPro:IPR006426), Glutamine amidotransferase, type II (InterPro:IPR017932); BEST Arabidopsis thaliana protein match is: asparagine synthetase 2 (TAIR:AT5G65010.1); H…	cassava4.1_004206m|PACid:17975372	glutamine-dependent asparagine synthase 1	PGSC0003DMP400007464|PACid:24395578	glutamine-dependent asparagine synthase 1											OG1_11560
Sp2_comp146788_c0_seq1	2116	.	AGG	AGGTGG	217	.	INDEL;DP=171;VDB=0.0298;AF1=0.5;AC1=1;DP4=11,65,14,43;MQ=46;FQ=217;PV4=0.18,1,1,1	GT:PL:GQ	0/1:255,0,255:99	Sp2_comp146788_c0_seq1	2116	.	A	AGGT	2840.97	PASS	AC=2;AF=0.333;AN=6;BaseQRankSum=-0.698;DP=172;FS=8.648;MLEAC=2;MLEAF=0.333;MQ=60.00;MQ0=0;MQRankSum=0.006;QD=16.52;ReadPosRankSum=-1.730	GT:AD:DP:GQ:MLPSAC:MLPSAF:PL	0/0/0/0/1/1:96,59:172:16:2:0.333:2876,84,0,16,112,2147483647,2147483647	SG	2271	SPGI:CN03251	UniRef100_D1H432	Whole genome shotgun sequence of line PN40024, scaffold_4.assembly12x (Fragment) n=1 Tax=Vitis vinifera RepID=D1H432_VITVI	sp|P49078-1|ASNS_ARATH	Isoform 1 of Asparagine synthetase [glutamine-hydrolyzing] OS=Arabidopsis thaliana GN=ASN1	asparagine synthetase	gi|347300850|gb|AEO72339.1|	asparagine synthetase 1 [Vitis vinifera]	AT3G47340.1	glutamine-dependent asparagine synthase 1	encodes a glutamine-dependent asparagine synthetase, the predicted ASN1 peptide contains a purF-type glutamine-binding domain, and is expressed predominantly in shoot tissues, where light has a negative effect on its mRNA accumulation. Expression is induced within 3 hours of dark treatment, in senescing leaves and treatment with exogenous photosynthesis inhibitor. Induction of gene expression was…	glutamine-dependent asparagine synthase 1 (ASN1); CONTAINS InterPro DOMAIN/s: Rossmann-like alpha/beta/alpha sandwich fold (InterPro:IPR014729), Asparagine synthase (InterPro:IPR001962), Asparagine synthase, glutamine-hydrolyzing (InterPro:IPR006426), Glutamine amidotransferase, type II (InterPro:IPR017932); BEST Arabidopsis thaliana protein match is: asparagine synthetase 2 (TAIR:AT5G65010.1); H…	cassava4.1_004206m|PACid:17975372	glutamine-dependent asparagine synthase 1	PGSC0003DMP400007464|PACid:24395578	glutamine-dependent asparagine synthase 1											OG1_11560
Sp2_comp146788_c0_seq1	1909	.	T	TTCA	12486.9	PASS	AC=5;AF=0.833;AN=6;BaseQRankSum=1.320;DP=248;FS=1.595;MLEAC=5;MLEAF=0.833;MQ=59.94;MQ0=0;MQRankSum=0.750;QD=32.43;RPA=1,2;RU=TCA;ReadPosRankSum=2.017;STR	GT:AD:DP:GQ:MLPSAC:MLPSAF:PL	0/1/1/1/1/1:6,222:248:99:5:0.833:12522,1510,847,464,197,0,110											GATK	2271	SPGI:CN03251	UniRef100_D1H432	Whole genome shotgun sequence of line PN40024, scaffold_4.assembly12x (Fragment) n=1 Tax=Vitis vinifera RepID=D1H432_VITVI	sp|P49078-1|ASNS_ARATH	Isoform 1 of Asparagine synthetase [glutamine-hydrolyzing] OS=Arabidopsis thaliana GN=ASN1	asparagine synthetase	gi|347300850|gb|AEO72339.1|	asparagine synthetase 1 [Vitis vinifera]	AT3G47340.1	glutamine-dependent asparagine synthase 1	encodes a glutamine-dependent asparagine synthetase, the predicted ASN1 peptide contains a purF-type glutamine-binding domain, and is expressed predominantly in shoot tissues, where light has a negative effect on its mRNA accumulation. Expression is induced within 3 hours of dark treatment, in senescing leaves and treatment with exogenous photosynthesis inhibitor. Induction of gene expression was…	glutamine-dependent asparagine synthase 1 (ASN1); CONTAINS InterPro DOMAIN/s: Rossmann-like alpha/beta/alpha sandwich fold (InterPro:IPR014729), Asparagine synthase (InterPro:IPR001962), Asparagine synthase, glutamine-hydrolyzing (InterPro:IPR006426), Glutamine amidotransferase, type II (InterPro:IPR017932); BEST Arabidopsis thaliana protein match is: asparagine synthetase 2 (TAIR:AT5G65010.1); H…	cassava4.1_004206m|PACid:17975372	glutamine-dependent asparagine synthase 1	PGSC0003DMP400007464|PACid:24395578	glutamine-dependent asparagine synthase 1											OG1_11560
Sp2_comp146788_c0_seq1	2015	.	G	GCT	213	.	INDEL;DP=215;VDB=0.0400;AF1=0.5;AC1=1;DP4=4,1,14,5;MQ=47;FQ=87.5;PV4=1,0.00095,0.12,1	GT:PL:GQ	0/1:251,0,122:99											SAM	2271	SPGI:CN03251	UniRef100_D1H432	Whole genome shotgun sequence of line PN40024, scaffold_4.assembly12x (Fragment) n=1 Tax=Vitis vinifera RepID=D1H432_VITVI	sp|P49078-1|ASNS_ARATH	Isoform 1 of Asparagine synthetase [glutamine-hydrolyzing] OS=Arabidopsis thaliana GN=ASN1	asparagine synthetase	gi|347300850|gb|AEO72339.1|	asparagine synthetase 1 [Vitis vinifera]	AT3G47340.1	glutamine-dependent asparagine synthase 1	encodes a glutamine-dependent asparagine synthetase, the predicted ASN1 peptide contains a purF-type glutamine-binding domain, and is expressed predominantly in shoot tissues, where light has a negative effect on its mRNA accumulation. Expression is induced within 3 hours of dark treatment, in senescing leaves and treatment with exogenous photosynthesis inhibitor. Induction of gene expression was…	glutamine-dependent asparagine synthase 1 (ASN1); CONTAINS InterPro DOMAIN/s: Rossmann-like alpha/beta/alpha sandwich fold (InterPro:IPR014729), Asparagine synthase (InterPro:IPR001962), Asparagine synthase, glutamine-hydrolyzing (InterPro:IPR006426), Glutamine amidotransferase, type II (InterPro:IPR017932); BEST Arabidopsis thaliana protein match is: asparagine synthetase 2 (TAIR:AT5G65010.1); H…	cassava4.1_004206m|PACid:17975372	glutamine-dependent asparagine synthase 1	PGSC0003DMP400007464|PACid:24395578	glutamine-dependent asparagine synthase 1											OG1_11560
Sp2_comp146788_c0_seq1	2111	.	AGAGGAGG	AGAGGAGGAGG	217	.	INDEL;DP=176;VDB=0.0216;AF1=0.5;AC1=1;DP4=12,62,14,32;MQ=45;FQ=217;PV4=0.073,0.00022,1,1	GT:PL:GQ	0/1:255,0,255:99											SAM	2271	SPGI:CN03251	UniRef100_D1H432	Whole genome shotgun sequence of line PN40024, scaffold_4.assembly12x (Fragment) n=1 Tax=Vitis vinifera RepID=D1H432_VITVI	sp|P49078-1|ASNS_ARATH	Isoform 1 of Asparagine synthetase [glutamine-hydrolyzing] OS=Arabidopsis thaliana GN=ASN1	asparagine synthetase	gi|347300850|gb|AEO72339.1|	asparagine synthetase 1 [Vitis vinifera]	AT3G47340.1	glutamine-dependent asparagine synthase 1	encodes a glutamine-dependent asparagine synthetase, the predicted ASN1 peptide contains a purF-type glutamine-binding domain, and is expressed predominantly in shoot tissues, where light has a negative effect on its mRNA accumulation. Expression is induced within 3 hours of dark treatment, in senescing leaves and treatment with exogenous photosynthesis inhibitor. Induction of gene expression was…	glutamine-dependent asparagine synthase 1 (ASN1); CONTAINS InterPro DOMAIN/s: Rossmann-like alpha/beta/alpha sandwich fold (InterPro:IPR014729), Asparagine synthase (InterPro:IPR001962), Asparagine synthase, glutamine-hydrolyzing (InterPro:IPR006426), Glutamine amidotransferase, type II (InterPro:IPR017932); BEST Arabidopsis thaliana protein match is: asparagine synthetase 2 (TAIR:AT5G65010.1); H…	cassava4.1_004206m|PACid:17975372	glutamine-dependent asparagine synthase 1	PGSC0003DMP400007464|PACid:24395578	glutamine-dependent asparagine synthase 1											OG1_11560
Sp2_comp146788_c0_seq1	2229	.	CATAAAAAA	CATAAAAAATAAAAAA,CATAAAAATAAAAAA	9.94	.	INDEL;DP=2;VDB=0.0188;AF1=1;AC1=2;DP4=0,0,0,2;MQ=39;FQ=-37.5	GT:PL:GQ	1/1:65,21,18,47,0,44:5											SAM	2271	SPGI:CN03251	UniRef100_D1H432	Whole genome shotgun sequence of line PN40024, scaffold_4.assembly12x (Fragment) n=1 Tax=Vitis vinifera RepID=D1H432_VITVI	sp|P49078-1|ASNS_ARATH	Isoform 1 of Asparagine synthetase [glutamine-hydrolyzing] OS=Arabidopsis thaliana GN=ASN1	asparagine synthetase	gi|347300850|gb|AEO72339.1|	asparagine synthetase 1 [Vitis vinifera]	AT3G47340.1	glutamine-dependent asparagine synthase 1	encodes a glutamine-dependent asparagine synthetase, the predicted ASN1 peptide contains a purF-type glutamine-binding domain, and is expressed predominantly in shoot tissues, where light has a negative effect on its mRNA accumulation. Expression is induced within 3 hours of dark treatment, in senescing leaves and treatment with exogenous photosynthesis inhibitor. Induction of gene expression was…	glutamine-dependent asparagine synthase 1 (ASN1); CONTAINS InterPro DOMAIN/s: Rossmann-like alpha/beta/alpha sandwich fold (InterPro:IPR014729), Asparagine synthase (InterPro:IPR001962), Asparagine synthase, glutamine-hydrolyzing (InterPro:IPR006426), Glutamine amidotransferase, type II (InterPro:IPR017932); BEST Arabidopsis thaliana protein match is: asparagine synthetase 2 (TAIR:AT5G65010.1); H…	cassava4.1_004206m|PACid:17975372	glutamine-dependent asparagine synthase 1	PGSC0003DMP400007464|PACid:24395578	glutamine-dependent asparagine synthase 1											OG1_11560
Sp2_comp146788_c1_seq1	372	.	TGAGAGAG	TGAGAG	4.91	.	INDEL;DP=136;VDB=0.0140;AF1=1;AC1=2;DP4=0,0,1,1;MQ=36;FQ=-40.5	GT:PL:GQ	1/1:42,6,0:6	Sp2_comp146788_c1_seq1	372	.	TGA	T	5877.86	PASS	AC=6;AF=1.00;AN=6;DP=162;FS=0.000;MLEAC=6;MLEAF=1.00;MQ=59.95;MQ0=0;QD=27.83;RPA=3,2;RU=GA;STR	GT:AD:DP:GQ:MLPSAC:MLPSAF:PL	1/1/1/1/1/1:0,134:162:99:6:1.00:5913,1042,639,403,236,106,0	SG	548	SPGI:CN11684	UniRef100_Q56R05	Putative pollen specific LIM domain-containing protein n=1 Tax=Solanum lycopersicum RepID=Q56R05_SOLLC	tr|Q94JX5|Q94JX5_ARATH	Putative transcription factor OS=Arabidopsis thaliana GN=At1g10200	pollen-specific protein	gi|460380786|ref|XP_004236135.1|	PREDICTED: pollen-specific protein SF3-like [Solanum lycopersicum]	AT1G10200.1	GATA type zinc finger transcription factor family protein		WLIM1; FUNCTIONS IN: sequence-specific DNA binding transcription factor activity, zinc ion binding; INVOLVED IN: biological_process unknown; LOCATED IN: plasma membrane; EXPRESSED IN: 23 plant structures; EXPRESSED DURING: 13 growth stages; CONTAINS InterPro DOMAIN/s: Zinc finger, LIM-type (InterPro:IPR001781); BEST Arabidopsis thaliana protein match is: GATA type zinc finger transcription factor…	cassava4.1_016943m|PACid:17991856	GATA type zinc finger transcription factor family protein	PGSC0003DMP400042339|PACid:24403777	GATA type zinc finger transcription factor family protein
Sp2_comp146789_c0_seq2	5361	.	CGA	CGAAGA	217	.	INDEL;DP=62;VDB=0.0345;AF1=0.5;AC1=1;DP4=3,2,5,9;MQ=43;FQ=79.5;PV4=0.6,1,0.16,1	GT:PL:GQ	0/1:255,0,114:99	Sp2_comp146789_c0_seq2	5361	.	C	CGAA	1746.05	PASS	AC=3;AF=0.500;AN=6;BaseQRankSum=-1.142;DP=84;FS=0.000;MLEAC=3;MLEAF=0.500;MQ=59.21;MQ0=0;MQRankSum=-1.620;QD=20.79;ReadPosRankSum=3.329	GT:AD:DP:GQ:MLPSAC:MLPSAF:PL	0/0/0/1/1/1:40,35:82:16:3:0.500:1781,84,16,0,17,81,2147483647	SG	5772	SPGI:CN07699	UniRef100_D1HIS5	Whole genome shotgun sequence of line PN40024, scaffold_8.assembly12x (Fragment) n=1 Tax=Vitis vinifera RepID=D1HIS5_VITVI	tr|Q0KKQ1|Q0KKQ1_ARATH	CGS1 mRNA stability 1 OS=Arabidopsis thaliana GN=CMS1	protein	gi|359475831|ref|XP_002282789.2|	PREDICTED: uncharacterized protein LOC100259525 [Vitis vinifera]	AT2G25320.1	TRAF-like family protein		TRAF-like family protein; LOCATED IN: chloroplast; CONTAINS InterPro DOMAIN/s: TRAF-like (InterPro:IPR008974), MATH (InterPro:IPR002083); BEST Arabidopsis thaliana protein match is: TRAF-like family protein (TAIR:AT2G25330.1); Has 73652 Blast hits to 40883 proteins in 2342 species: Archae - 900; Bacteria - 9328; Metazoa - 35691; Fungi - 5783; Plants - 4303; Viruses - 204; Other Eukaryotes - 17443…	cassava4.1_000137m|PACid:17985843	TRAF-like family protein	PGSC0003DMP400005419|PACid:24406938	ubiquitin-specific protease 12											OG1_17068
Sp2_comp146789_c0_seq2	275	.	T	TAACCAACC	20108.9	PASS	AC=6;AF=1.00;AN=6;BaseQRankSum=-0.781;DP=250;FS=0.000;MLEAC=6;MLEAF=1.00;MQ=60.00;MQ0=0;MQRankSum=-0.638;QD=30.16;RPA=3,5;RU=AACC;ReadPosRankSum=-2.414;STR	GT:AD:DP:GQ:MLPSAC:MLPSAF:PL	1/1/1/1/1/1:2,204:250:32:6:1.00:20144,1444,831,475,223,32,0											GATK	5772	SPGI:CN07699	UniRef100_D1HIS5	Whole genome shotgun sequence of line PN40024, scaffold_8.assembly12x (Fragment) n=1 Tax=Vitis vinifera RepID=D1HIS5_VITVI	tr|Q0KKQ1|Q0KKQ1_ARATH	CGS1 mRNA stability 1 OS=Arabidopsis thaliana GN=CMS1	protein	gi|359475831|ref|XP_002282789.2|	PREDICTED: uncharacterized protein LOC100259525 [Vitis vinifera]	AT2G25320.1	TRAF-like family protein		TRAF-like family protein; LOCATED IN: chloroplast; CONTAINS InterPro DOMAIN/s: TRAF-like (InterPro:IPR008974), MATH (InterPro:IPR002083); BEST Arabidopsis thaliana protein match is: TRAF-like family protein (TAIR:AT2G25330.1); Has 73652 Blast hits to 40883 proteins in 2342 species: Archae - 900; Bacteria - 9328; Metazoa - 35691; Fungi - 5783; Plants - 4303; Viruses - 204; Other Eukaryotes - 17443…	cassava4.1_000137m|PACid:17985843	TRAF-like family protein	PGSC0003DMP400005419|PACid:24406938	ubiquitin-specific protease 12											OG1_17068
Sp2_comp146790_c0_seq2	2891	.	CATGATA	CATGATATGATA	217	.	INDEL;DP=36;VDB=0.0399;AF1=0.5;AC1=1;DP4=4,8,6,9;MQ=47;FQ=195;PV4=1,1,1,1	GT:PL:GQ	0/1:255,0,230:99	Sp2_comp146790_c0_seq2	2891	.	C	CATGAT	1028.25	PASS	AC=3;AF=0.500;AN=6;BaseQRankSum=1.561;DP=37;FS=3.393;MLEAC=3;MLEAF=0.500;MQ=60.00;MQ0=0;MQRankSum=0.296;QD=16.67;RPA=1,2;RU=ATGAT;ReadPosRankSum=0.178;STR	GT:AD:DP:GQ:MLPSAC:MLPSAF:PL	0/0/0/1/1/1:16,15:37:6:3:0.500:1062,36,6,0,9,43,1009	SG	3047	SPGI:CN20436	UniRef100_UPI0001985C2A	PREDICTED: hypothetical protein n=1 Tax=Vitis vinifera RepID=UPI0001985C2A	tr|Q9FL49|Q9FL49_ARATH	Similarity to unknown protein OS=Arabidopsis thaliana	at5g06970 moj9_14	gi|460368368|ref|XP_004230039.1|	PREDICTED: uncharacterized protein LOC101244034 [Solanum lycopersicum]	AT5G06970.1	Protein of unknown function (DUF810)		CONTAINS InterPro DOMAIN/s: Munc13 homology 1 (InterPro:IPR014770), Protein of unknown function DUF810 (InterPro:IPR008528), Mammalian uncoordinated homology 13, domain 2 (InterPro:IPR014772); BEST Arabidopsis thaliana protein match is: Protein of unknown function (DUF810) (TAIR:AT4G11670.1); Has 30201 Blast hits to 17322 proteins in 780 species: Archae - 12; Bacteria - 1396; Metazoa - 17338; Fun…	cassava4.1_030616m|PACid:17973299	Protein of unknown function (DUF810)	PGSC0003DMP400003984|PACid:24390471	Protein of unknown function (DUF810)
Sp2_comp146791_c0_seq1	165	.	T	TTG	10358.9	PASS	AC=6;AF=1.00;AN=6;BaseQRankSum=-0.456;DP=242;FS=9.536;MLEAC=6;MLEAF=1.00;MQ=59.80;MQ0=0;MQRankSum=-1.165;QD=25.46;ReadPosRankSum=-0.776	GT:AD:DP:GQ:MLPSAC:MLPSAF:PL	1/1/1/1/1/1:3,235:242:51:6:1.00:10394,1663,964,556,269,51,0											GATK	392	SPGI:CN02359	UniRef100_D1HNK5	Whole genome shotgun sequence of line PN40024, scaffold_50.assembly12x (Fragment) n=2 Tax=Vitis vinifera RepID=D1HNK5_VITVI	tr|Q9SMT7|Q9SMT7_ARATH	4-coumarate-CoA ligase-like protein OS=Arabidopsis thaliana GN=T2J13.170	4-coumarate- ligase-like protein	gi|380042376|gb|AFD33352.1|	acyl-activating enzyme 8 [Cannabis sativa]	AT3G48990.1	AMP-dependent synthetase and ligase family protein		AMP-dependent synthetase and ligase family protein; FUNCTIONS IN: catalytic activity, AMP binding; INVOLVED IN: response to cadmium ion; LOCATED IN: apoplast, chloroplast; EXPRESSED IN: 26 plant structures; EXPRESSED DURING: 15 growth stages; CONTAINS InterPro DOMAIN/s: AMP-binding, conserved site (InterPro:IPR020845), AMP-dependent synthetase/ligase (InterPro:IPR000873); BEST Arabidopsis thalian…	cassava4.1_005522m|PACid:17979025	AMP-dependent synthetase and ligase family protein	PGSC0003DMP400052109|PACid:24394035	AMP-dependent synthetase and ligase family protein
Sp2_comp146792_c0_seq1	445	.	ATTTTTTTTTTTT	ATTTTTTTT,ATTTTTTTTTTT,ATTTTTTTTT	133	.	INDEL;DP=37;VDB=0.0216;AF1=1;AC1=2;DP4=4,2,12,7;MQ=48;FQ=-38.5;PV4=1,1,0.2,0.084	GT:PL:GQ	1/1:173,6,2,171,0,168,174,13,175,167:7	Sp2_comp146792_c0_seq1	445	.	ATTTT	A,ATTT	722.95	PASS	AC=2,2;AF=0.333,0.333;AN=6;BaseQRankSum=1.207;DP=37;FS=1.648;MLEAC=2,1;MLEAF=0.333,0.167;MQ=60.00;MQ0=0;MQRankSum=-0.414;QD=19.54;RPA=12,8,11;RU=T;ReadPosRankSum=-0.414;STR	GT:AD:DP:GQ:MLPSAC:MLPSAF	0/0/1/1/2/2:12,11,11:37:11:2,2:0.333,0.333	SG	727	No hit in this database						No hit in this database		No hit in this database				No hit in this database		No hit in this database
Sp2_comp146793_c0_seq1	577	.	AGGTGGAGGAGCTACTGGTGGAGGAG	AGGTGGAGGAG	217	.	INDEL;DP=85;VDB=0.0392;AF1=0.5;AC1=1;DP4=23,16,11,18;MQ=49;FQ=217;PV4=0.14,1,0.011,1	GT:PL:GQ	0/1:255,0,255:99	Sp2_comp146793_c0_seq1	577	.	AGGTGGAGGAGCTACT	A	5124.4	PASS	AC=3;AF=0.500;AN=6;BaseQRankSum=3.188;DP=94;FS=8.041;MLEAC=3;MLEAF=0.500;MQ=58.34;MQ0=0;MQRankSum=1.446;QD=10.90;ReadPosRankSum=4.569	GT:AD:DP:GQ:MLPSAC:MLPSAF:PL	0/0/0/1/1/1:43,31:94:1:3:0.500:5157,53,1,0,37,136,2147483647	SG	1660	No hit in this database						gi|460395310|ref|XP_004243227.1|	PREDICTED: translation initiation factor IF-2, chloroplastic-like [Solanum lycopersicum]	AT1G17220.1	Translation initiation factor 2, small GTP-binding protein	Encodes a chloroplast localized protein with similarity to translation initiation factor 2. Can complement loss of INFB in E.coli suggesting FUG1 does function as a translation initiation factor in vivo. Identified as a suppressor of the leaf variegation mutant var2-6. Suppression is only seen in hypomorphs as complete loss of function alleles are embryo lethal.	fu-gaeri1 (FUG1); FUNCTIONS IN: translation initiation factor activity; INVOLVED IN: translational initiation; LOCATED IN: chloroplast, chloroplast envelope; EXPRESSED IN: 23 plant structures; EXPRESSED DURING: 13 growth stages; CONTAINS InterPro DOMAIN/s: Translation initiation factor IF-2, N-terminal (InterPro:IPR006847), Small GTP-binding protein (InterPro:IPR005225), Translation elongation fa…	cassava4.1_001763m|PACid:17973447	Translation initiation factor 2, small GTP-binding protein	PGSC0003DMP400054149|PACid:24415486	Translation initiation factor 2, small GTP-binding protein											OG1_5178
Sp2_comp146793_c1_seq1	81	.	CAAAAAA	CAAAAAAA	10.8	.	INDEL;DP=92;VDB=0.0380;AF1=0.5;AC1=1;DP4=29,22,16,15;MQ=51;FQ=13.7;PV4=0.66,1,0.2,1	GT:PL:GQ	0/1:48,0,94:50	Sp2_comp146793_c1_seq1	81	.	C	CA	479	PASS	AC=2;AF=0.333;AN=6;BaseQRankSum=0.112;DP=89;FS=0.000;MLEAC=2;MLEAF=0.333;MQ=57.37;MQ0=0;MQRankSum=1.764;QD=5.38;RPA=6,7;RU=A;ReadPosRankSum=0.901;STR	GT:AD:DP:GQ:MLPSAC:MLPSAF:PL	0/0/0/0/1/1:55,24:87:15:2:0.333:514,15,0,28,95,2147483647,2147483647	SG	223	SPGI:CN20916	UniRef100_B9T3K8	Translation initiation factor IF-2 n=1 Tax=Ricinus communis RepID=B9T3K8_RICCO	tr|Q9ASQ3|Q9ASQ3_ARATH	Translation initiation factor IF-2 OS=Arabidopsis thaliana	translation initiation factor if-2	gi|462409571|gb|EMJ14905.1|	hypothetical protein PRUPE_ppa000701mg [Prunus persica]	AT1G17220.1	Translation initiation factor 2, small GTP-binding protein	Encodes a chloroplast localized protein with similarity to translation initiation factor 2. Can complement loss of INFB in E.coli suggesting FUG1 does function as a translation initiation factor in vivo. Identified as a suppressor of the leaf variegation mutant var2-6. Suppression is only seen in hypomorphs as complete loss of function alleles are embryo lethal.	fu-gaeri1 (FUG1); FUNCTIONS IN: translation initiation factor activity; INVOLVED IN: translational initiation; LOCATED IN: chloroplast, chloroplast envelope; EXPRESSED IN: 23 plant structures; EXPRESSED DURING: 13 growth stages; CONTAINS InterPro DOMAIN/s: Translation initiation factor IF-2, N-terminal (InterPro:IPR006847), Small GTP-binding protein (InterPro:IPR005225), Translation elongation fa…	cassava4.1_001763m|PACid:17973447	Translation initiation factor 2, small GTP-binding protein	PGSC0003DMP400054149|PACid:24415486	Translation initiation factor 2, small GTP-binding protein
Sp2_comp146794_c0_seq4	814	.	C	CTT	1239.93	PASS	AC=6;AF=1.00;AN=6;DP=23;FS=0.000;MLEAC=6;MLEAF=1.00;MQ=60.00;MQ0=0;QD=36.68	GT:AD:DP:GQ:MLPSAC:MLPSAF:PL	1/1/1/1/1/1:0,23:23:18:6:1.00:1275,179,110,69,41,18,0											GATK	934	SPGI:CN08990	UniRef100_Q6RJY1	60S ribosomal protein L12 n=1 Tax=Capsicum annuum RepID=Q6RJY1_CAPAN	sp|P50883|RL121_ARATH	60S ribosomal protein L12-1 OS=Arabidopsis thaliana GN=RPL12A	60s ribosomal protein l12	gi|460411061|ref|XP_004250933.1|	PREDICTED: 60S ribosomal protein L12-like [Solanum lycopersicum]	AT2G37190.1	Ribosomal protein L11 family protein		Ribosomal protein L11 family protein; FUNCTIONS IN: structural constituent of ribosome, zinc ion binding; INVOLVED IN: response to cold, ribosome biogenesis; LOCATED IN: in 7 components; EXPRESSED IN: 25 plant structures; EXPRESSED DURING: 15 growth stages; CONTAINS InterPro DOMAIN/s: Ribosomal protein L11, C-terminal domain (InterPro:IPR020783), Ribosomal protein L11, N-terminal domain (InterPro…	cassava4.1_017802m|PACid:17967260	Ribosomal protein L11 family protein	PGSC0003DMP400014216|PACid:24407786	Ribosomal protein L11 family protein
Sp2_comp146795_c0_seq3	242	.	C	CA	9537.86	PASS	AC=6;AF=1.00;AN=6;DP=250;FS=0.000;MLEAC=6;MLEAF=1.00;MQ=59.96;MQ0=0;QD=35.42	GT:AD:DP:GQ:MLPSAC:MLPSAF:PL	1/1/1/1/1/1:0,246:250:99:6:1.00:9573,1910,1172,740,433,195,0											GATK	1624	SPGI:CN03613	UniRef100_UPI0001984145	PREDICTED: hypothetical protein n=1 Tax=Vitis vinifera RepID=UPI0001984145	tr|Q9FJB4|Q9FJB4_ARATH	AT5g35460/MOK9_4 OS=Arabidopsis thaliana GN=At5g35460	protein	gi|225444824|ref|XP_002280579.1|	PREDICTED: uncharacterized membrane protein C776.05-like [Vitis vinifera]	AT5G35460.1			unknown protein; CONTAINS InterPro DOMAIN/s: Protein of unknown function DUF2838 (InterPro:IPR021261); Has 1807 Blast hits to 1807 proteins in 277 species: Archae - 0; Bacteria - 0; Metazoa - 736; Fungi - 347; Plants - 385; Viruses - 0; Other Eukaryotes - 339 (source: NCBI BLink).	cassava4.1_009307m|PACid:17990680	AT5G35460.1	PGSC0003DMP400036368|PACid:24414110	AT5G35460.1											OG1_12924
Sp2_comp146795_c0_seq3	327	.	TC	T	3203.19	PASS	AC=5;AF=0.833;AN=6;BaseQRankSum=6.520;DP=246;FS=75.511;MLEAC=5;MLEAF=0.833;MQ=59.78;MQ0=0;MQRankSum=-0.963;QD=13.02;RPA=4,3;RU=C;ReadPosRankSum=3.037;STR	GT:AD:DP:GQ:MLPSAC:MLPSAF:PL	0/1/1/1/1/1:27,139:245:11:5:0.833:3238,628,343,177,69,0,11											GATK	1624	SPGI:CN03613	UniRef100_UPI0001984145	PREDICTED: hypothetical protein n=1 Tax=Vitis vinifera RepID=UPI0001984145	tr|Q9FJB4|Q9FJB4_ARATH	AT5g35460/MOK9_4 OS=Arabidopsis thaliana GN=At5g35460	protein	gi|225444824|ref|XP_002280579.1|	PREDICTED: uncharacterized membrane protein C776.05-like [Vitis vinifera]	AT5G35460.1			unknown protein; CONTAINS InterPro DOMAIN/s: Protein of unknown function DUF2838 (InterPro:IPR021261); Has 1807 Blast hits to 1807 proteins in 277 species: Archae - 0; Bacteria - 0; Metazoa - 736; Fungi - 347; Plants - 385; Viruses - 0; Other Eukaryotes - 339 (source: NCBI BLink).	cassava4.1_009307m|PACid:17990680	AT5G35460.1	PGSC0003DMP400036368|PACid:24414110	AT5G35460.1											OG1_12924
Sp2_comp146795_c0_seq3	1557	.	CT	CTT	214	.	INDEL;DP=49;VDB=0.0118;AF1=1;AC1=2;DP4=0,0,16,26;MQ=47;FQ=-161	GT:PL:GQ	1/1:255,126,0:99											SAM	1624	SPGI:CN03613	UniRef100_UPI0001984145	PREDICTED: hypothetical protein n=1 Tax=Vitis vinifera RepID=UPI0001984145	tr|Q9FJB4|Q9FJB4_ARATH	AT5g35460/MOK9_4 OS=Arabidopsis thaliana GN=At5g35460	protein	gi|225444824|ref|XP_002280579.1|	PREDICTED: uncharacterized membrane protein C776.05-like [Vitis vinifera]	AT5G35460.1			unknown protein; CONTAINS InterPro DOMAIN/s: Protein of unknown function DUF2838 (InterPro:IPR021261); Has 1807 Blast hits to 1807 proteins in 277 species: Archae - 0; Bacteria - 0; Metazoa - 736; Fungi - 347; Plants - 385; Viruses - 0; Other Eukaryotes - 339 (source: NCBI BLink).	cassava4.1_009307m|PACid:17990680	AT5G35460.1	PGSC0003DMP400036368|PACid:24414110	AT5G35460.1											OG1_12924
Sp2_comp146795_c0_seq3	1558	.	TG	T	105	.	INDEL;DP=47;VDB=0.0099;AF1=1;AC1=2;DP4=0,0,1,4;MQ=39;FQ=-49.5	GT:PL:GQ	1/1:145,15,0:27											SAM	1624	SPGI:CN03613	UniRef100_UPI0001984145	PREDICTED: hypothetical protein n=1 Tax=Vitis vinifera RepID=UPI0001984145	tr|Q9FJB4|Q9FJB4_ARATH	AT5g35460/MOK9_4 OS=Arabidopsis thaliana GN=At5g35460	protein	gi|225444824|ref|XP_002280579.1|	PREDICTED: uncharacterized membrane protein C776.05-like [Vitis vinifera]	AT5G35460.1			unknown protein; CONTAINS InterPro DOMAIN/s: Protein of unknown function DUF2838 (InterPro:IPR021261); Has 1807 Blast hits to 1807 proteins in 277 species: Archae - 0; Bacteria - 0; Metazoa - 736; Fungi - 347; Plants - 385; Viruses - 0; Other Eukaryotes - 339 (source: NCBI BLink).	cassava4.1_009307m|PACid:17990680	AT5G35460.1	PGSC0003DMP400036368|PACid:24414110	AT5G35460.1											OG1_12924
Sp2_comp146797_c0_seq1	390	.	TTTGCAAG	T	190	.	INDEL;DP=20;VDB=0.0400;AF1=0.5;AC1=1;DP4=7,5,4,3;MQ=47;FQ=193;PV4=1,0.049,1,1	GT:PL:GQ	0/1:228,0,255:99	Sp2_comp146797_c0_seq1	390	.	TTTGCAAG	T	651.06	PASS	AC=2;AF=0.333;AN=6;BaseQRankSum=-1.310;DP=21;FS=0.000;MLEAC=2;MLEAF=0.333;MQ=60.00;MQ0=0;MQRankSum=-1.056;QD=13.29;ReadPosRankSum=-0.042	GT:AD:DP:GQ:MLPSAC:MLPSAF:PL	0/0/0/0/1/1:12,7:21:3:2:0.333:684,9,0,3,15,44,703	SG	1062	No hit in this database						No hit in this database		No hit in this database				No hit in this database		No hit in this database
Sp2_comp146797_c0_seq1	479	.	C	CCT	390.97	PASS	AC=3;AF=0.500;AN=6;BaseQRankSum=-0.212;DP=17;FS=5.021;MLEAC=3;MLEAF=0.500;MQ=60.00;MQ0=0;MQRankSum=-0.106;QD=23.00;ReadPosRankSum=-0.772	GT:AD:DP:GQ:MLPSAC:MLPSAF:PL	0/0/0/1/1/1:7,9:17:1:3:0.500:423,28,7,0,1,13,303											GATK	1062	No hit in this database						No hit in this database		No hit in this database				No hit in this database		No hit in this database
Sp2_comp146797_c0_seq1	482	.	G	GCATGTATCA	786.82	PASS	AC=3;AF=0.500;AN=6;BaseQRankSum=3.022;DP=15;FS=5.021;MLEAC=3;MLEAF=0.500;MQ=60.00;MQ0=0;MQRankSum=-0.556;QD=17.48;ReadPosRankSum=-0.150	GT:AD:DP:GQ:MLPSAC:MLPSAF:PL	0/0/0/1/1/1:7,8:15:2:3:0.500:819,23,5,0,2,16,711											GATK	1062	No hit in this database						No hit in this database		No hit in this database				No hit in this database		No hit in this database
Sp2_comp146798_c0_seq1	527	.	G	GAC	257.36	PASS	AC=6;AF=1.00;AN=6;DP=7;FS=0.000;MLEAC=6;MLEAF=1.00;MQ=60.00;MQ0=0;QD=26.74;RPA=2,3;RU=AC;STR	GT:AD:DP:GQ:MLPSAC:MLPSAF:PL	1/1/1/1/1/1:0,6:7:5:6:1.00:291,47,29,18,11,5,0											GATK	2276	No hit in this database						gi|460375110|ref|XP_004233350.1|	PREDICTED: probable pectate lyase P59-like [Solanum lycopersicum]	AT5G15110.1	Pectate lyase family protein		Pectate lyase family protein; FUNCTIONS IN: lyase activity, pectate lyase activity; INVOLVED IN: biological_process unknown; LOCATED IN: endomembrane system; EXPRESSED IN: 9 plant structures; EXPRESSED DURING: L mature pollen stage, M germinated pollen stage, 4 anthesis, C globular stage, petal differentiation and expansion stage; CONTAINS InterPro DOMAIN/s: Pectin lyase fold/virulence factor (In…	cassava4.1_028419m|PACid:17988334	Pectate lyase family protein	PGSC0003DMP400012284|PACid:24427926	Pectate lyase family protein
Sp2_comp146798_c0_seq1	614	.	CAT	C	291.08	PASS	AC=6;AF=1.00;AN=6;DP=10;FS=0.000;MLEAC=6;MLEAF=1.00;MQ=50.20;MQ0=0;QD=29.11;RPA=4,3;RU=AT;STR	GT:AD:DP:GQ:MLPSAC:MLPSAF:PL	1/1/1/1/1/1:0,7:7:6:6:1.00:325,54,33,21,12,6,0											GATK	2276	No hit in this database						gi|460375110|ref|XP_004233350.1|	PREDICTED: probable pectate lyase P59-like [Solanum lycopersicum]	AT5G15110.1	Pectate lyase family protein		Pectate lyase family protein; FUNCTIONS IN: lyase activity, pectate lyase activity; INVOLVED IN: biological_process unknown; LOCATED IN: endomembrane system; EXPRESSED IN: 9 plant structures; EXPRESSED DURING: L mature pollen stage, M germinated pollen stage, 4 anthesis, C globular stage, petal differentiation and expansion stage; CONTAINS InterPro DOMAIN/s: Pectin lyase fold/virulence factor (In…	cassava4.1_028419m|PACid:17988334	Pectate lyase family protein	PGSC0003DMP400012284|PACid:24427926	Pectate lyase family protein
Sp2_comp146798_c0_seq1	388	.	ATTTAATTTCA	ATTTAATTTCACTGTTTTTTTTAATTTCA	9.05	.	INDEL;DP=2;VDB=0.0084;AF1=1;AC1=2;DP4=0,0,1,0;MQ=46;FQ=-37.5	GT:PL:GQ	1/1:46,3,0:5											SAM	2276	No hit in this database						gi|460375110|ref|XP_004233350.1|	PREDICTED: probable pectate lyase P59-like [Solanum lycopersicum]	AT5G15110.1	Pectate lyase family protein		Pectate lyase family protein; FUNCTIONS IN: lyase activity, pectate lyase activity; INVOLVED IN: biological_process unknown; LOCATED IN: endomembrane system; EXPRESSED IN: 9 plant structures; EXPRESSED DURING: L mature pollen stage, M germinated pollen stage, 4 anthesis, C globular stage, petal differentiation and expansion stage; CONTAINS InterPro DOMAIN/s: Pectin lyase fold/virulence factor (In…	cassava4.1_028419m|PACid:17988334	Pectate lyase family protein	PGSC0003DMP400012284|PACid:24427926	Pectate lyase family protein
Sp2_comp146799_c0_seq8	75	.	ATCCATC	A	13.7	.	INDEL;DP=3;VDB=0.0183;AF1=0.5;AC1=1;DP4=2,0,1,0;MQ=57;FQ=16.6;PV4=1,0.26,1,1	GT:PL:GQ	0/1:51,0,93:54											SAM	441	SPGI:CN25795	no hit		tr|Q9ZT87|Q9ZT87_ARATH	Pelota OS=Arabidopsis thaliana GN=PEL1	pelota homolog	No hit in this database		No hit in this database				No hit in this database		No hit in this database
Sp2_comp146800_c0_seq12	102	.	CAA	C	214	.	INDEL;DP=98;VDB=0.0190;AF1=1;AC1=2;DP4=0,0,76,14;MQ=49;FQ=-290	GT:PL:GQ	1/1:255,255,0:99	Sp2_comp146800_c0_seq12	102	.	CAA	C	5640.86	PASS	AC=6;AF=1.00;AN=6;DP=105;FS=0.000;MLEAC=6;MLEAF=1.00;MQ=59.76;MQ0=0;QD=28.41	GT:AD:DP:GQ:MLPSAC:MLPSAF:PL	1/1/1/1/1/1:0,105:105:83:6:1.00:5676,817,501,316,185,83,0	SG	1782	SPGI:CN09876	UniRef100_D1I247	Whole genome shotgun sequence of line PN40024, scaffold_10.assembly12x (Fragment) n=1 Tax=Vitis vinifera RepID=D1I247_VITVI	tr|Q9AST1|Q9AST1_ARATH	At1g50300/F14I3_23 OS=Arabidopsis thaliana GN=TAF15	rna binding	gi|225425084|ref|XP_002273586.1|	PREDICTED: uncharacterized protein LOC100249627 [Vitis vinifera]	AT1G50300.1	TBP-associated factor 15		TBP-associated factor 15 (TAF15); FUNCTIONS IN: RNA binding, nucleotide binding, zinc ion binding, nucleic acid binding; INVOLVED IN: biological_process unknown; LOCATED IN: intracellular; EXPRESSED IN: 22 plant structures; EXPRESSED DURING: 9 growth stages; CONTAINS InterPro DOMAIN/s: RNA recognition motif, RNP-1 (InterPro:IPR000504), Nucleotide-binding, alpha-beta plait (InterPro:IPR012677), Zi…	cassava4.1_009168m|PACid:17972031	TBP-associated factor 15	PGSC0003DMP400033056|PACid:24408035	TBP-associated factor 15											OG1_12925
Sp2_comp146801_c0_seq2	1000	.	AGTTGTT	AGTT	217	.	INDEL;DP=174;VDB=0.0365;AF1=0.5;AC1=1;DP4=10,34,23,49;MQ=49;FQ=217;PV4=0.4,1.4e-08,0.46,1	GT:PL:GQ	0/1:255,0,255:99	Sp2_comp146801_c0_seq2	1000	.	AGTT	A	3694.28	PASS	AC=3;AF=0.500;AN=6;BaseQRankSum=0.306;DP=177;FS=1.336;MLEAC=3;MLEAF=0.500;MQ=59.10;MQ0=0;MQRankSum=0.684;QD=20.87;RPA=2,1;RU=GTT;ReadPosRankSum=2.100;STR	GT:AD:DP:GQ:MLPSAC:MLPSAF:PL	0/0/0/1/1/1:92,71:174:10:3:0.500:3729,135,10,0,73,2147483647,2147483647	SG	1629	SPGI:CN04242	UniRef100_UPI00019858A6	PREDICTED: hypothetical protein n=1 Tax=Vitis vinifera RepID=UPI00019858A6	tr|Q8VY62|Q8VY62_ARATH	Putative uncharacterized protein At4g14000 OS=Arabidopsis thaliana GN=At4g14000	protein	gi|460415268|ref|XP_004252981.1|	PREDICTED: histidine protein methyltransferase 1 homolog [Solanum lycopersicum]	AT4G14000.1	Putative methyltransferase family protein		Putative methyltransferase family protein; CONTAINS InterPro DOMAIN/s: Methyltransferase-16, putative (InterPro:IPR019410); BEST Arabidopsis thaliana protein match is: S-adenosyl-L-methionine-dependent methyltransferases superfamily protein (TAIR:AT2G43320.2); Has 30201 Blast hits to 17322 proteins in 780 species: Archae - 12; Bacteria - 1396; Metazoa - 17338; Fungi - 3422; Plants - 5037; Viruses…	cassava4.1_012739m|PACid:17967290	Putative methyltransferase family protein	PGSC0003DMP400008252|PACid:24381593	Putative methyltransferase family protein
Sp2_comp146801_c0_seq2	1023	.	GAAA	GAAAAA	214	.	INDEL;DP=141;VDB=0.0392;AF1=1;AC1=2;DP4=1,1,23,37;MQ=49;FQ=-173;PV4=1,1,0.34,1	GT:PL:GQ	1/1:255,138,0:99	Sp2_comp146801_c0_seq2	1023	.	G	GAA	2515.87	PASS	AC=3;AF=0.500;AN=6;BaseQRankSum=-3.542;DP=145;FS=3.444;MLEAC=3;MLEAF=0.500;MQ=59.29;MQ0=0;MQRankSum=-0.737;QD=17.35;RPA=3,5;RU=A;ReadPosRankSum=-2.776;STR	GT:AD:DP:GQ:MLPSAC:MLPSAF:PL	0/0/0/1/1/1:63,63:143:32:3:0.500:2551,161,32,0,32,161,2147483647	SG	1629	SPGI:CN04242	UniRef100_UPI00019858A6	PREDICTED: hypothetical protein n=1 Tax=Vitis vinifera RepID=UPI00019858A6	tr|Q8VY62|Q8VY62_ARATH	Putative uncharacterized protein At4g14000 OS=Arabidopsis thaliana GN=At4g14000	protein	gi|460415268|ref|XP_004252981.1|	PREDICTED: histidine protein methyltransferase 1 homolog [Solanum lycopersicum]	AT4G14000.1	Putative methyltransferase family protein		Putative methyltransferase family protein; CONTAINS InterPro DOMAIN/s: Methyltransferase-16, putative (InterPro:IPR019410); BEST Arabidopsis thaliana protein match is: S-adenosyl-L-methionine-dependent methyltransferases superfamily protein (TAIR:AT2G43320.2); Has 30201 Blast hits to 17322 proteins in 780 species: Archae - 12; Bacteria - 1396; Metazoa - 17338; Fungi - 3422; Plants - 5037; Viruses…	cassava4.1_012739m|PACid:17967290	Putative methyltransferase family protein	PGSC0003DMP400008252|PACid:24381593	Putative methyltransferase family protein
Sp2_comp146802_c0_seq1	127	.	CTAATAATAA	CTAATAA	214	.	INDEL;DP=39;VDB=0.0398;AF1=1;AC1=2;DP4=0,0,19,15;MQ=46;FQ=-137	GT:PL:GQ	1/1:255,102,0:99	Sp2_comp146802_c0_seq1	127	.	CTAA	C	1958.87	PASS	AC=6;AF=1.00;AN=6;DP=40;FS=0.000;MLEAC=6;MLEAF=1.00;MQ=59.81;MQ0=0;QD=26.98;RPA=3,2;RU=TAA;STR	GT:AD:DP:GQ:MLPSAC:MLPSAF:PL	1/1/1/1/1/1:0,35:40:28:6:1.00:1994,272,167,105,62,28,0	SG	1057	SPGI:CN20374	UniRef100_B9IG88	Predicted protein n=1 Tax=Populus trichocarpa RepID=B9IG88_POPTR	tr|Q9M022|Q9M022_ARATH	Putative uncharacterized protein At5g01520 OS=Arabidopsis thaliana GN=F7A7_40	protein binding	gi|224140411|ref|XP_002323576.1|	predicted protein [Populus trichocarpa]	AT5G01520.1	RING/U-box superfamily protein		RING/U-box superfamily protein; FUNCTIONS IN: zinc ion binding; EXPRESSED IN: 17 plant structures; EXPRESSED DURING: 8 growth stages; CONTAINS InterPro DOMAIN/s: Zinc finger, RING-type, conserved site (InterPro:IPR017907), Zinc finger, RING-type (InterPro:IPR001841), Zinc finger, C3HC4 RING-type (InterPro:IPR018957); BEST Arabidopsis thaliana protein match is: RING/U-box superfamily protein (TAIR…	cassava4.1_014992m|PACid:17980335	RING/U-box superfamily protein	PGSC0003DMP400019590|PACid:24411279	RING/U-box superfamily protein
Sp2_comp146802_c0_seq1	173	.	ATGCTTGCTT	ATGCTT	214	.	INDEL;DP=39;VDB=0.0400;AF1=1;AC1=2;DP4=0,0,11,4;MQ=43;FQ=-79.5	GT:PL:GQ	1/1:255,45,0:87	Sp2_comp146802_c0_seq1	173	.	ATGCT	A	2501.87	PASS	AC=6;AF=1.00;AN=6;DP=43;FS=0.000;MLEAC=6;MLEAF=1.00;MQ=59.04;MQ0=0;QD=28.74;RPA=2,1;RU=TGCT;STR	GT:AD:DP:GQ:MLPSAC:MLPSAF:PL	1/1/1/1/1/1:0,38:43:30:6:1.00:2537,296,181,114,67,30,0	SG	1057	SPGI:CN20374	UniRef100_B9IG88	Predicted protein n=1 Tax=Populus trichocarpa RepID=B9IG88_POPTR	tr|Q9M022|Q9M022_ARATH	Putative uncharacterized protein At5g01520 OS=Arabidopsis thaliana GN=F7A7_40	protein binding	gi|224140411|ref|XP_002323576.1|	predicted protein [Populus trichocarpa]	AT5G01520.1	RING/U-box superfamily protein		RING/U-box superfamily protein; FUNCTIONS IN: zinc ion binding; EXPRESSED IN: 17 plant structures; EXPRESSED DURING: 8 growth stages; CONTAINS InterPro DOMAIN/s: Zinc finger, RING-type, conserved site (InterPro:IPR017907), Zinc finger, RING-type (InterPro:IPR001841), Zinc finger, C3HC4 RING-type (InterPro:IPR018957); BEST Arabidopsis thaliana protein match is: RING/U-box superfamily protein (TAIR…	cassava4.1_014992m|PACid:17980335	RING/U-box superfamily protein	PGSC0003DMP400019590|PACid:24411279	RING/U-box superfamily protein
Sp2_comp146802_c0_seq1	258	.	T	TCGA	214	.	INDEL;DP=65;VDB=0.0365;AF1=1;AC1=2;DP4=0,0,18,17;MQ=47;FQ=-140	GT:PL:GQ	1/1:255,105,0:99	Sp2_comp146802_c0_seq1	258	.	T	TCGA	2970.93	PASS	AC=6;AF=1.00;AN=6;BaseQRankSum=1.683;DP=72;FS=0.000;MLEAC=6;MLEAF=1.00;MQ=59.40;MQ0=0;MQRankSum=1.488;QD=29.70;ReadPosRankSum=1.525	GT:AD:DP:GQ:MLPSAC:MLPSAF:PL	1/1/1/1/1/1:1,70:72:18:6:1.00:3006,496,289,167,82,18,0	SG	1057	SPGI:CN20374	UniRef100_B9IG88	Predicted protein n=1 Tax=Populus trichocarpa RepID=B9IG88_POPTR	tr|Q9M022|Q9M022_ARATH	Putative uncharacterized protein At5g01520 OS=Arabidopsis thaliana GN=F7A7_40	protein binding	gi|224140411|ref|XP_002323576.1|	predicted protein [Populus trichocarpa]	AT5G01520.1	RING/U-box superfamily protein		RING/U-box superfamily protein; FUNCTIONS IN: zinc ion binding; EXPRESSED IN: 17 plant structures; EXPRESSED DURING: 8 growth stages; CONTAINS InterPro DOMAIN/s: Zinc finger, RING-type, conserved site (InterPro:IPR017907), Zinc finger, RING-type (InterPro:IPR001841), Zinc finger, C3HC4 RING-type (InterPro:IPR018957); BEST Arabidopsis thaliana protein match is: RING/U-box superfamily protein (TAIR…	cassava4.1_014992m|PACid:17980335	RING/U-box superfamily protein	PGSC0003DMP400019590|PACid:24411279	RING/U-box superfamily protein
Sp2_comp146802_c0_seq1	360	.	CATTAATT	CATT	214	.	INDEL;DP=44;VDB=0.0190;AF1=1;AC1=2;DP4=0,0,15,22;MQ=49;FQ=-146	GT:PL:GQ	1/1:255,111,0:99	Sp2_comp146802_c0_seq1	360	.	CATTA	C	2639.87	PASS	AC=6;AF=1.00;AN=6;DP=48;FS=0.000;MLEAC=6;MLEAF=1.00;MQ=59.40;MQ0=0;QD=27.43	GT:AD:DP:GQ:MLPSAC:MLPSAF:PL	1/1/1/1/1/1:0,39:47:31:6:1.00:2675,303,186,117,69,31,0	SG	1057	SPGI:CN20374	UniRef100_B9IG88	Predicted protein n=1 Tax=Populus trichocarpa RepID=B9IG88_POPTR	tr|Q9M022|Q9M022_ARATH	Putative uncharacterized protein At5g01520 OS=Arabidopsis thaliana GN=F7A7_40	protein binding	gi|224140411|ref|XP_002323576.1|	predicted protein [Populus trichocarpa]	AT5G01520.1	RING/U-box superfamily protein		RING/U-box superfamily protein; FUNCTIONS IN: zinc ion binding; EXPRESSED IN: 17 plant structures; EXPRESSED DURING: 8 growth stages; CONTAINS InterPro DOMAIN/s: Zinc finger, RING-type, conserved site (InterPro:IPR017907), Zinc finger, RING-type (InterPro:IPR001841), Zinc finger, C3HC4 RING-type (InterPro:IPR018957); BEST Arabidopsis thaliana protein match is: RING/U-box superfamily protein (TAIR…	cassava4.1_014992m|PACid:17980335	RING/U-box superfamily protein	PGSC0003DMP400019590|PACid:24411279	RING/U-box superfamily protein
Sp2_comp146802_c0_seq1	363	.	TAATTCA	TA	12.7	.	INDEL;DP=4;VDB=0.0216;AF1=1;AC1=2;DP4=0,0,0,1;MQ=50;FQ=-37.5	GT:PL:GQ	1/1:50,3,0:5											SAM	1057	SPGI:CN20374	UniRef100_B9IG88	Predicted protein n=1 Tax=Populus trichocarpa RepID=B9IG88_POPTR	tr|Q9M022|Q9M022_ARATH	Putative uncharacterized protein At5g01520 OS=Arabidopsis thaliana GN=F7A7_40	protein binding	gi|224140411|ref|XP_002323576.1|	predicted protein [Populus trichocarpa]	AT5G01520.1	RING/U-box superfamily protein		RING/U-box superfamily protein; FUNCTIONS IN: zinc ion binding; EXPRESSED IN: 17 plant structures; EXPRESSED DURING: 8 growth stages; CONTAINS InterPro DOMAIN/s: Zinc finger, RING-type, conserved site (InterPro:IPR017907), Zinc finger, RING-type (InterPro:IPR001841), Zinc finger, C3HC4 RING-type (InterPro:IPR018957); BEST Arabidopsis thaliana protein match is: RING/U-box superfamily protein (TAIR…	cassava4.1_014992m|PACid:17980335	RING/U-box superfamily protein	PGSC0003DMP400019590|PACid:24411279	RING/U-box superfamily protein
Sp2_comp146804_c1_seq2	1116	.	AT	A	214	.	INDEL;DP=164;VDB=0.0008;AF1=1;AC1=2;DP4=0,0,31,52;MQ=48;FQ=-285	GT:PL:GQ	1/1:255,250,0:99	Sp2_comp146804_c1_seq2	1116	.	AT	A	3836.99	PASS	AC=6;AF=1.00;AN=6;BaseQRankSum=2.793;DP=244;FS=0.000;MLEAC=6;MLEAF=1.00;MQ=52.18;MQ0=0;MQRankSum=2.350;QD=15.73;ReadPosRankSum=3.125	GT:AD:DP:GQ:MLPSAC:MLPSAF:PL	1/1/1/1/1/1:4,107:191:2:6:1.00:3870,715,402,221,95,2,0	SG	1356	SPGI:SNDV037683.1	UniRef100_B9STJ6	DNA binding protein, putative n=1 Tax=Ricinus communis RepID=B9STJ6_RICCO	tr|Q9SR17|Q9SR17_ARATH	AT-hook motif nuclear localized protein 19 OS=Arabidopsis thaliana GN=AHL19	dna-binding protein	gi|356574748|ref|XP_003555507.1|	PREDICTED: putative DNA-binding protein ESCAROLA-like [Glycine max]	AT3G04570.1	AT-hook motif nuclear-localized protein 19		AT-hook motif nuclear-localized protein 19 (AHL19); CONTAINS InterPro DOMAIN/s: Protein of unknown function DUF296 (InterPro:IPR005175), Predicted AT-hook DNA-binding (InterPro:IPR014476); BEST Arabidopsis thaliana protein match is: AT-hook motif nuclear-localized protein 20 (TAIR:AT4G14465.1); Has 7030 Blast hits to 3903 proteins in 396 species: Archae - 17; Bacteria - 3505; Metazoa - 1173; Fung…	cassava4.1_034115m|PACid:17961894	AT-hook motif nuclear-localized protein 20	PGSC0003DMP400049947|PACid:24407936	AT-hook motif nuclear-localized protein 20
Sp2_comp146804_c1_seq2	239	.	CTTCAATTCTTT	CT	159	.	INDEL;DP=66;VDB=0.0099;AF1=0.5003;AC1=1;DP4=1,0,5,1;MQ=48;FQ=-6.6;PV4=1,8.6e-11,0.0088,0.015	GT:PL:GQ	0/1:197,0,29:32	Sp2_comp146804_c1_seq2	239	.	CTTCAATTCTT	C	3240.51	PASS	AC=3;AF=0.500;AN=6;BaseQRankSum=4.059;DP=101;FS=23.285;MLEAC=3;MLEAF=0.500;MQ=44.57;MQ0=0;MQRankSum=2.832;QD=9.63;ReadPosRankSum=4.029	GT:AD:DP:GQ:MLPSAC:MLPSAF:PL	0/0/0/1/1/1:35,29:68:8:3:0.500:3275,61,8,0,25,101,2147483647	SG	1356	SPGI:SNDV037683.1	UniRef100_B9STJ6	DNA binding protein, putative n=1 Tax=Ricinus communis RepID=B9STJ6_RICCO	tr|Q9SR17|Q9SR17_ARATH	AT-hook motif nuclear localized protein 19 OS=Arabidopsis thaliana GN=AHL19	dna-binding protein	gi|356574748|ref|XP_003555507.1|	PREDICTED: putative DNA-binding protein ESCAROLA-like [Glycine max]	AT3G04570.1	AT-hook motif nuclear-localized protein 19		AT-hook motif nuclear-localized protein 19 (AHL19); CONTAINS InterPro DOMAIN/s: Protein of unknown function DUF296 (InterPro:IPR005175), Predicted AT-hook DNA-binding (InterPro:IPR014476); BEST Arabidopsis thaliana protein match is: AT-hook motif nuclear-localized protein 20 (TAIR:AT4G14465.1); Has 7030 Blast hits to 3903 proteins in 396 species: Archae - 17; Bacteria - 3505; Metazoa - 1173; Fung…	cassava4.1_034115m|PACid:17961894	AT-hook motif nuclear-localized protein 20	PGSC0003DMP400049947|PACid:24407936	AT-hook motif nuclear-localized protein 20
Sp2_comp146804_c1_seq2	276	.	TTTGATCTG	T	26.5	.	INDEL;DP=64;VDB=0.0081;AF1=0.5;AC1=1;DP4=1,2,0,3;MQ=39;FQ=29.5;PV4=1,0.13,0.08,1	GT:PL:GQ	0/1:64,0,110:67	Sp2_comp146804_c1_seq2	276	.	TTTGATCTG	T	10870.3	PASS	AC=3;AF=0.500;AN=6;BaseQRankSum=2.099;DP=250;FS=2.180;MLEAC=3;MLEAF=0.500;MQ=56.44;MQ0=0;MQRankSum=-4.000;QD=16.31;ReadPosRankSum=2.650	GT:AD:DP:GQ:MLPSAC:MLPSAF:PL	0/0/0/1/1/1:142,103:247:4:3:0.500:10904,176,4,0,121,2147483647,2147483647	SG	1356	SPGI:SNDV037683.1	UniRef100_B9STJ6	DNA binding protein, putative n=1 Tax=Ricinus communis RepID=B9STJ6_RICCO	tr|Q9SR17|Q9SR17_ARATH	AT-hook motif nuclear localized protein 19 OS=Arabidopsis thaliana GN=AHL19	dna-binding protein	gi|356574748|ref|XP_003555507.1|	PREDICTED: putative DNA-binding protein ESCAROLA-like [Glycine max]	AT3G04570.1	AT-hook motif nuclear-localized protein 19		AT-hook motif nuclear-localized protein 19 (AHL19); CONTAINS InterPro DOMAIN/s: Protein of unknown function DUF296 (InterPro:IPR005175), Predicted AT-hook DNA-binding (InterPro:IPR014476); BEST Arabidopsis thaliana protein match is: AT-hook motif nuclear-localized protein 20 (TAIR:AT4G14465.1); Has 7030 Blast hits to 3903 proteins in 396 species: Archae - 17; Bacteria - 3505; Metazoa - 1173; Fung…	cassava4.1_034115m|PACid:17961894	AT-hook motif nuclear-localized protein 20	PGSC0003DMP400049947|PACid:24407936	AT-hook motif nuclear-localized protein 20
Sp2_comp146804_c1_seq2	385	.	GC	GCCGGTCTTCCGCC	150	.	INDEL;DP=24;VDB=0.0001;AF1=1;AC1=2;DP4=0,0,1,4;MQ=47;FQ=-49.5	GT:PL:GQ	1/1:190,15,0:27	Sp2_comp146804_c1_seq2	385	.	G	GC	1136.87	PASS	AC=6;AF=1.00;AN=6;DP=34;FS=0.000;MLEAC=6;MLEAF=1.00;MQ=59.51;MQ0=0;QD=33.44;RPA=1,2;RU=C;STR	GT:AD:DP:GQ:MLPSAC:MLPSAF:PL	1/1/1/1/1/1:0,33:33:26:6:1.00:1172,255,157,99,58,26,0	SG	1356	SPGI:SNDV037683.1	UniRef100_B9STJ6	DNA binding protein, putative n=1 Tax=Ricinus communis RepID=B9STJ6_RICCO	tr|Q9SR17|Q9SR17_ARATH	AT-hook motif nuclear localized protein 19 OS=Arabidopsis thaliana GN=AHL19	dna-binding protein	gi|356574748|ref|XP_003555507.1|	PREDICTED: putative DNA-binding protein ESCAROLA-like [Glycine max]	AT3G04570.1	AT-hook motif nuclear-localized protein 19		AT-hook motif nuclear-localized protein 19 (AHL19); CONTAINS InterPro DOMAIN/s: Protein of unknown function DUF296 (InterPro:IPR005175), Predicted AT-hook DNA-binding (InterPro:IPR014476); BEST Arabidopsis thaliana protein match is: AT-hook motif nuclear-localized protein 20 (TAIR:AT4G14465.1); Has 7030 Blast hits to 3903 proteins in 396 species: Archae - 17; Bacteria - 3505; Metazoa - 1173; Fung…	cassava4.1_034115m|PACid:17961894	AT-hook motif nuclear-localized protein 20	PGSC0003DMP400049947|PACid:24407936	AT-hook motif nuclear-localized protein 20
Sp2_comp146804_c1_seq2	141	.	CTTAA	C	15776.9	PASS	AC=6;AF=1.00;AN=6;DP=249;FS=0.000;MLEAC=6;MLEAF=1.00;MQ=52.72;MQ0=0;QD=30.70	GT:AD:DP:GQ:MLPSAC:MLPSAF:PL	1/1/1/1/1/1:0,229:245:99:6:1.00:15812,1782,1093,689,403,181,0											GATK	1356	SPGI:SNDV037683.1	UniRef100_B9STJ6	DNA binding protein, putative n=1 Tax=Ricinus communis RepID=B9STJ6_RICCO	tr|Q9SR17|Q9SR17_ARATH	AT-hook motif nuclear localized protein 19 OS=Arabidopsis thaliana GN=AHL19	dna-binding protein	gi|356574748|ref|XP_003555507.1|	PREDICTED: putative DNA-binding protein ESCAROLA-like [Glycine max]	AT3G04570.1	AT-hook motif nuclear-localized protein 19		AT-hook motif nuclear-localized protein 19 (AHL19); CONTAINS InterPro DOMAIN/s: Protein of unknown function DUF296 (InterPro:IPR005175), Predicted AT-hook DNA-binding (InterPro:IPR014476); BEST Arabidopsis thaliana protein match is: AT-hook motif nuclear-localized protein 20 (TAIR:AT4G14465.1); Has 7030 Blast hits to 3903 proteins in 396 species: Archae - 17; Bacteria - 3505; Metazoa - 1173; Fung…	cassava4.1_034115m|PACid:17961894	AT-hook motif nuclear-localized protein 20	PGSC0003DMP400049947|PACid:24407936	AT-hook motif nuclear-localized protein 20
Sp2_comp146804_c1_seq2	163	.	CTAA	C	11909.9	PASS	AC=6;AF=1.00;AN=6;DP=250;FS=0.000;MLEAC=6;MLEAF=1.00;MQ=53.60;MQ0=0;QD=32.36;RPA=2,1;RU=TAA;STR	GT:AD:DP:GQ:MLPSAC:MLPSAF:PL	1/1/1/1/1/1:0,201:247:99:6:1.00:11945,1564,959,605,354,159,0											GATK	1356	SPGI:SNDV037683.1	UniRef100_B9STJ6	DNA binding protein, putative n=1 Tax=Ricinus communis RepID=B9STJ6_RICCO	tr|Q9SR17|Q9SR17_ARATH	AT-hook motif nuclear localized protein 19 OS=Arabidopsis thaliana GN=AHL19	dna-binding protein	gi|356574748|ref|XP_003555507.1|	PREDICTED: putative DNA-binding protein ESCAROLA-like [Glycine max]	AT3G04570.1	AT-hook motif nuclear-localized protein 19		AT-hook motif nuclear-localized protein 19 (AHL19); CONTAINS InterPro DOMAIN/s: Protein of unknown function DUF296 (InterPro:IPR005175), Predicted AT-hook DNA-binding (InterPro:IPR014476); BEST Arabidopsis thaliana protein match is: AT-hook motif nuclear-localized protein 20 (TAIR:AT4G14465.1); Has 7030 Blast hits to 3903 proteins in 396 species: Archae - 17; Bacteria - 3505; Metazoa - 1173; Fung…	cassava4.1_034115m|PACid:17961894	AT-hook motif nuclear-localized protein 20	PGSC0003DMP400049947|PACid:24407936	AT-hook motif nuclear-localized protein 20
Sp2_comp146804_c1_seq2	175	.	C	CAT	11492.9	PASS	AC=6;AF=1.00;AN=6;DP=234;FS=0.000;MLEAC=6;MLEAF=1.00;MQ=52.39;MQ0=0;QD=34.48	GT:AD:DP:GQ:MLPSAC:MLPSAF:PL	1/1/1/1/1/1:0,222:228:99:6:1.00:11528,1727,1059,668,391,176,0											GATK	1356	SPGI:SNDV037683.1	UniRef100_B9STJ6	DNA binding protein, putative n=1 Tax=Ricinus communis RepID=B9STJ6_RICCO	tr|Q9SR17|Q9SR17_ARATH	AT-hook motif nuclear localized protein 19 OS=Arabidopsis thaliana GN=AHL19	dna-binding protein	gi|356574748|ref|XP_003555507.1|	PREDICTED: putative DNA-binding protein ESCAROLA-like [Glycine max]	AT3G04570.1	AT-hook motif nuclear-localized protein 19		AT-hook motif nuclear-localized protein 19 (AHL19); CONTAINS InterPro DOMAIN/s: Protein of unknown function DUF296 (InterPro:IPR005175), Predicted AT-hook DNA-binding (InterPro:IPR014476); BEST Arabidopsis thaliana protein match is: AT-hook motif nuclear-localized protein 20 (TAIR:AT4G14465.1); Has 7030 Blast hits to 3903 proteins in 396 species: Archae - 17; Bacteria - 3505; Metazoa - 1173; Fung…	cassava4.1_034115m|PACid:17961894	AT-hook motif nuclear-localized protein 20	PGSC0003DMP400049947|PACid:24407936	AT-hook motif nuclear-localized protein 20
Sp2_comp146804_c1_seq2	213	.	CTCCATCTGA	C	6698.86	PASS	AC=6;AF=1.00;AN=6;DP=140;FS=0.000;MLEAC=6;MLEAF=1.00;MQ=44.27;MQ0=0;QD=15.95	GT:AD:DP:GQ:MLPSAC:MLPSAF:PL	1/1/1/1/1/1:0,83:103:66:6:1.00:6734,646,396,250,146,66,0											GATK	1356	SPGI:SNDV037683.1	UniRef100_B9STJ6	DNA binding protein, putative n=1 Tax=Ricinus communis RepID=B9STJ6_RICCO	tr|Q9SR17|Q9SR17_ARATH	AT-hook motif nuclear localized protein 19 OS=Arabidopsis thaliana GN=AHL19	dna-binding protein	gi|356574748|ref|XP_003555507.1|	PREDICTED: putative DNA-binding protein ESCAROLA-like [Glycine max]	AT3G04570.1	AT-hook motif nuclear-localized protein 19		AT-hook motif nuclear-localized protein 19 (AHL19); CONTAINS InterPro DOMAIN/s: Protein of unknown function DUF296 (InterPro:IPR005175), Predicted AT-hook DNA-binding (InterPro:IPR014476); BEST Arabidopsis thaliana protein match is: AT-hook motif nuclear-localized protein 20 (TAIR:AT4G14465.1); Has 7030 Blast hits to 3903 proteins in 396 species: Archae - 17; Bacteria - 3505; Metazoa - 1173; Fung…	cassava4.1_034115m|PACid:17961894	AT-hook motif nuclear-localized protein 20	PGSC0003DMP400049947|PACid:24407936	AT-hook motif nuclear-localized protein 20
Sp2_comp146804_c1_seq2	216	.	CATCT	C	5540.86	PASS	AC=6;AF=1.00;AN=6;DP=131;FS=0.000;MLEAC=6;MLEAF=1.00;MQ=44.32;MQ0=0;QD=31.72	GT:AD:DP:GQ:MLPSAC:MLPSAF:PL	1/1/1/1/1/1:0,83:58:66:6:1.00:5576,646,396,250,146,66,0											GATK	1356	SPGI:SNDV037683.1	UniRef100_B9STJ6	DNA binding protein, putative n=1 Tax=Ricinus communis RepID=B9STJ6_RICCO	tr|Q9SR17|Q9SR17_ARATH	AT-hook motif nuclear localized protein 19 OS=Arabidopsis thaliana GN=AHL19	dna-binding protein	gi|356574748|ref|XP_003555507.1|	PREDICTED: putative DNA-binding protein ESCAROLA-like [Glycine max]	AT3G04570.1	AT-hook motif nuclear-localized protein 19		AT-hook motif nuclear-localized protein 19 (AHL19); CONTAINS InterPro DOMAIN/s: Protein of unknown function DUF296 (InterPro:IPR005175), Predicted AT-hook DNA-binding (InterPro:IPR014476); BEST Arabidopsis thaliana protein match is: AT-hook motif nuclear-localized protein 20 (TAIR:AT4G14465.1); Has 7030 Blast hits to 3903 proteins in 396 species: Archae - 17; Bacteria - 3505; Metazoa - 1173; Fung…	cassava4.1_034115m|PACid:17961894	AT-hook motif nuclear-localized protein 20	PGSC0003DMP400049947|PACid:24407936	AT-hook motif nuclear-localized protein 20
Sp2_comp146804_c1_seq2	639	.	GTTGGAC	G	17835.9	PASS	AC=6;AF=1.00;AN=6;DP=201;FS=0.000;MLEAC=6;MLEAF=1.00;MQ=60.00;MQ0=0;QD=32.41	GT:AD:DP:GQ:MLPSAC:MLPSAF:PL	1/1/1/1/1/1:0,195:201:99:6:1.00:17871,1517,930,587,343,154,0											GATK	1356	SPGI:SNDV037683.1	UniRef100_B9STJ6	DNA binding protein, putative n=1 Tax=Ricinus communis RepID=B9STJ6_RICCO	tr|Q9SR17|Q9SR17_ARATH	AT-hook motif nuclear localized protein 19 OS=Arabidopsis thaliana GN=AHL19	dna-binding protein	gi|356574748|ref|XP_003555507.1|	PREDICTED: putative DNA-binding protein ESCAROLA-like [Glycine max]	AT3G04570.1	AT-hook motif nuclear-localized protein 19		AT-hook motif nuclear-localized protein 19 (AHL19); CONTAINS InterPro DOMAIN/s: Protein of unknown function DUF296 (InterPro:IPR005175), Predicted AT-hook DNA-binding (InterPro:IPR014476); BEST Arabidopsis thaliana protein match is: AT-hook motif nuclear-localized protein 20 (TAIR:AT4G14465.1); Has 7030 Blast hits to 3903 proteins in 396 species: Archae - 17; Bacteria - 3505; Metazoa - 1173; Fung…	cassava4.1_034115m|PACid:17961894	AT-hook motif nuclear-localized protein 20	PGSC0003DMP400049947|PACid:24407936	AT-hook motif nuclear-localized protein 20
Sp2_comp146804_c1_seq2	877	.	AGTG	A	8675.5	PASS	AC=5;AF=0.833;AN=6;BaseQRankSum=-0.081;DP=211;FS=0.000;MLEAC=5;MLEAF=0.833;MQ=56.52;MQ0=0;MQRankSum=2.198;QD=24.73;ReadPosRankSum=2.414	GT:AD:DP:GQ:MLPSAC:MLPSAF:PL	0/1/1/1/1/1:2,135:200:8:5:0.833:8710,930,525,290,125,0,8											GATK	1356	SPGI:SNDV037683.1	UniRef100_B9STJ6	DNA binding protein, putative n=1 Tax=Ricinus communis RepID=B9STJ6_RICCO	tr|Q9SR17|Q9SR17_ARATH	AT-hook motif nuclear localized protein 19 OS=Arabidopsis thaliana GN=AHL19	dna-binding protein	gi|356574748|ref|XP_003555507.1|	PREDICTED: putative DNA-binding protein ESCAROLA-like [Glycine max]	AT3G04570.1	AT-hook motif nuclear-localized protein 19		AT-hook motif nuclear-localized protein 19 (AHL19); CONTAINS InterPro DOMAIN/s: Protein of unknown function DUF296 (InterPro:IPR005175), Predicted AT-hook DNA-binding (InterPro:IPR014476); BEST Arabidopsis thaliana protein match is: AT-hook motif nuclear-localized protein 20 (TAIR:AT4G14465.1); Has 7030 Blast hits to 3903 proteins in 396 species: Archae - 17; Bacteria - 3505; Metazoa - 1173; Fung…	cassava4.1_034115m|PACid:17961894	AT-hook motif nuclear-localized protein 20	PGSC0003DMP400049947|PACid:24407936	AT-hook motif nuclear-localized protein 20
Sp2_comp146804_c1_seq2	984	.	AGGC	A	9476.86	PASS	AC=6;AF=1.00;AN=6;BaseQRankSum=1.762;DP=236;FS=0.000;MLEAC=6;MLEAF=1.00;MQ=59.85;MQ0=0;MQRankSum=0.418;QD=32.75	GT:AD:DP:GQ:MLPSAC:MLPSAF:PL	1/1/1/1/1/1:2,230:236:99:6:1.00:9512,1705,1023,623,340,124,0											GATK	1356	SPGI:SNDV037683.1	UniRef100_B9STJ6	DNA binding protein, putative n=1 Tax=Ricinus communis RepID=B9STJ6_RICCO	tr|Q9SR17|Q9SR17_ARATH	AT-hook motif nuclear localized protein 19 OS=Arabidopsis thaliana GN=AHL19	dna-binding protein	gi|356574748|ref|XP_003555507.1|	PREDICTED: putative DNA-binding protein ESCAROLA-like [Glycine max]	AT3G04570.1	AT-hook motif nuclear-localized protein 19		AT-hook motif nuclear-localized protein 19 (AHL19); CONTAINS InterPro DOMAIN/s: Protein of unknown function DUF296 (InterPro:IPR005175), Predicted AT-hook DNA-binding (InterPro:IPR014476); BEST Arabidopsis thaliana protein match is: AT-hook motif nuclear-localized protein 20 (TAIR:AT4G14465.1); Has 7030 Blast hits to 3903 proteins in 396 species: Archae - 17; Bacteria - 3505; Metazoa - 1173; Fung…	cassava4.1_034115m|PACid:17961894	AT-hook motif nuclear-localized protein 20	PGSC0003DMP400049947|PACid:24407936	AT-hook motif nuclear-localized protein 20
Sp2_comp146804_c1_seq2	1115	.	AATA	AA	214	.	INDEL;DP=166;VDB=0.0008;AF1=1;AC1=2;DP4=0,0,9,38;MQ=48;FQ=-176	GT:PL:GQ	1/1:255,141,0:99											SAM	1356	SPGI:SNDV037683.1	UniRef100_B9STJ6	DNA binding protein, putative n=1 Tax=Ricinus communis RepID=B9STJ6_RICCO	tr|Q9SR17|Q9SR17_ARATH	AT-hook motif nuclear localized protein 19 OS=Arabidopsis thaliana GN=AHL19	dna-binding protein	gi|356574748|ref|XP_003555507.1|	PREDICTED: putative DNA-binding protein ESCAROLA-like [Glycine max]	AT3G04570.1	AT-hook motif nuclear-localized protein 19		AT-hook motif nuclear-localized protein 19 (AHL19); CONTAINS InterPro DOMAIN/s: Protein of unknown function DUF296 (InterPro:IPR005175), Predicted AT-hook DNA-binding (InterPro:IPR014476); BEST Arabidopsis thaliana protein match is: AT-hook motif nuclear-localized protein 20 (TAIR:AT4G14465.1); Has 7030 Blast hits to 3903 proteins in 396 species: Archae - 17; Bacteria - 3505; Metazoa - 1173; Fung…	cassava4.1_034115m|PACid:17961894	AT-hook motif nuclear-localized protein 20	PGSC0003DMP400049947|PACid:24407936	AT-hook motif nuclear-localized protein 20
Sp2_comp146804_c1_seq2	788	.	T	TCG	5.08	.	INDEL;DP=214;VDB=0.0271;AF1=1;AC1=2;DP4=0,0,1,0;MQ=41;FQ=-37.5	GT:PL:GQ	1/1:41,3,0:3											SAM	1356	SPGI:SNDV037683.1	UniRef100_B9STJ6	DNA binding protein, putative n=1 Tax=Ricinus communis RepID=B9STJ6_RICCO	tr|Q9SR17|Q9SR17_ARATH	AT-hook motif nuclear localized protein 19 OS=Arabidopsis thaliana GN=AHL19	dna-binding protein	gi|356574748|ref|XP_003555507.1|	PREDICTED: putative DNA-binding protein ESCAROLA-like [Glycine max]	AT3G04570.1	AT-hook motif nuclear-localized protein 19		AT-hook motif nuclear-localized protein 19 (AHL19); CONTAINS InterPro DOMAIN/s: Protein of unknown function DUF296 (InterPro:IPR005175), Predicted AT-hook DNA-binding (InterPro:IPR014476); BEST Arabidopsis thaliana protein match is: AT-hook motif nuclear-localized protein 20 (TAIR:AT4G14465.1); Has 7030 Blast hits to 3903 proteins in 396 species: Archae - 17; Bacteria - 3505; Metazoa - 1173; Fung…	cassava4.1_034115m|PACid:17961894	AT-hook motif nuclear-localized protein 20	PGSC0003DMP400049947|PACid:24407936	AT-hook motif nuclear-localized protein 20
Sp2_comp146804_c2_seq1	1427	.	TTAT	TTATGTATATAT	214	.	INDEL;DP=26;VDB=0.0392;AF1=1;AC1=2;DP4=0,0,6,8;MQ=46;FQ=-76.5	GT:PL:GQ	1/1:255,42,0:81	Sp2_comp146804_c2_seq1	1427	.	T	TTATGTATA	1257.09	PASS	AC=4;AF=0.667;AN=6;BaseQRankSum=0.670;DP=25;FS=10.139;MLEAC=4;MLEAF=0.667;MQ=58.62;MQ0=0;MQRankSum=1.544;QD=18.86;ReadPosRankSum=3.175	GT:AD:DP:GQ:MLPSAC:MLPSAF:PL	0/0/1/1/1/1:8,17:25:0:4:0.667:1289,74,31,10,0,0,60	SG	1511	No hit in this database						gi|460404461|ref|XP_004247701.1|	PREDICTED: putative DNA-binding protein ESCAROLA-like [Solanum lycopersicum]	AT4G14465.1	AT-hook motif nuclear-localized protein 20		AT-hook motif nuclear-localized protein 20 (AHL20); CONTAINS InterPro DOMAIN/s: Protein of unknown function DUF296 (InterPro:IPR005175), Predicted AT-hook DNA-binding (InterPro:IPR014476); BEST Arabidopsis thaliana protein match is: AT-hook motif nuclear-localized protein 19 (TAIR:AT3G04570.1); Has 30201 Blast hits to 17322 proteins in 780 species: Archae - 12; Bacteria - 1396; Metazoa - 17338; F…	cassava4.1_034115m|PACid:17961894	AT-hook motif nuclear-localized protein 20	PGSC0003DMP400030154|PACid:24401117	AT-hook motif nuclear-localized protein 20
Sp2_comp146804_c2_seq1	164	.	CAAA	CAAATTAAA	214	.	INDEL;DP=124;VDB=0.0066;AF1=1;AC1=2;DP4=0,0,40,0;MQ=48;FQ=-155	GT:PL:GQ	1/1:255,120,0:99	Sp2_comp146804_c2_seq1	164	.	C	CAAATT	10051.9	PASS	AC=6;AF=1.00;AN=6;DP=128;FS=0.000;MLEAC=6;MLEAF=1.00;MQ=59.77;MQ0=0;QD=26.16	GT:AD:DP:GQ:MLPSAC:MLPSAF:PL	1/1/1/1/1/1:0,127:127:99:6:1.00:10087,988,606,382,224,101,0	SG	1511	No hit in this database						gi|460404461|ref|XP_004247701.1|	PREDICTED: putative DNA-binding protein ESCAROLA-like [Solanum lycopersicum]	AT4G14465.1	AT-hook motif nuclear-localized protein 20		AT-hook motif nuclear-localized protein 20 (AHL20); CONTAINS InterPro DOMAIN/s: Protein of unknown function DUF296 (InterPro:IPR005175), Predicted AT-hook DNA-binding (InterPro:IPR014476); BEST Arabidopsis thaliana protein match is: AT-hook motif nuclear-localized protein 19 (TAIR:AT3G04570.1); Has 30201 Blast hits to 17322 proteins in 780 species: Archae - 12; Bacteria - 1396; Metazoa - 17338; F…	cassava4.1_034115m|PACid:17961894	AT-hook motif nuclear-localized protein 20	PGSC0003DMP400030154|PACid:24401117	AT-hook motif nuclear-localized protein 20
Sp2_comp146804_c2_seq1	1194	.	C	CTAT	12940.9	PASS	AC=6;AF=1.00;AN=6;DP=223;FS=0.000;MLEAC=6;MLEAF=1.00;MQ=59.52;MQ0=0;QD=29.80	GT:AD:DP:GQ:MLPSAC:MLPSAF:PL	1/1/1/1/1/1:0,219:223:99:6:1.00:12976,1704,1045,659,386,173,0											GATK	1511	No hit in this database						gi|460404461|ref|XP_004247701.1|	PREDICTED: putative DNA-binding protein ESCAROLA-like [Solanum lycopersicum]	AT4G14465.1	AT-hook motif nuclear-localized protein 20		AT-hook motif nuclear-localized protein 20 (AHL20); CONTAINS InterPro DOMAIN/s: Protein of unknown function DUF296 (InterPro:IPR005175), Predicted AT-hook DNA-binding (InterPro:IPR014476); BEST Arabidopsis thaliana protein match is: AT-hook motif nuclear-localized protein 19 (TAIR:AT3G04570.1); Has 30201 Blast hits to 17322 proteins in 780 species: Archae - 12; Bacteria - 1396; Metazoa - 17338; F…	cassava4.1_034115m|PACid:17961894	AT-hook motif nuclear-localized protein 20	PGSC0003DMP400030154|PACid:24401117	AT-hook motif nuclear-localized protein 20
Sp2_comp146804_c2_seq1	1306	.	CCAGAGTGATGAT	C	30357.9	PASS	AC=6;AF=1.00;AN=6;DP=234;FS=0.000;MLEAC=6;MLEAF=1.00;MQ=59.63;MQ0=0;QD=32.43	GT:AD:DP:GQ:MLPSAC:MLPSAF:PL	1/1/1/1/1/1:0,209:232:99:6:1.00:30393,1626,997,629,368,165,0											GATK	1511	No hit in this database						gi|460404461|ref|XP_004247701.1|	PREDICTED: putative DNA-binding protein ESCAROLA-like [Solanum lycopersicum]	AT4G14465.1	AT-hook motif nuclear-localized protein 20		AT-hook motif nuclear-localized protein 20 (AHL20); CONTAINS InterPro DOMAIN/s: Protein of unknown function DUF296 (InterPro:IPR005175), Predicted AT-hook DNA-binding (InterPro:IPR014476); BEST Arabidopsis thaliana protein match is: AT-hook motif nuclear-localized protein 19 (TAIR:AT3G04570.1); Has 30201 Blast hits to 17322 proteins in 780 species: Archae - 12; Bacteria - 1396; Metazoa - 17338; F…	cassava4.1_034115m|PACid:17961894	AT-hook motif nuclear-localized protein 20	PGSC0003DMP400030154|PACid:24401117	AT-hook motif nuclear-localized protein 20
Sp2_comp146804_c2_seq1	1326	.	CA	C	9916.86	PASS	AC=6;AF=1.00;AN=6;DP=249;FS=0.000;MLEAC=6;MLEAF=1.00;MQ=59.43;MQ0=0;QD=29.88;RPA=3,2;RU=A;STR	GT:AD:DP:GQ:MLPSAC:MLPSAF:PL	1/1/1/1/1/1:0,245:246:99:6:1.00:9952,1906,1169,737,431,194,0											GATK	1511	No hit in this database						gi|460404461|ref|XP_004247701.1|	PREDICTED: putative DNA-binding protein ESCAROLA-like [Solanum lycopersicum]	AT4G14465.1	AT-hook motif nuclear-localized protein 20		AT-hook motif nuclear-localized protein 20 (AHL20); CONTAINS InterPro DOMAIN/s: Protein of unknown function DUF296 (InterPro:IPR005175), Predicted AT-hook DNA-binding (InterPro:IPR014476); BEST Arabidopsis thaliana protein match is: AT-hook motif nuclear-localized protein 19 (TAIR:AT3G04570.1); Has 30201 Blast hits to 17322 proteins in 780 species: Archae - 12; Bacteria - 1396; Metazoa - 17338; F…	cassava4.1_034115m|PACid:17961894	AT-hook motif nuclear-localized protein 20	PGSC0003DMP400030154|PACid:24401117	AT-hook motif nuclear-localized protein 20
Sp2_comp146804_c2_seq1	240	.	ACCAGG	A	18953.9	PASS	AC=6;AF=1.00;AN=6;DP=246;FS=0.000;MLEAC=6;MLEAF=1.00;MQ=60.00;MQ0=0;QD=30.09	GT:AD:DP:GQ:MLPSAC:MLPSAF:PL	1/1/1/1/1/1:0,240:246:99:6:1.00:18989,1868,1145,722,423,190,0											GATK	1511	No hit in this database						gi|460404461|ref|XP_004247701.1|	PREDICTED: putative DNA-binding protein ESCAROLA-like [Solanum lycopersicum]	AT4G14465.1	AT-hook motif nuclear-localized protein 20		AT-hook motif nuclear-localized protein 20 (AHL20); CONTAINS InterPro DOMAIN/s: Protein of unknown function DUF296 (InterPro:IPR005175), Predicted AT-hook DNA-binding (InterPro:IPR014476); BEST Arabidopsis thaliana protein match is: AT-hook motif nuclear-localized protein 19 (TAIR:AT3G04570.1); Has 30201 Blast hits to 17322 proteins in 780 species: Archae - 12; Bacteria - 1396; Metazoa - 17338; F…	cassava4.1_034115m|PACid:17961894	AT-hook motif nuclear-localized protein 20	PGSC0003DMP400030154|PACid:24401117	AT-hook motif nuclear-localized protein 20
Sp2_comp146804_c2_seq1	407	.	C	CTCTGA	18976.9	PASS	AC=6;AF=1.00;AN=6;DP=250;FS=0.000;MLEAC=6;MLEAF=1.00;MQ=58.90;MQ0=0;QD=26.73	GT:AD:DP:GQ:MLPSAC:MLPSAF:PL	1/1/1/1/1/1:0,246:250:99:6:1.00:19012,1913,1173,740,433,195,0											GATK	1511	No hit in this database						gi|460404461|ref|XP_004247701.1|	PREDICTED: putative DNA-binding protein ESCAROLA-like [Solanum lycopersicum]	AT4G14465.1	AT-hook motif nuclear-localized protein 20		AT-hook motif nuclear-localized protein 20 (AHL20); CONTAINS InterPro DOMAIN/s: Protein of unknown function DUF296 (InterPro:IPR005175), Predicted AT-hook DNA-binding (InterPro:IPR014476); BEST Arabidopsis thaliana protein match is: AT-hook motif nuclear-localized protein 19 (TAIR:AT3G04570.1); Has 30201 Blast hits to 17322 proteins in 780 species: Archae - 12; Bacteria - 1396; Metazoa - 17338; F…	cassava4.1_034115m|PACid:17961894	AT-hook motif nuclear-localized protein 20	PGSC0003DMP400030154|PACid:24401117	AT-hook motif nuclear-localized protein 20
Sp2_comp146804_c2_seq1	429	.	TGA	T	12284.9	PASS	AC=6;AF=1.00;AN=6;DP=248;FS=0.000;MLEAC=6;MLEAF=1.00;MQ=59.39;MQ0=0;QD=31.28;RPA=2,1;RU=GA;STR	GT:AD:DP:GQ:MLPSAC:MLPSAF:PL	1/1/1/1/1/1:0,244:247:99:6:1.00:12320,1898,1164,734,430,193,0											GATK	1511	No hit in this database						gi|460404461|ref|XP_004247701.1|	PREDICTED: putative DNA-binding protein ESCAROLA-like [Solanum lycopersicum]	AT4G14465.1	AT-hook motif nuclear-localized protein 20		AT-hook motif nuclear-localized protein 20 (AHL20); CONTAINS InterPro DOMAIN/s: Protein of unknown function DUF296 (InterPro:IPR005175), Predicted AT-hook DNA-binding (InterPro:IPR014476); BEST Arabidopsis thaliana protein match is: AT-hook motif nuclear-localized protein 19 (TAIR:AT3G04570.1); Has 30201 Blast hits to 17322 proteins in 780 species: Archae - 12; Bacteria - 1396; Metazoa - 17338; F…	cassava4.1_034115m|PACid:17961894	AT-hook motif nuclear-localized protein 20	PGSC0003DMP400030154|PACid:24401117	AT-hook motif nuclear-localized protein 20
Sp2_comp146804_c2_seq1	444	.	C	CTTTAA	18508.9	PASS	AC=6;AF=1.00;AN=6;DP=243;FS=0.000;MLEAC=6;MLEAF=1.00;MQ=59.38;MQ0=0;QD=28.70	GT:AD:DP:GQ:MLPSAC:MLPSAF:PL	1/1/1/1/1/1:0,241:242:99:6:1.00:18544,1875,1150,725,424,191,0											GATK	1511	No hit in this database						gi|460404461|ref|XP_004247701.1|	PREDICTED: putative DNA-binding protein ESCAROLA-like [Solanum lycopersicum]	AT4G14465.1	AT-hook motif nuclear-localized protein 20		AT-hook motif nuclear-localized protein 20 (AHL20); CONTAINS InterPro DOMAIN/s: Protein of unknown function DUF296 (InterPro:IPR005175), Predicted AT-hook DNA-binding (InterPro:IPR014476); BEST Arabidopsis thaliana protein match is: AT-hook motif nuclear-localized protein 19 (TAIR:AT3G04570.1); Has 30201 Blast hits to 17322 proteins in 780 species: Archae - 12; Bacteria - 1396; Metazoa - 17338; F…	cassava4.1_034115m|PACid:17961894	AT-hook motif nuclear-localized protein 20	PGSC0003DMP400030154|PACid:24401117	AT-hook motif nuclear-localized protein 20
Sp2_comp146804_c2_seq1	587	.	GGCAGGCGGCGGC	G	30058.9	PASS	AC=6;AF=1.00;AN=6;DP=237;FS=0.000;MLEAC=6;MLEAF=1.00;MQ=57.05;MQ0=0;QD=31.71	GT:AD:DP:GQ:MLPSAC:MLPSAF:PL	1/1/1/1/1/1:0,217:224:99:6:1.00:30094,1689,1035,653,382,172,0											GATK	1511	No hit in this database						gi|460404461|ref|XP_004247701.1|	PREDICTED: putative DNA-binding protein ESCAROLA-like [Solanum lycopersicum]	AT4G14465.1	AT-hook motif nuclear-localized protein 20		AT-hook motif nuclear-localized protein 20 (AHL20); CONTAINS InterPro DOMAIN/s: Protein of unknown function DUF296 (InterPro:IPR005175), Predicted AT-hook DNA-binding (InterPro:IPR014476); BEST Arabidopsis thaliana protein match is: AT-hook motif nuclear-localized protein 19 (TAIR:AT3G04570.1); Has 30201 Blast hits to 17322 proteins in 780 species: Archae - 12; Bacteria - 1396; Metazoa - 17338; F…	cassava4.1_034115m|PACid:17961894	AT-hook motif nuclear-localized protein 20	PGSC0003DMP400030154|PACid:24401117	AT-hook motif nuclear-localized protein 20
Sp2_comp146804_c2_seq1	874	.	T	TCAC	6677.06	PASS	AC=5;AF=0.833;AN=6;BaseQRankSum=2.560;DP=226;FS=23.218;MLEAC=5;MLEAF=0.833;MQ=58.93;MQ0=0;MQRankSum=-0.265;QD=29.54;ReadPosRankSum=0.476	GT:AD:DP:GQ:MLPSAC:MLPSAF:PL	0/1/1/1/1/1:8,152:221:5:5:0.833:6711,944,531,289,122,0,5											GATK	1511	No hit in this database						gi|460404461|ref|XP_004247701.1|	PREDICTED: putative DNA-binding protein ESCAROLA-like [Solanum lycopersicum]	AT4G14465.1	AT-hook motif nuclear-localized protein 20		AT-hook motif nuclear-localized protein 20 (AHL20); CONTAINS InterPro DOMAIN/s: Protein of unknown function DUF296 (InterPro:IPR005175), Predicted AT-hook DNA-binding (InterPro:IPR014476); BEST Arabidopsis thaliana protein match is: AT-hook motif nuclear-localized protein 19 (TAIR:AT3G04570.1); Has 30201 Blast hits to 17322 proteins in 780 species: Archae - 12; Bacteria - 1396; Metazoa - 17338; F…	cassava4.1_034115m|PACid:17961894	AT-hook motif nuclear-localized protein 20	PGSC0003DMP400030154|PACid:24401117	AT-hook motif nuclear-localized protein 20
Sp2_comp146805_c0_seq1	739	.	AAGAGAG	AAGAGAGAG	214	.	INDEL;DP=96;VDB=0.0190;AF1=1;AC1=2;DP4=0,0,9,68;MQ=38;FQ=-267	GT:PL:GQ	1/1:255,232,0:99	Sp2_comp146805_c0_seq1	739	.	A	AAG	4157.86	PASS	AC=6;AF=1.00;AN=6;DP=115;FS=0.000;MLEAC=6;MLEAF=1.00;MQ=60.00;MQ0=0;QD=26.59;RPA=3,4;RU=AG;STR	GT:AD:DP:GQ:MLPSAC:MLPSAF:PL	1/1/1/1/1/1:0,90:115:71:6:1.00:4193,700,429,271,158,71,0	SG	1039	No hit in this database						gi|460388033|ref|XP_004239676.1|	PREDICTED: patatin group A-3-like [Solanum lycopersicum]	AT2G39220.1	PATATIN-like protein 6		PATATIN-like protein 6 (PLP6); FUNCTIONS IN: nutrient reservoir activity; INVOLVED IN: metabolic process, lipid metabolic process; EXPRESSED IN: 22 plant structures; EXPRESSED DURING: 13 growth stages; CONTAINS InterPro DOMAIN/s: Acyl transferase/acyl hydrolase/lysophospholipase (InterPro:IPR016035), Patatin (InterPro:IPR002641); BEST Arabidopsis thaliana protein match is: patatin-like protein 6 …	cassava4.1_006837m|PACid:17968714	patatin-like protein 6	PGSC0003DMP400040599|PACid:24389023	PATATIN-like protein 6
Sp2_comp146805_c0_seq1	742	.	AG	AGTG	8.18	.	INDEL;DP=84;VDB=0.0118;AF1=0.5;AC1=1;DP4=0,3,0,2;MQ=31;FQ=9.77;PV4=1,1,1,1	GT:PL:GQ	0/1:45,0,50:46											SAM	1039	No hit in this database						gi|460388033|ref|XP_004239676.1|	PREDICTED: patatin group A-3-like [Solanum lycopersicum]	AT2G39220.1	PATATIN-like protein 6		PATATIN-like protein 6 (PLP6); FUNCTIONS IN: nutrient reservoir activity; INVOLVED IN: metabolic process, lipid metabolic process; EXPRESSED IN: 22 plant structures; EXPRESSED DURING: 13 growth stages; CONTAINS InterPro DOMAIN/s: Acyl transferase/acyl hydrolase/lysophospholipase (InterPro:IPR016035), Patatin (InterPro:IPR002641); BEST Arabidopsis thaliana protein match is: patatin-like protein 6 …	cassava4.1_006837m|PACid:17968714	patatin-like protein 6	PGSC0003DMP400040599|PACid:24389023	PATATIN-like protein 6
Sp2_comp146806_c0_seq3	828	.	CTTGAA	CTTGAATTGAA	170	.	INDEL;DP=12;VDB=0.0033;AF1=0.5;AC1=1;DP4=0,2,1,5;MQ=50;FQ=34.5;PV4=1,1,1,0.22	GT:PL:GQ	0/1:208,0,69:72	Sp2_comp146806_c0_seq3	828	.	C	CTTGAA	865.81	PASS	AC=5;AF=0.833;AN=6;BaseQRankSum=-0.650;DP=16;FS=0.000;MLEAC=5;MLEAF=0.833;MQ=60.00;MQ0=0;MQRankSum=-0.361;QD=32.47;RPA=1,2;RU=TTGAA;ReadPosRankSum=-1.083;STR	GT:AD:DP:GQ:MLPSAC:MLPSAF:PL	0/1/1/1/1/1:3,12:16:3:5:0.833:899,63,30,12,3,0,200	SG	989	No hit in this database						gi|460396250|ref|XP_004243690.1|	PREDICTED: disease resistance response protein 206-like [Solanum lycopersicum]	AT1G58170.1	Disease resistance-responsive (dirigent-like protein) family protein		Disease resistance-responsive (dirigent-like protein) family protein; FUNCTIONS IN: molecular_function unknown; INVOLVED IN: N-terminal protein myristoylation, lignan biosynthetic process, defense response; LOCATED IN: endomembrane system; EXPRESSED IN: 17 plant structures; EXPRESSED DURING: 6 growth stages; CONTAINS InterPro DOMAIN/s: Plant disease resistance response protein (InterPro:IPR004265…	cassava4.1_016826m|PACid:17981376	Disease resistance-responsive (dirigent-like protein) family protein	PGSC0003DMP400023993|PACid:24415464	Disease resistance-responsive (dirigent-like protein) family protein
Sp2_comp146807_c0_seq7	1169	.	C	CATGGAAGATTCAGT	18990.9	PASS	AC=3;AF=0.500;AN=6;BaseQRankSum=0.980;DP=250;FS=1.550;MLEAC=3;MLEAF=0.500;MQ=59.97;MQ0=0;MQRankSum=-0.201;QD=16.28;ReadPosRankSum=-0.719	GT:AD:DP:GQ:MLPSAC:MLPSAF:PL	0/0/0/1/1/1:129,118:250:47:3:0.500:19026,277,47,0,80,2147483647,2147483647											GATK	1428	SPGI:CN08022	UniRef100_A5AEB9	Whole genome shotgun sequence of line PN40024, scaffold_1.assembly12x n=1 Tax=Vitis vinifera RepID=A5AEB9_VITVI	tr|Q9MAK9|Q9MAK9_ARATH	26S proteasome AAA-ATPase subunit RPT4a-like protein OS=Arabidopsis thaliana GN=At1g45000/F27F5.8	26s protease regulatory subunit	gi|502131424|ref|XP_004500981.1|	PREDICTED: 26S protease regulatory subunit 10B homolog A-like [Cicer arietinum]	AT1G45000.1	AAA-type ATPase family protein		AAA-type ATPase family protein; FUNCTIONS IN: hydrolase activity, nucleoside-triphosphatase activity, ATPase activity, nucleotide binding, ATP binding; INVOLVED IN: protein catabolic process; LOCATED IN: proteasome complex, nucleolus, cell wall, plasma membrane, membrane; EXPRESSED IN: 22 plant structures; EXPRESSED DURING: 14 growth stages; CONTAINS InterPro DOMAIN/s: ATPase, AAA+ type, core (In…	cassava4.1_009061m|PACid:17969679	AAA-type ATPase family protein	PGSC0003DMP400053921|PACid:24418952	AAA-type ATPase family protein											OG1_3580
Sp2_comp146807_c0_seq7	1194	.	C	CAT	6315.06	PASS	AC=3;AF=0.500;AN=6;BaseQRankSum=1.317;DP=247;FS=1.575;MLEAC=3;MLEAF=0.500;MQ=59.97;MQ0=0;MQRankSum=-0.360;QD=25.57;RPA=1,2;RU=AT;ReadPosRankSum=-4.003;STR	GT:AD:DP:GQ:MLPSAC:MLPSAF:PL	0/0/0/1/1/1:103,141:246:5:3:0.500:6349,444,119,0,5,179,2147483647											GATK	1428	SPGI:CN08022	UniRef100_A5AEB9	Whole genome shotgun sequence of line PN40024, scaffold_1.assembly12x n=1 Tax=Vitis vinifera RepID=A5AEB9_VITVI	tr|Q9MAK9|Q9MAK9_ARATH	26S proteasome AAA-ATPase subunit RPT4a-like protein OS=Arabidopsis thaliana GN=At1g45000/F27F5.8	26s protease regulatory subunit	gi|502131424|ref|XP_004500981.1|	PREDICTED: 26S protease regulatory subunit 10B homolog A-like [Cicer arietinum]	AT1G45000.1	AAA-type ATPase family protein		AAA-type ATPase family protein; FUNCTIONS IN: hydrolase activity, nucleoside-triphosphatase activity, ATPase activity, nucleotide binding, ATP binding; INVOLVED IN: protein catabolic process; LOCATED IN: proteasome complex, nucleolus, cell wall, plasma membrane, membrane; EXPRESSED IN: 22 plant structures; EXPRESSED DURING: 14 growth stages; CONTAINS InterPro DOMAIN/s: ATPase, AAA+ type, core (In…	cassava4.1_009061m|PACid:17969679	AAA-type ATPase family protein	PGSC0003DMP400053921|PACid:24418952	AAA-type ATPase family protein											OG1_3580
Sp2_comp146809_c0_seq1	663	.	TCAAAATCCC	T	17.3	.	INDEL;DP=18;VDB=0.0118;AF1=1;AC1=2;DP4=0,0,2,0;MQ=48;FQ=-40.5	GT:PL:GQ	1/1:56,6,0:10	Sp2_comp146809_c0_seq1	663	.	TCAAAATCCC	T	1405.03	PASS	AC=6;AF=1.00;AN=6;DP=32;FS=0.000;MLEAC=6;MLEAF=1.00;MQ=60.00;MQ0=0;QD=14.64	GT:AD:DP:GQ:MLPSAC:MLPSAF:PL	1/1/1/1/1/1:0,18:32:14:6:1.00:1440,140,86,54,32,14,0	SG	797	No hit in this database						gi|225459340|ref|XP_002284201.1|	PREDICTED: trehalose-phosphate phosphatase [Vitis vinifera]	AT4G39770.1	Haloacid dehalogenase-like hydrolase (HAD) superfamily protein		Haloacid dehalogenase-like hydrolase (HAD) superfamily protein; FUNCTIONS IN: catalytic activity, trehalose-phosphatase activity; INVOLVED IN: trehalose biosynthetic process, metabolic process; LOCATED IN: cellular_component unknown; EXPRESSED IN: 10 plant structures; EXPRESSED DURING: 8 growth stages; CONTAINS InterPro DOMAIN/s: HAD-superfamily hydrolase, subfamily IIB (InterPro:IPR006379), Treh…	cassava4.1_028041m|PACid:17988530	Haloacid dehalogenase-like hydrolase (HAD) superfamily protein	PGSC0003DMP400016764|PACid:24385491	Haloacid dehalogenase-like hydrolase (HAD) superfamily protein
Sp2_comp146809_c0_seq1	679	.	A	ATTCTATG	844.53	PASS	AC=2;AF=0.333;AN=6;BaseQRankSum=0.198;DP=41;FS=1.721;MLEAC=2;MLEAF=0.333;MQ=44.74;MQ0=0;MQRankSum=-0.991;QD=8.83;ReadPosRankSum=2.689	GT:AD:DP:GQ:MLPSAC:MLPSAF:PL	0/0/0/0/1/1:16,9:25:4:2:0.333:878,12,0,4,21,61,2147483647											GATK	797	No hit in this database						gi|225459340|ref|XP_002284201.1|	PREDICTED: trehalose-phosphate phosphatase [Vitis vinifera]	AT4G39770.1	Haloacid dehalogenase-like hydrolase (HAD) superfamily protein		Haloacid dehalogenase-like hydrolase (HAD) superfamily protein; FUNCTIONS IN: catalytic activity, trehalose-phosphatase activity; INVOLVED IN: trehalose biosynthetic process, metabolic process; LOCATED IN: cellular_component unknown; EXPRESSED IN: 10 plant structures; EXPRESSED DURING: 8 growth stages; CONTAINS InterPro DOMAIN/s: HAD-superfamily hydrolase, subfamily IIB (InterPro:IPR006379), Treh…	cassava4.1_028041m|PACid:17988530	Haloacid dehalogenase-like hydrolase (HAD) superfamily protein	PGSC0003DMP400016764|PACid:24385491	Haloacid dehalogenase-like hydrolase (HAD) superfamily protein
Sp2_comp146809_c0_seq1	658	.	CATTTT	CATTTTTTTAAATTTT	17.3	.	INDEL;DP=20;VDB=0.0244;AF1=1;AC1=2;DP4=0,0,2,0;MQ=48;FQ=-40.5	GT:PL:GQ	1/1:56,6,0:10											SAM	797	No hit in this database						gi|225459340|ref|XP_002284201.1|	PREDICTED: trehalose-phosphate phosphatase [Vitis vinifera]	AT4G39770.1	Haloacid dehalogenase-like hydrolase (HAD) superfamily protein		Haloacid dehalogenase-like hydrolase (HAD) superfamily protein; FUNCTIONS IN: catalytic activity, trehalose-phosphatase activity; INVOLVED IN: trehalose biosynthetic process, metabolic process; LOCATED IN: cellular_component unknown; EXPRESSED IN: 10 plant structures; EXPRESSED DURING: 8 growth stages; CONTAINS InterPro DOMAIN/s: HAD-superfamily hydrolase, subfamily IIB (InterPro:IPR006379), Treh…	cassava4.1_028041m|PACid:17988530	Haloacid dehalogenase-like hydrolase (HAD) superfamily protein	PGSC0003DMP400016764|PACid:24385491	Haloacid dehalogenase-like hydrolase (HAD) superfamily protein
Sp2_comp146809_c0_seq1	659	.	ATTTT	ATTTTT	7.15	.	INDEL;DP=19;VDB=0.0164;AF1=1;AC1=2;DP4=0,0,2,0;MQ=48;FQ=-40.5	GT:PL:GQ	1/1:45,6,0:7											SAM	797	No hit in this database						gi|225459340|ref|XP_002284201.1|	PREDICTED: trehalose-phosphate phosphatase [Vitis vinifera]	AT4G39770.1	Haloacid dehalogenase-like hydrolase (HAD) superfamily protein		Haloacid dehalogenase-like hydrolase (HAD) superfamily protein; FUNCTIONS IN: catalytic activity, trehalose-phosphatase activity; INVOLVED IN: trehalose biosynthetic process, metabolic process; LOCATED IN: cellular_component unknown; EXPRESSED IN: 10 plant structures; EXPRESSED DURING: 8 growth stages; CONTAINS InterPro DOMAIN/s: HAD-superfamily hydrolase, subfamily IIB (InterPro:IPR006379), Treh…	cassava4.1_028041m|PACid:17988530	Haloacid dehalogenase-like hydrolase (HAD) superfamily protein	PGSC0003DMP400016764|PACid:24385491	Haloacid dehalogenase-like hydrolase (HAD) superfamily protein
Sp2_comp146809_c0_seq1	661	.	TTT	TTTTTTAAATTCTT	17.3	.	INDEL;DP=19;VDB=0.0164;AF1=1;AC1=2;DP4=0,0,2,0;MQ=48;FQ=-40.5	GT:PL:GQ	1/1:56,6,0:10											SAM	797	No hit in this database						gi|225459340|ref|XP_002284201.1|	PREDICTED: trehalose-phosphate phosphatase [Vitis vinifera]	AT4G39770.1	Haloacid dehalogenase-like hydrolase (HAD) superfamily protein		Haloacid dehalogenase-like hydrolase (HAD) superfamily protein; FUNCTIONS IN: catalytic activity, trehalose-phosphatase activity; INVOLVED IN: trehalose biosynthetic process, metabolic process; LOCATED IN: cellular_component unknown; EXPRESSED IN: 10 plant structures; EXPRESSED DURING: 8 growth stages; CONTAINS InterPro DOMAIN/s: HAD-superfamily hydrolase, subfamily IIB (InterPro:IPR006379), Treh…	cassava4.1_028041m|PACid:17988530	Haloacid dehalogenase-like hydrolase (HAD) superfamily protein	PGSC0003DMP400016764|PACid:24385491	Haloacid dehalogenase-like hydrolase (HAD) superfamily protein
Sp2_comp146809_c0_seq1	734	.	AATTATTATTATTAT	AATTATTATTAT	9.01	.	INDEL;DP=7;VDB=0.0140;AF1=1;AC1=2;DP4=0,0,0,3;MQ=42;FQ=-43.5	GT:PL:GQ	1/1:48,9,0:12											SAM	797	No hit in this database						gi|225459340|ref|XP_002284201.1|	PREDICTED: trehalose-phosphate phosphatase [Vitis vinifera]	AT4G39770.1	Haloacid dehalogenase-like hydrolase (HAD) superfamily protein		Haloacid dehalogenase-like hydrolase (HAD) superfamily protein; FUNCTIONS IN: catalytic activity, trehalose-phosphatase activity; INVOLVED IN: trehalose biosynthetic process, metabolic process; LOCATED IN: cellular_component unknown; EXPRESSED IN: 10 plant structures; EXPRESSED DURING: 8 growth stages; CONTAINS InterPro DOMAIN/s: HAD-superfamily hydrolase, subfamily IIB (InterPro:IPR006379), Treh…	cassava4.1_028041m|PACid:17988530	Haloacid dehalogenase-like hydrolase (HAD) superfamily protein	PGSC0003DMP400016764|PACid:24385491	Haloacid dehalogenase-like hydrolase (HAD) superfamily protein
Sp2_comp146810_c0_seq1	390	.	CTGTGT	CTGT	12.7	.	INDEL;DP=1;AF1=1;AC1=2;DP4=0,0,1,0;MQ=50;FQ=-37.5	GT:PL:GQ	1/1:50,3,0:5											SAM	789	No hit in this database						No hit in this database		No hit in this database				No hit in this database		No hit in this database
Sp2_comp146811_c0_seq1	1729	.	T	TAA	128	.	INDEL;DP=7;VDB=0.0190;AF1=1;AC1=2;DP4=0,0,4,1;MQ=45;FQ=-49.5	GT:PL:GQ	1/1:168,15,0:27	Sp2_comp146811_c0_seq1	1729	.	T	TAA	253.35	PASS	AC=6;AF=1.00;AN=6;DP=7;FS=0.000;MLEAC=6;MLEAF=1.00;MQ=60.00;MQ0=0;QD=27.29	GT:AD:DP:GQ:MLPSAC:MLPSAF:PL	1/1/1/1/1/1:0,7:7:5:6:1.00:287,46,29,19,11,5,0	SG	1943	No hit in this database						gi|460414249|ref|XP_004252485.1|	PREDICTED: protein TOO MANY MOUTHS-like [Solanum lycopersicum]	AT1G80080.1	Leucine-rich repeat (LRR) family protein	Encodes a transmembrane leucine-repeat containing receptor-like protein that is expressed in proliferative postprotodermal cells. Recessive mutation leads to disruption of asymmetric cell division during stomata development.	TOO MANY MOUTHS (TMM); CONTAINS InterPro DOMAIN/s: Leucine-rich repeat (InterPro:IPR001611); BEST Arabidopsis thaliana protein match is: receptor like protein 29 (TAIR:AT2G42800.1); Has 88991 Blast hits to 28047 proteins in 1079 species: Archae - 16; Bacteria - 3330; Metazoa - 23111; Fungi - 805; Plants - 56845; Viruses - 0; Other Eukaryotes - 4884 (source: NCBI BLink).	cassava4.1_007663m|PACid:17983322	Leucine-rich repeat (LRR) family protein	PGSC0003DMP400049874|PACid:24380498	Leucine-rich repeat (LRR) family protein
Sp2_comp146811_c0_seq1	1833	.	AC	A	214	.	INDEL;DP=45;VDB=0.0216;AF1=1;AC1=2;DP4=2,0,19,14;MQ=38;FQ=-90.5;PV4=0.51,1,1,0.24	GT:PL:GQ	1/1:255,56,0:99	Sp2_comp146811_c0_seq1	1833	.	AC	A	1262.89	PASS	AC=4;AF=0.667;AN=6;BaseQRankSum=0.366;DP=44;FS=1.358;MLEAC=4;MLEAF=0.667;MQ=59.77;MQ0=0;MQRankSum=-1.719;QD=28.70;ReadPosRankSum=-0.376	GT:AD:DP:GQ:MLPSAC:MLPSAF:PL	0/0/1/1/1/1:12,31:44:6:4:0.667:1297,139,57,18,0,6,434	SG	1943	No hit in this database						gi|460414249|ref|XP_004252485.1|	PREDICTED: protein TOO MANY MOUTHS-like [Solanum lycopersicum]	AT1G80080.1	Leucine-rich repeat (LRR) family protein	Encodes a transmembrane leucine-repeat containing receptor-like protein that is expressed in proliferative postprotodermal cells. Recessive mutation leads to disruption of asymmetric cell division during stomata development.	TOO MANY MOUTHS (TMM); CONTAINS InterPro DOMAIN/s: Leucine-rich repeat (InterPro:IPR001611); BEST Arabidopsis thaliana protein match is: receptor like protein 29 (TAIR:AT2G42800.1); Has 88991 Blast hits to 28047 proteins in 1079 species: Archae - 16; Bacteria - 3330; Metazoa - 23111; Fungi - 805; Plants - 56845; Viruses - 0; Other Eukaryotes - 4884 (source: NCBI BLink).	cassava4.1_007663m|PACid:17983322	Leucine-rich repeat (LRR) family protein	PGSC0003DMP400049874|PACid:24380498	Leucine-rich repeat (LRR) family protein
Sp2_comp146811_c0_seq1	109	.	GTAACATAACA	GTAACA	81.2	.	INDEL;DP=2;VDB=0.0092;AF1=1;AC1=2;DP4=0,0,1,1;MQ=60;FQ=-40.5	GT:PL:GQ	1/1:120,6,0:10											SAM	1943	No hit in this database						gi|460414249|ref|XP_004252485.1|	PREDICTED: protein TOO MANY MOUTHS-like [Solanum lycopersicum]	AT1G80080.1	Leucine-rich repeat (LRR) family protein	Encodes a transmembrane leucine-repeat containing receptor-like protein that is expressed in proliferative postprotodermal cells. Recessive mutation leads to disruption of asymmetric cell division during stomata development.	TOO MANY MOUTHS (TMM); CONTAINS InterPro DOMAIN/s: Leucine-rich repeat (InterPro:IPR001611); BEST Arabidopsis thaliana protein match is: receptor like protein 29 (TAIR:AT2G42800.1); Has 88991 Blast hits to 28047 proteins in 1079 species: Archae - 16; Bacteria - 3330; Metazoa - 23111; Fungi - 805; Plants - 56845; Viruses - 0; Other Eukaryotes - 4884 (source: NCBI BLink).	cassava4.1_007663m|PACid:17983322	Leucine-rich repeat (LRR) family protein	PGSC0003DMP400049874|PACid:24380498	Leucine-rich repeat (LRR) family protein
Sp2_comp146811_c0_seq1	1677	.	ATATTA	ATATTATTA	9.94	.	INDEL;DP=1;AF1=1;AC1=2;DP4=0,0,1,0;MQ=47;FQ=-37.5	GT:PL:GQ	1/1:47,3,0:5											SAM	1943	No hit in this database						gi|460414249|ref|XP_004252485.1|	PREDICTED: protein TOO MANY MOUTHS-like [Solanum lycopersicum]	AT1G80080.1	Leucine-rich repeat (LRR) family protein	Encodes a transmembrane leucine-repeat containing receptor-like protein that is expressed in proliferative postprotodermal cells. Recessive mutation leads to disruption of asymmetric cell division during stomata development.	TOO MANY MOUTHS (TMM); CONTAINS InterPro DOMAIN/s: Leucine-rich repeat (InterPro:IPR001611); BEST Arabidopsis thaliana protein match is: receptor like protein 29 (TAIR:AT2G42800.1); Has 88991 Blast hits to 28047 proteins in 1079 species: Archae - 16; Bacteria - 3330; Metazoa - 23111; Fungi - 805; Plants - 56845; Viruses - 0; Other Eukaryotes - 4884 (source: NCBI BLink).	cassava4.1_007663m|PACid:17983322	Leucine-rich repeat (LRR) family protein	PGSC0003DMP400049874|PACid:24380498	Leucine-rich repeat (LRR) family protein
Sp2_comp146813_c0_seq2	90	.	GTT	GTTTT	217	.	INDEL;DP=13;VDB=0.0345;AF1=0.5;AC1=1;DP4=3,1,5,4;MQ=50;FQ=106;PV4=1,1,0.032,0.36	GT:PL:GQ	0/1:255,0,141:99	Sp2_comp146813_c0_seq2	90	.	G	GTT	291.03	PASS	AC=4;AF=0.667;AN=6;BaseQRankSum=-1.398;DP=11;FS=0.000;MLEAC=4;MLEAF=0.667;MQ=60.00;MQ0=0;MQRankSum=0.000;QD=26.46;RPA=2,4;RU=T;ReadPosRankSum=-0.896;STR	GT:AD:DP:GQ:MLPSAC:MLPSAF:PL	0/0/1/1/1/1:4,7:11:2:4:0.667:323,26,9,2,0,5,171	SG	887	No hit in this database						No hit in this database		No hit in this database				No hit in this database		No hit in this database
Sp2_comp146813_c0_seq2	300	.	A	ACATGCAGT	139	.	INDEL;DP=9;VDB=0.0359;AF1=0.5;AC1=1;DP4=0,4,3,2;MQ=48;FQ=86.5;PV4=0.17,1,1,1	GT:PL:GQ	0/1:177,0,121:99											SAM	887	No hit in this database						No hit in this database		No hit in this database				No hit in this database		No hit in this database
Sp2_comp146813_c0_seq2	357	.	TATTTTAT	TATTTTATAATTTTAT	5.8	.	INDEL;DP=3;VDB=0.0211;AF1=0.5005;AC1=1;DP4=0,1,0,1;MQ=41;FQ=-8.35;PV4=1,1,1,1	GT:PL:GQ	0/1:42,0,27:32											SAM	887	No hit in this database						No hit in this database		No hit in this database				No hit in this database		No hit in this database
Sp2_comp146814_c0_seq1	1594	.	CTT	CT	214	.	INDEL;DP=121;VDB=0.0216;AF1=1;AC1=2;DP4=0,0,43,66;MQ=48;FQ=-290	GT:PL:GQ	1/1:255,255,0:99	Sp2_comp146814_c0_seq1	1594	.	CT	C	5721.86	PASS	AC=6;AF=1.00;AN=6;DP=139;FS=0.000;MLEAC=6;MLEAF=1.00;MQ=60.00;MQ0=0;QD=31.36;RPA=2,1;RU=T;STR	GT:AD:DP:GQ:MLPSAC:MLPSAF:PL	1/1/1/1/1/1:0,136:139:99:6:1.00:5757,1057,648,409,239,107,0	SG	1836	SPGI:CN20153	UniRef100_C0HJ69	Putative uncharacterized protein n=1 Tax=Zea mays RepID=C0HJ69_MAIZE	sp|Q39199-1|RECAC_ARATH	Isoform 1 of DNA repair protein recA homolog 1, chloroplastic OS=Arabidopsis thaliana GN=RECA	recombinase a	gi|460396872|ref|XP_004243994.1|	PREDICTED: DNA repair protein recA homolog 1, chloroplastic-like [Solanum lycopersicum]	AT1G79050.1	recA DNA recombination family protein		recA DNA recombination family protein; FUNCTIONS IN: in 6 functions; INVOLVED IN: DNA repair, SOS response, DNA recombination, DNA metabolic process; LOCATED IN: chloroplast; EXPRESSED IN: 22 plant structures; EXPRESSED DURING: 13 growth stages; CONTAINS InterPro DOMAIN/s: DNA recombination/repair protein RecA/RadB, ATP-binding domain (InterPro:IPR020588), ATPase, AAA+ type, core (InterPro:IPR003…	cassava4.1_010515m|PACid:17973450	recA DNA recombination family protein	PGSC0003DMP400038264|PACid:24417406	recA DNA recombination family protein
Sp2_comp146814_c0_seq1	1681	.	T	TTTC	3610.86	PASS	AC=6;AF=1.00;AN=6;DP=65;FS=0.000;MLEAC=6;MLEAF=1.00;MQ=60.00;MQ0=0;QD=25.18;RPA=1,2;RU=TTC;STR	GT:AD:DP:GQ:MLPSAC:MLPSAF:PL	1/1/1/1/1/1:0,64:65:51:6:1.00:3646,498,305,193,113,51,0											GATK	1836	SPGI:CN20153	UniRef100_C0HJ69	Putative uncharacterized protein n=1 Tax=Zea mays RepID=C0HJ69_MAIZE	sp|Q39199-1|RECAC_ARATH	Isoform 1 of DNA repair protein recA homolog 1, chloroplastic OS=Arabidopsis thaliana GN=RECA	recombinase a	gi|460396872|ref|XP_004243994.1|	PREDICTED: DNA repair protein recA homolog 1, chloroplastic-like [Solanum lycopersicum]	AT1G79050.1	recA DNA recombination family protein		recA DNA recombination family protein; FUNCTIONS IN: in 6 functions; INVOLVED IN: DNA repair, SOS response, DNA recombination, DNA metabolic process; LOCATED IN: chloroplast; EXPRESSED IN: 22 plant structures; EXPRESSED DURING: 13 growth stages; CONTAINS InterPro DOMAIN/s: DNA recombination/repair protein RecA/RadB, ATP-binding domain (InterPro:IPR020588), ATPase, AAA+ type, core (InterPro:IPR003…	cassava4.1_010515m|PACid:17973450	recA DNA recombination family protein	PGSC0003DMP400038264|PACid:24417406	recA DNA recombination family protein
Sp2_comp146814_c0_seq1	365	.	GG	GGAATTGCTTCAG	70.5	.	INDEL;DP=77;VDB=0.0398;AF1=0.5;AC1=1;DP4=29,36,3,5;MQ=50;FQ=73.5;PV4=1,1,0.034,1	GT:PL:GQ	0/1:108,0,255:99											SAM	1836	SPGI:CN20153	UniRef100_C0HJ69	Putative uncharacterized protein n=1 Tax=Zea mays RepID=C0HJ69_MAIZE	sp|Q39199-1|RECAC_ARATH	Isoform 1 of DNA repair protein recA homolog 1, chloroplastic OS=Arabidopsis thaliana GN=RECA	recombinase a	gi|460396872|ref|XP_004243994.1|	PREDICTED: DNA repair protein recA homolog 1, chloroplastic-like [Solanum lycopersicum]	AT1G79050.1	recA DNA recombination family protein		recA DNA recombination family protein; FUNCTIONS IN: in 6 functions; INVOLVED IN: DNA repair, SOS response, DNA recombination, DNA metabolic process; LOCATED IN: chloroplast; EXPRESSED IN: 22 plant structures; EXPRESSED DURING: 13 growth stages; CONTAINS InterPro DOMAIN/s: DNA recombination/repair protein RecA/RadB, ATP-binding domain (InterPro:IPR020588), ATPase, AAA+ type, core (InterPro:IPR003…	cassava4.1_010515m|PACid:17973450	recA DNA recombination family protein	PGSC0003DMP400038264|PACid:24417406	recA DNA recombination family protein
Sp2_comp146814_c0_seq1	597	.	G	GGTCCA	33.5	.	INDEL;DP=64;VDB=0.0384;AF1=0.5;AC1=1;DP4=27,26,3,3;MQ=47;FQ=36.5;PV4=1,1,0.46,1	GT:PL:GQ	0/1:71,0,255:74											SAM	1836	SPGI:CN20153	UniRef100_C0HJ69	Putative uncharacterized protein n=1 Tax=Zea mays RepID=C0HJ69_MAIZE	sp|Q39199-1|RECAC_ARATH	Isoform 1 of DNA repair protein recA homolog 1, chloroplastic OS=Arabidopsis thaliana GN=RECA	recombinase a	gi|460396872|ref|XP_004243994.1|	PREDICTED: DNA repair protein recA homolog 1, chloroplastic-like [Solanum lycopersicum]	AT1G79050.1	recA DNA recombination family protein		recA DNA recombination family protein; FUNCTIONS IN: in 6 functions; INVOLVED IN: DNA repair, SOS response, DNA recombination, DNA metabolic process; LOCATED IN: chloroplast; EXPRESSED IN: 22 plant structures; EXPRESSED DURING: 13 growth stages; CONTAINS InterPro DOMAIN/s: DNA recombination/repair protein RecA/RadB, ATP-binding domain (InterPro:IPR020588), ATPase, AAA+ type, core (InterPro:IPR003…	cassava4.1_010515m|PACid:17973450	recA DNA recombination family protein	PGSC0003DMP400038264|PACid:24417406	recA DNA recombination family protein
Sp2_comp146814_c0_seq1	67	.	GTCTGCA	GTCTGCAATCTGCA	121	.	INDEL;DP=3;VDB=0.0215;AF1=1;AC1=2;DP4=0,0,2,1;MQ=57;FQ=-43.5	GT:PL:GQ	1/1:161,9,0:16											SAM	1836	SPGI:CN20153	UniRef100_C0HJ69	Putative uncharacterized protein n=1 Tax=Zea mays RepID=C0HJ69_MAIZE	sp|Q39199-1|RECAC_ARATH	Isoform 1 of DNA repair protein recA homolog 1, chloroplastic OS=Arabidopsis thaliana GN=RECA	recombinase a	gi|460396872|ref|XP_004243994.1|	PREDICTED: DNA repair protein recA homolog 1, chloroplastic-like [Solanum lycopersicum]	AT1G79050.1	recA DNA recombination family protein		recA DNA recombination family protein; FUNCTIONS IN: in 6 functions; INVOLVED IN: DNA repair, SOS response, DNA recombination, DNA metabolic process; LOCATED IN: chloroplast; EXPRESSED IN: 22 plant structures; EXPRESSED DURING: 13 growth stages; CONTAINS InterPro DOMAIN/s: DNA recombination/repair protein RecA/RadB, ATP-binding domain (InterPro:IPR020588), ATPase, AAA+ type, core (InterPro:IPR003…	cassava4.1_010515m|PACid:17973450	recA DNA recombination family protein	PGSC0003DMP400038264|PACid:24417406	recA DNA recombination family protein
Sp2_comp146815_c0_seq1	2647	.	TTTTT	TTTTTATTTT	217	.	INDEL;DP=133;VDB=0.0216;AF1=0.5;AC1=1;DP4=16,24,17,44;MQ=48;FQ=217;PV4=0.28,1,0.017,1	GT:PL:GQ	0/1:255,0,255:99	Sp2_comp146815_c0_seq1	2647	.	T	TTTTTA	5090.06	PASS	AC=3;AF=0.500;AN=6;BaseQRankSum=0.632;DP=166;FS=9.725;MLEAC=3;MLEAF=0.500;MQ=56.91;MQ0=0;MQRankSum=-0.910;QD=18.40;ReadPosRankSum=-0.624	GT:AD:DP:GQ:MLPSAC:MLPSAF:PL	0/0/0/1/1/1:63,87:162:5:3:0.500:5124,246,66,0,5,108,2147483647	SG	2760	SPGI:SNFRFM4LP02QG0EH	UniRef100_A5BBI5	Putative uncharacterized protein n=1 Tax=Vitis vinifera RepID=A5BBI5_VITVI	tr|Q9LQV9|Q9LQV9_ARATH	F10B6.11 OS=Arabidopsis thaliana	hydroxyproline-rich glycoprotein family expressed	gi|462422058|gb|EMJ26321.1|	hypothetical protein PRUPE_ppa002630mg [Prunus persica]	AT1G14710.2	hydroxyproline-rich glycoprotein family protein		hydroxyproline-rich glycoprotein family protein; BEST Arabidopsis thaliana protein match is: oxidoreductase, 2OG-Fe(II) oxygenase family protein (TAIR:AT4G02940.1); Has 6006 Blast hits to 3456 proteins in 374 species: Archae - 2; Bacteria - 410; Metazoa - 1957; Fungi - 511; Plants - 1958; Viruses - 385; Other Eukaryotes - 783 (source: NCBI BLink).	cassava4.1_002852m|PACid:17961494	hydroxyproline-rich glycoprotein family protein	PGSC0003DMP400051389|PACid:24385608	hydroxyproline-rich glycoprotein family protein
Sp2_comp146815_c0_seq1	382	.	TATACACA	TACA	214	.	INDEL;DP=92;VDB=0.0322;AF1=1;AC1=2;DP4=0,0,43,29;MQ=48;FQ=-249	GT:PL:GQ	1/1:255,214,0:99	Sp2_comp146815_c0_seq1	382	.	TATAC	T	5660.92	PASS	AC=6;AF=1.00;AN=6;BaseQRankSum=-0.447;DP=95;FS=0.000;MLEAC=6;MLEAF=1.00;MQ=59.09;MQ0=0;MQRankSum=2.342;QD=31.14;ReadPosRankSum=1.096	GT:AD:DP:GQ:MLPSAC:MLPSAF:PL	1/1/1/1/1/1:2,89:94:19:6:1.00:5696,625,360,206,99,19,0	SG	2760	SPGI:SNFRFM4LP02QG0EH	UniRef100_A5BBI5	Putative uncharacterized protein n=1 Tax=Vitis vinifera RepID=A5BBI5_VITVI	tr|Q9LQV9|Q9LQV9_ARATH	F10B6.11 OS=Arabidopsis thaliana	hydroxyproline-rich glycoprotein family expressed	gi|462422058|gb|EMJ26321.1|	hypothetical protein PRUPE_ppa002630mg [Prunus persica]	AT1G14710.2	hydroxyproline-rich glycoprotein family protein		hydroxyproline-rich glycoprotein family protein; BEST Arabidopsis thaliana protein match is: oxidoreductase, 2OG-Fe(II) oxygenase family protein (TAIR:AT4G02940.1); Has 6006 Blast hits to 3456 proteins in 374 species: Archae - 2; Bacteria - 410; Metazoa - 1957; Fungi - 511; Plants - 1958; Viruses - 385; Other Eukaryotes - 783 (source: NCBI BLink).	cassava4.1_002852m|PACid:17961494	hydroxyproline-rich glycoprotein family protein	PGSC0003DMP400051389|PACid:24385608	hydroxyproline-rich glycoprotein family protein
Sp2_comp146815_c0_seq1	2548	.	T	TTTTG	7925.87	PASS	AC=3;AF=0.500;AN=6;BaseQRankSum=0.609;DP=249;FS=2.902;MLEAC=3;MLEAF=0.500;MQ=59.88;MQ0=0;MQRankSum=-0.210;QD=23.87;RPA=1,2;RU=TTTG;ReadPosRankSum=-2.591;STR	GT:AD:DP:GQ:MLPSAC:MLPSAF:PL	0/0/0/1/1/1:111,132:248:31:3:0.500:7961,384,94,0,31,237,2147483647											GATK	2760	SPGI:SNFRFM4LP02QG0EH	UniRef100_A5BBI5	Putative uncharacterized protein n=1 Tax=Vitis vinifera RepID=A5BBI5_VITVI	tr|Q9LQV9|Q9LQV9_ARATH	F10B6.11 OS=Arabidopsis thaliana	hydroxyproline-rich glycoprotein family expressed	gi|462422058|gb|EMJ26321.1|	hypothetical protein PRUPE_ppa002630mg [Prunus persica]	AT1G14710.2	hydroxyproline-rich glycoprotein family protein		hydroxyproline-rich glycoprotein family protein; BEST Arabidopsis thaliana protein match is: oxidoreductase, 2OG-Fe(II) oxygenase family protein (TAIR:AT4G02940.1); Has 6006 Blast hits to 3456 proteins in 374 species: Archae - 2; Bacteria - 410; Metazoa - 1957; Fungi - 511; Plants - 1958; Viruses - 385; Other Eukaryotes - 783 (source: NCBI BLink).	cassava4.1_002852m|PACid:17961494	hydroxyproline-rich glycoprotein family protein	PGSC0003DMP400051389|PACid:24385608	hydroxyproline-rich glycoprotein family protein
Sp2_comp146815_c0_seq1	2645	.	AATTTTT	AATTTTTATTTTT	217	.	INDEL;DP=138;VDB=0.0271;AF1=0.5;AC1=1;DP4=16,24,14,22;MQ=47;FQ=217;PV4=1,1.3e-05,0.0016,1	GT:PL:GQ	0/1:255,0,255:99											SAM	2760	SPGI:SNFRFM4LP02QG0EH	UniRef100_A5BBI5	Putative uncharacterized protein n=1 Tax=Vitis vinifera RepID=A5BBI5_VITVI	tr|Q9LQV9|Q9LQV9_ARATH	F10B6.11 OS=Arabidopsis thaliana	hydroxyproline-rich glycoprotein family expressed	gi|462422058|gb|EMJ26321.1|	hypothetical protein PRUPE_ppa002630mg [Prunus persica]	AT1G14710.2	hydroxyproline-rich glycoprotein family protein		hydroxyproline-rich glycoprotein family protein; BEST Arabidopsis thaliana protein match is: oxidoreductase, 2OG-Fe(II) oxygenase family protein (TAIR:AT4G02940.1); Has 6006 Blast hits to 3456 proteins in 374 species: Archae - 2; Bacteria - 410; Metazoa - 1957; Fungi - 511; Plants - 1958; Viruses - 385; Other Eukaryotes - 783 (source: NCBI BLink).	cassava4.1_002852m|PACid:17961494	hydroxyproline-rich glycoprotein family protein	PGSC0003DMP400051389|PACid:24385608	hydroxyproline-rich glycoprotein family protein
Sp2_comp146815_c0_seq1	2651	.	T	TATTTG	217	.	INDEL;DP=131;VDB=0.0190;AF1=0.5006;AC1=1;DP4=15,21,13,35;MQ=48;FQ=-9.1;PV4=0.17,1,0.02,1	GT:PL:GQ	0/1:255,0,26:29											SAM	2760	SPGI:SNFRFM4LP02QG0EH	UniRef100_A5BBI5	Putative uncharacterized protein n=1 Tax=Vitis vinifera RepID=A5BBI5_VITVI	tr|Q9LQV9|Q9LQV9_ARATH	F10B6.11 OS=Arabidopsis thaliana	hydroxyproline-rich glycoprotein family expressed	gi|462422058|gb|EMJ26321.1|	hypothetical protein PRUPE_ppa002630mg [Prunus persica]	AT1G14710.2	hydroxyproline-rich glycoprotein family protein		hydroxyproline-rich glycoprotein family protein; BEST Arabidopsis thaliana protein match is: oxidoreductase, 2OG-Fe(II) oxygenase family protein (TAIR:AT4G02940.1); Has 6006 Blast hits to 3456 proteins in 374 species: Archae - 2; Bacteria - 410; Metazoa - 1957; Fungi - 511; Plants - 1958; Viruses - 385; Other Eukaryotes - 783 (source: NCBI BLink).	cassava4.1_002852m|PACid:17961494	hydroxyproline-rich glycoprotein family protein	PGSC0003DMP400051389|PACid:24385608	hydroxyproline-rich glycoprotein family protein
Sp2_comp146815_c0_seq1	68	.	TCAACCCAACCCAACCC	TCAACCCAACCCAACCCAACCC	159	.	INDEL;DP=8;VDB=0.0216;AF1=1;AC1=2;DP4=0,0,7,0;MQ=48;FQ=-55.5	GT:PL:GQ	1/1:199,21,0:39											SAM	2760	SPGI:SNFRFM4LP02QG0EH	UniRef100_A5BBI5	Putative uncharacterized protein n=1 Tax=Vitis vinifera RepID=A5BBI5_VITVI	tr|Q9LQV9|Q9LQV9_ARATH	F10B6.11 OS=Arabidopsis thaliana	hydroxyproline-rich glycoprotein family expressed	gi|462422058|gb|EMJ26321.1|	hypothetical protein PRUPE_ppa002630mg [Prunus persica]	AT1G14710.2	hydroxyproline-rich glycoprotein family protein		hydroxyproline-rich glycoprotein family protein; BEST Arabidopsis thaliana protein match is: oxidoreductase, 2OG-Fe(II) oxygenase family protein (TAIR:AT4G02940.1); Has 6006 Blast hits to 3456 proteins in 374 species: Archae - 2; Bacteria - 410; Metazoa - 1957; Fungi - 511; Plants - 1958; Viruses - 385; Other Eukaryotes - 783 (source: NCBI BLink).	cassava4.1_002852m|PACid:17961494	hydroxyproline-rich glycoprotein family protein	PGSC0003DMP400051389|PACid:24385608	hydroxyproline-rich glycoprotein family protein
Sp2_comp146816_c0_seq1	143	.	T	TCCGAGTCACTCA	28765.9	PASS	AC=6;AF=1.00;AN=6;DP=246;FS=0.000;MLEAC=6;MLEAF=1.00;MQ=59.93;MQ0=0;QD=29.23	GT:AD:DP:GQ:MLPSAC:MLPSAF:PL	1/1/1/1/1/1:0,223:246:99:6:1.00:28801,1735,1064,672,393,177,0											GATK	1808	SPGI:CN21646	UniRef100_Q8H9F4	41 kD chloroplast nucleoid DNA binding protein (CND41) n=1 Tax=Nicotiana sylvestris RepID=Q8H9F4_NICSY	tr|Q8S9J6|Q8S9J6_ARATH	AT5g10770/T30N20_40 OS=Arabidopsis thaliana GN=At5g10770	protein	gi|24430421|dbj|BAC22609.1|	41 kD chloroplast nucleoid DNA binding protein (CND41) [Nicotiana sylvestris]	AT5G10770.1	Eukaryotic aspartyl protease family protein		Eukaryotic aspartyl protease family protein; FUNCTIONS IN: DNA binding, aspartic-type endopeptidase activity; INVOLVED IN: proteolysis; EXPRESSED IN: 12 plant structures; EXPRESSED DURING: 4 anthesis, C globular stage, petal differentiation and expansion stage, E expanded cotyledon stage; CONTAINS InterPro DOMAIN/s: Peptidase aspartic (InterPro:IPR021109), Peptidase aspartic, catalytic (InterPro:…	cassava4.1_025764m|PACid:17959793	Eukaryotic aspartyl protease family protein	PGSC0003DMP400040088|PACid:24392667	Eukaryotic aspartyl protease family protein
Sp2_comp146817_c0_seq1	918	.	GCTATAA	GCTATAAGTCTATAA	50.2	.	INDEL;DP=2;VDB=0.0176;AF1=1;AC1=2;DP4=0,0,1,1;MQ=44;FQ=-40.5	GT:PL:GQ	1/1:89,6,0:10											SAM	1020	No hit in this database						gi|357479671|ref|XP_003610121.1|	hypothetical protein MTR_4g128160 [Medicago truncatula]	AT4G30230.1			unknown protein; Has 42 Blast hits to 42 proteins in 5 species: Archae - 0; Bacteria - 0; Metazoa - 0; Fungi - 0; Plants - 42; Viruses - 0; Other Eukaryotes - 0 (source: NCBI BLink).	cassava4.1_023984m|PACid:17972491	AT4G30230.1	No hit in this database
Sp2_comp146820_c0_seq4	173	.	G	GGGT	225.7	PASS	AC=5;AF=0.833;AN=6;BaseQRankSum=0.736;DP=6;FS=0.000;MLEAC=5;MLEAF=0.833;MQ=60.00;MQ0=0;MQRankSum=0.736;QD=30.54;ReadPosRankSum=0.736	GT:AD:DP:GQ:MLPSAC:MLPSAF:PL	0/1/1/1/1/1:1,5:6:2:5:0.833:258,28,14,6,2,0,54											GATK	1936	SPGI:SNFRFM4LP02PLTMO	UniRef100_B9RJ47	Putative uncharacterized protein n=1 Tax=Ricinus communis RepID=B9RJ47_RICCO	tr|Q8H1E6|Q8H1E6_ARATH	Putative growth regulator OS=Arabidopsis thaliana GN=At1g35510	auxin-independent growth promoter	gi|460409828|ref|XP_004250340.1|	PREDICTED: uncharacterized protein At1g04910-like [Solanum lycopersicum]	AT1G38131.1	O-fucosyltransferase family protein		O-fucosyltransferase family protein; FUNCTIONS IN: molecular_function unknown; INVOLVED IN: biological_process unknown; LOCATED IN: chloroplast; CONTAINS InterPro DOMAIN/s: GDP-fucose protein O-fucosyltransferase (InterPro:IPR019378); BEST Arabidopsis thaliana protein match is: O-fucosyltransferase family protein (TAIR:AT1G38065.1); Has 834 Blast hits to 825 proteins in 29 species: Archae - 0; Ba…	cassava4.1_004177m|PACid:17960929	O-fucosyltransferase family protein	PGSC0003DMP400050581|PACid:24408320	O-fucosyltransferase family protein											OG1_17073
Sp2_comp146820_c0_seq4	1640	.	TCT	TCTGAAGACACT	53.5	.	INDEL;DP=3;VDB=0.0223;AF1=0.5;AC1=1;DP4=1,0,1,1;MQ=50;FQ=7.36;PV4=1,1,1,1	GT:PL:GQ	0/1:91,0,41:44											SAM	1936	SPGI:SNFRFM4LP02PLTMO	UniRef100_B9RJ47	Putative uncharacterized protein n=1 Tax=Ricinus communis RepID=B9RJ47_RICCO	tr|Q8H1E6|Q8H1E6_ARATH	Putative growth regulator OS=Arabidopsis thaliana GN=At1g35510	auxin-independent growth promoter	gi|460409828|ref|XP_004250340.1|	PREDICTED: uncharacterized protein At1g04910-like [Solanum lycopersicum]	AT1G38131.1	O-fucosyltransferase family protein		O-fucosyltransferase family protein; FUNCTIONS IN: molecular_function unknown; INVOLVED IN: biological_process unknown; LOCATED IN: chloroplast; CONTAINS InterPro DOMAIN/s: GDP-fucose protein O-fucosyltransferase (InterPro:IPR019378); BEST Arabidopsis thaliana protein match is: O-fucosyltransferase family protein (TAIR:AT1G38065.1); Has 834 Blast hits to 825 proteins in 29 species: Archae - 0; Ba…	cassava4.1_004177m|PACid:17960929	O-fucosyltransferase family protein	PGSC0003DMP400050581|PACid:24408320	O-fucosyltransferase family protein											OG1_17073
Sp2_comp146820_c0_seq4	912	.	ACCTATCCT	ACCT	33.5	.	INDEL;DP=10;VDB=0.0359;AF1=0.5;AC1=1;DP4=3,3,1,1;MQ=48;FQ=36.5;PV4=1,0.056,0.25,1	GT:PL:GQ	0/1:71,0,224:74											SAM	1936	SPGI:SNFRFM4LP02PLTMO	UniRef100_B9RJ47	Putative uncharacterized protein n=1 Tax=Ricinus communis RepID=B9RJ47_RICCO	tr|Q8H1E6|Q8H1E6_ARATH	Putative growth regulator OS=Arabidopsis thaliana GN=At1g35510	auxin-independent growth promoter	gi|460409828|ref|XP_004250340.1|	PREDICTED: uncharacterized protein At1g04910-like [Solanum lycopersicum]	AT1G38131.1	O-fucosyltransferase family protein		O-fucosyltransferase family protein; FUNCTIONS IN: molecular_function unknown; INVOLVED IN: biological_process unknown; LOCATED IN: chloroplast; CONTAINS InterPro DOMAIN/s: GDP-fucose protein O-fucosyltransferase (InterPro:IPR019378); BEST Arabidopsis thaliana protein match is: O-fucosyltransferase family protein (TAIR:AT1G38065.1); Has 834 Blast hits to 825 proteins in 29 species: Archae - 0; Ba…	cassava4.1_004177m|PACid:17960929	O-fucosyltransferase family protein	PGSC0003DMP400050581|PACid:24408320	O-fucosyltransferase family protein											OG1_17073
Sp2_comp146822_c0_seq5	110	.	AATA	AATATA	217	.	INDEL;DP=76;VDB=0.0392;AF1=0.5;AC1=1;DP4=11,12,19,7;MQ=49;FQ=217;PV4=0.086,1,1,1	GT:PL:GQ	0/1:255,0,255:99	Sp2_comp146822_c0_seq5	110	.	A	AAT	1070.13	PASS	AC=2;AF=0.333;AN=6;BaseQRankSum=0.359;DP=77;FS=3.521;MLEAC=2;MLEAF=0.333;MQ=60.00;MQ0=0;MQRankSum=0.204;QD=13.90;RPA=1,2;RU=AT;ReadPosRankSum=0.348;STR	GT:AD:DP:GQ:MLPSAC:MLPSAF:PL	0/0/0/0/1/1:48,27:77:12:2:0.333:1105,35,0,12,63,2147483647,2147483647	SG	1328	SPGI:CN20933	UniRef100_D1HBR1	Whole genome shotgun sequence of line PN40024, scaffold_205.assembly12x (Fragment) n=1 Tax=Vitis vinifera RepID=D1HBR1_VITVI	tr|Q9M2Z2|Q9M2Z2_ARATH	Putative WD-40 repeat-protein OS=Arabidopsis thaliana GN=At3g49660	wd40 repeat compass complex protein	gi|460372291|ref|XP_004231964.1|	PREDICTED: WD repeat-containing protein 5-like [Solanum lycopersicum]	AT3G49660.1	Transducin/WD40 repeat-like superfamily protein		Transducin/WD40 repeat-like superfamily protein; FUNCTIONS IN: nucleotide binding; INVOLVED IN: G-protein coupled receptor protein signaling pathway; LOCATED IN: chloroplast, heterotrimeric G-protein complex; EXPRESSED IN: 6 plant structures; EXPRESSED DURING: F mature embryo stage, petal differentiation and expansion stage, E expanded cotyledon stage, D bilateral stage; CONTAINS InterPro DOMAIN/…	cassava4.1_011967m|PACid:17988289	Transducin/WD40 repeat-like superfamily protein	PGSC0003DMP400053328|PACid:24424437	Transducin/WD40 repeat-like superfamily protein											OG1_17074
Sp2_comp146822_c0_seq5	248	.	ACTCTCTC	ACTCTC	217	.	INDEL;DP=147;VDB=0.0399;AF1=0.5;AC1=1;DP4=60,38,22,17;MQ=48;FQ=217;PV4=0.7,4.1e-33,9.6e-29,1	GT:PL:GQ	0/1:255,0,255:99	Sp2_comp146822_c0_seq5	248	.	ACT	A	1607.86	PASS	AC=2;AF=0.333;AN=6;BaseQRankSum=1.583;DP=149;FS=2.351;MLEAC=2;MLEAF=0.333;MQ=60.00;MQ0=0;MQRankSum=-0.231;QD=10.79;RPA=3,2;RU=CT;ReadPosRankSum=2.261;STR	GT:AD:DP:GQ:MLPSAC:MLPSAF:PL	0/0/0/0/1/1:100,43:149:33:2:0.333:1643,33,0,49,172,2147483647,2147483647	SG	1328	SPGI:CN20933	UniRef100_D1HBR1	Whole genome shotgun sequence of line PN40024, scaffold_205.assembly12x (Fragment) n=1 Tax=Vitis vinifera RepID=D1HBR1_VITVI	tr|Q9M2Z2|Q9M2Z2_ARATH	Putative WD-40 repeat-protein OS=Arabidopsis thaliana GN=At3g49660	wd40 repeat compass complex protein	gi|460372291|ref|XP_004231964.1|	PREDICTED: WD repeat-containing protein 5-like [Solanum lycopersicum]	AT3G49660.1	Transducin/WD40 repeat-like superfamily protein		Transducin/WD40 repeat-like superfamily protein; FUNCTIONS IN: nucleotide binding; INVOLVED IN: G-protein coupled receptor protein signaling pathway; LOCATED IN: chloroplast, heterotrimeric G-protein complex; EXPRESSED IN: 6 plant structures; EXPRESSED DURING: F mature embryo stage, petal differentiation and expansion stage, E expanded cotyledon stage, D bilateral stage; CONTAINS InterPro DOMAIN/…	cassava4.1_011967m|PACid:17988289	Transducin/WD40 repeat-like superfamily protein	PGSC0003DMP400053328|PACid:24424437	Transducin/WD40 repeat-like superfamily protein											OG1_17074
Sp2_comp146823_c0_seq2	753	.	GA	G	4147.86	PASS	AC=3;AF=0.500;AN=6;BaseQRankSum=0.945;DP=244;FS=1.560;MLEAC=3;MLEAF=0.500;MQ=59.42;MQ0=0;MQRankSum=1.772;QD=17.00;ReadPosRankSum=0.154	GT:AD:DP:GQ:MLPSAC:MLPSAF:PL	0/0/0/1/1/1:126,114:243:43:3:0.500:4183,264,43,0,79,2147483647,2147483647											GATK	1063	SPGI:CN01604	UniRef100_D1IM72	Whole genome shotgun sequence of line PN40024, scaffold_25.assembly12x (Fragment) n=1 Tax=Vitis vinifera RepID=D1IM72_VITVI	tr|Q9FGM1|Q9FGM1_ARATH	At5g53160 OS=Arabidopsis thaliana GN=At5g53160	protein	gi|460399998|ref|XP_004245523.1|	PREDICTED: abscisic acid receptor PYL9-like [Solanum lycopersicum]	AT5G53160.2	regulatory components of ABA receptor 3	Encodes RCAR3, a regulatory component of ABA receptor. Interacts with protein phosphatase 2Cs ABI1 and ABI2. Stimulates ABA signaling.	regulatory components of ABA receptor 3 (RCAR3); CONTAINS InterPro DOMAIN/s: Polyketide cyclase/dehydrase (InterPro:IPR019587); BEST Arabidopsis thaliana protein match is: regulatory component of ABA receptor 1 (TAIR:AT1G01360.1); Has 1807 Blast hits to 1807 proteins in 277 species: Archae - 0; Bacteria - 0; Metazoa - 736; Fungi - 347; Plants - 385; Viruses - 0; Other Eukaryotes - 339 (source: NC…	cassava4.1_016875m|PACid:17970722	regulatory components of ABA receptor 3	PGSC0003DMP400021479|PACid:24390286	regulatory component of ABA receptor 1
Sp2_comp146823_c0_seq2	805	.	C	CA	3617.89	PASS	AC=3;AF=0.500;AN=6;BaseQRankSum=3.067;DP=250;FS=9.416;MLEAC=3;MLEAF=0.500;MQ=59.81;MQ0=0;MQRankSum=1.002;QD=14.47;RPA=2,3;RU=A;ReadPosRankSum=2.493;STR	GT:AD:DP:GQ:MLPSAC:MLPSAF:PL	0/0/0/1/1/1:136,109:250:22:3:0.500:3653,218,22,0,103,2147483647,2147483647											GATK	1063	SPGI:CN01604	UniRef100_D1IM72	Whole genome shotgun sequence of line PN40024, scaffold_25.assembly12x (Fragment) n=1 Tax=Vitis vinifera RepID=D1IM72_VITVI	tr|Q9FGM1|Q9FGM1_ARATH	At5g53160 OS=Arabidopsis thaliana GN=At5g53160	protein	gi|460399998|ref|XP_004245523.1|	PREDICTED: abscisic acid receptor PYL9-like [Solanum lycopersicum]	AT5G53160.2	regulatory components of ABA receptor 3	Encodes RCAR3, a regulatory component of ABA receptor. Interacts with protein phosphatase 2Cs ABI1 and ABI2. Stimulates ABA signaling.	regulatory components of ABA receptor 3 (RCAR3); CONTAINS InterPro DOMAIN/s: Polyketide cyclase/dehydrase (InterPro:IPR019587); BEST Arabidopsis thaliana protein match is: regulatory component of ABA receptor 1 (TAIR:AT1G01360.1); Has 1807 Blast hits to 1807 proteins in 277 species: Archae - 0; Bacteria - 0; Metazoa - 736; Fungi - 347; Plants - 385; Viruses - 0; Other Eukaryotes - 339 (source: NC…	cassava4.1_016875m|PACid:17970722	regulatory components of ABA receptor 3	PGSC0003DMP400021479|PACid:24390286	regulatory component of ABA receptor 1
Sp2_comp146823_c0_seq2	905	.	CG	C	4563.86	PASS	AC=3;AF=0.500;AN=6;BaseQRankSum=2.105;DP=250;FS=5.832;MLEAC=3;MLEAF=0.500;MQ=59.75;MQ0=0;MQRankSum=-0.708;QD=18.26;ReadPosRankSum=1.861	GT:AD:DP:GQ:MLPSAC:MLPSAF:PL	0/0/0/1/1/1:128,118:248:48:3:0.500:4599,279,48,0,78,2147483647,2147483647											GATK	1063	SPGI:CN01604	UniRef100_D1IM72	Whole genome shotgun sequence of line PN40024, scaffold_25.assembly12x (Fragment) n=1 Tax=Vitis vinifera RepID=D1IM72_VITVI	tr|Q9FGM1|Q9FGM1_ARATH	At5g53160 OS=Arabidopsis thaliana GN=At5g53160	protein	gi|460399998|ref|XP_004245523.1|	PREDICTED: abscisic acid receptor PYL9-like [Solanum lycopersicum]	AT5G53160.2	regulatory components of ABA receptor 3	Encodes RCAR3, a regulatory component of ABA receptor. Interacts with protein phosphatase 2Cs ABI1 and ABI2. Stimulates ABA signaling.	regulatory components of ABA receptor 3 (RCAR3); CONTAINS InterPro DOMAIN/s: Polyketide cyclase/dehydrase (InterPro:IPR019587); BEST Arabidopsis thaliana protein match is: regulatory component of ABA receptor 1 (TAIR:AT1G01360.1); Has 1807 Blast hits to 1807 proteins in 277 species: Archae - 0; Bacteria - 0; Metazoa - 736; Fungi - 347; Plants - 385; Viruses - 0; Other Eukaryotes - 339 (source: NC…	cassava4.1_016875m|PACid:17970722	regulatory components of ABA receptor 3	PGSC0003DMP400021479|PACid:24390286	regulatory component of ABA receptor 1
Sp2_comp146824_c0_seq2	303	.	TA	T	4022.86	PASS	AC=3;AF=0.500;AN=6;BaseQRankSum=-0.733;DP=250;FS=1.058;MLEAC=3;MLEAF=0.500;MQ=59.94;MQ0=0;MQRankSum=-1.175;QD=16.09;RPA=4,3;RU=A;ReadPosRankSum=0.008;STR	GT:AD:DP:GQ:MLPSAC:MLPSAF:PL	0/0/0/1/1/1:127,122:250:56:3:0.500:4058,300,56,0,71,2147483647,2147483647											GATK	1927	SPGI:CN08037	UniRef100_D1HU11	Whole genome shotgun sequence of line PN40024, scaffold_94.assembly12x (Fragment) n=1 Tax=Vitis vinifera RepID=D1HU11_VITVI	tr|O49336|O49336_ARATH	Expressed protein OS=Arabidopsis thaliana GN=At2g30710/T11J7.10	tbc1 domain family member 22a	gi|460408830|ref|XP_004249844.1|	PREDICTED: TBC1 domain family member 22B-like [Solanum lycopersicum]	AT2G30710.1	Ypt/Rab-GAP domain of gyp1p superfamily protein		Ypt/Rab-GAP domain of gyp1p superfamily protein; FUNCTIONS IN: RAB GTPase activator activity; INVOLVED IN: regulation of Rab GTPase activity; LOCATED IN: intracellular; EXPRESSED IN: 22 plant structures; EXPRESSED DURING: 13 growth stages; CONTAINS InterPro DOMAIN/s: RabGAP/TBC (InterPro:IPR000195); BEST Arabidopsis thaliana protein match is: Ypt/Rab-GAP domain of gyp1p superfamily protein (TAIR:…	cassava4.1_007684m|PACid:17982517	Ypt/Rab-GAP domain of gyp1p superfamily protein	PGSC0003DMP400005536|PACid:24425132	Ypt/Rab-GAP domain of gyp1p superfamily protein											OG1_17075
Sp2_comp146825_c0_seq1	368	.	GAAA	GAAAA	124	.	INDEL;DP=38;VDB=0.0384;AF1=0.5;AC1=1;DP4=7,6,3,7;MQ=43;FQ=127;PV4=0.4,1,3.7e-08,0.48	GT:PL:GQ	0/1:162,0,211:99	Sp2_comp146825_c0_seq1	368	.	G	GA	691.5	PASS	AC=3;AF=0.500;AN=6;BaseQRankSum=-0.627;DP=49;FS=4.265;MLEAC=3;MLEAF=0.500;MQ=58.91;MQ0=0;MQRankSum=0.253;QD=14.11;RPA=3,4;RU=A;ReadPosRankSum=1.001;STR	GT:AD:DP:GQ:MLPSAC:MLPSAF:PL	0/0/0/1/1/1:24,22:49:9:3:0.500:726,52,9,0,15,66,2147483647	SG	796	No hit in this database						No hit in this database		No hit in this database				No hit in this database		No hit in this database
Sp2_comp146825_c0_seq1	203	.	CAA	C	937.32	PASS	AC=2;AF=0.333;AN=6;BaseQRankSum=1.577;DP=66;FS=3.753;MLEAC=2;MLEAF=0.333;MQ=57.12;MQ0=0;MQRankSum=-0.956;QD=14.20;RPA=4,2;RU=A;ReadPosRankSum=1.966;STR	GT:AD:DP:GQ:MLPSAC:MLPSAF:PL	0/0/0/0/1/1:36,23:66:4:2:0.333:971,34,0,4,39,125,2147483647											GATK	796	No hit in this database						No hit in this database		No hit in this database				No hit in this database		No hit in this database
Sp2_comp146825_c0_seq1	450	.	TTCCCAA	TTCCCAACTCCCAA	133	.	INDEL;DP=49;VDB=0.0393;AF1=0.5;AC1=1;DP4=9,4,1,5;MQ=48;FQ=136;PV4=0.057,1,0.23,1	GT:PL:GQ	0/1:171,0,255:99											SAM	796	No hit in this database						No hit in this database		No hit in this database				No hit in this database		No hit in this database
Sp2_comp146825_c0_seq1	618	.	T	TTAGA	61.5	.	INDEL;DP=15;VDB=0.0365;AF1=0.5;AC1=1;DP4=3,3,2,1;MQ=47;FQ=64.5;PV4=1,1,0.021,0.28	GT:PL:GQ	0/1:99,0,220:99											SAM	796	No hit in this database						No hit in this database		No hit in this database				No hit in this database		No hit in this database
Sp2_comp146826_c0_seq50	184	.	GAAATTAAA	GAAA	12.7	.	INDEL;DP=1;AF1=1;AC1=2;DP4=0,0,1,0;MQ=50;FQ=-37.5	GT:PL:GQ	1/1:50,3,0:5											SAM	521	No hit in this database						gi|449517924|ref|XP_004165994.1|	PREDICTED: uncharacterized protein LOC101231489, partial [Cucumis sativus]	AT3G48860.1			unknown protein; INVOLVED IN: biological_process unknown; LOCATED IN: plasma membrane; EXPRESSED IN: 22 plant structures; EXPRESSED DURING: 13 growth stages; BEST Arabidopsis thaliana protein match is: unknown protein (TAIR:AT5G23700.1); Has 12232 Blast hits to 9546 proteins in 892 species: Archae - 172; Bacteria - 1174; Metazoa - 6487; Fungi - 1343; Plants - 856; Viruses - 50; Other Eukaryotes -…	cassava4.1_034040m|PACid:17961706	AT4G08630.1	PGSC0003DMP400045779|PACid:24411093	AT3G48860.2
Sp2_comp146826_c1_seq2	62	.	TGGGGGGG	TGGGGGG	11.3	.	INDEL;DP=4;VDB=0.0004;AF1=1;AC1=2;DP4=0,0,2,2;MQ=58;FQ=-46.5	GT:PL:GQ	1/1:51,12,0:17											SAM	316	No hit in this database						No hit in this database		No hit in this database				No hit in this database		No hit in this database
Sp2_comp146829_c0_seq1	338	.	CTT	CT	217	.	INDEL;DP=217;VDB=0.0399;AF1=0.5;AC1=1;DP4=29,8,26,17;MQ=45;FQ=217;PV4=0.097,1.5e-06,1,0.47	GT:PL:GQ	0/1:255,0,255:99	Sp2_comp146829_c0_seq1	338	.	CT	C	5384.86	PASS	AC=6;AF=1.00;AN=6;BaseQRankSum=5.661;DP=240;FS=4.159;MLEAC=6;MLEAF=1.00;MQ=59.76;MQ0=0;MQRankSum=0.092;QD=22.44;RPA=2,1;RU=T;ReadPosRankSum=5.941;STR	GT:AD:DP:GQ:MLPSAC:MLPSAF:PL	1/1/1/1/1/1:26,138:240:56:6:1.00:5420,913,517,298,154,56,0	SG	876	SPGI:CN04518	no hit		-No-Hit-	No Matching Hit found	---NA---	No hit in this database		No hit in this database				No hit in this database		No hit in this database
Sp2_comp146829_c0_seq1	400	.	ACTC	ACTCTC	217	.	INDEL;DP=228;VDB=0.0392;AF1=0.5;AC1=1;DP4=26,17,56,69;MQ=45;FQ=101;PV4=0.081,1,1,1	GT:PL:GQ	0/1:255,0,136:99	Sp2_comp146829_c0_seq1	400	.	A	ACT	5523.99	PASS	AC=4;AF=0.667;AN=6;BaseQRankSum=-2.808;DP=229;FS=5.622;MLEAC=4;MLEAF=0.667;MQ=59.78;MQ0=0;MQRankSum=2.055;QD=24.12;RPA=1,2;RU=CT;ReadPosRankSum=2.661;STR	GT:AD:DP:GQ:MLPSAC:MLPSAF:PL	0/0/1/1/1/1:90,127:229:2:4:0.667:5557,410,114,2,0,144,2147483647	SG	876	SPGI:CN04518	no hit		-No-Hit-	No Matching Hit found	---NA---	No hit in this database		No hit in this database				No hit in this database		No hit in this database
Sp2_comp146830_c0_seq10	1820	.	CCCAACAGTCCAACA	CCCAACA	85	.	INDEL;DP=7;VDB=0.0042;AF1=1;AC1=2;DP4=0,0,3,1;MQ=36;FQ=-46.5	GT:PL:GQ	1/1:125,12,0:21											SAM	1867	SPGI:CN10039	UniRef100_UPI0001985721	PREDICTED: hypothetical protein n=1 Tax=Vitis vinifera RepID=UPI0001985721	tr|Q9SGT3|Q9SGT3_ARATH	T6H22.14 protein OS=Arabidopsis thaliana GN=T6H22.14	gtp-binding protein	gi|460396858|ref|XP_004243987.1|	PREDICTED: GTP-dependent nucleic acid-binding protein EngD-like [Solanum lycopersicum]	AT1G56050.1	GTP-binding protein-related		GTP-binding protein-related; FUNCTIONS IN: GTP binding; INVOLVED IN: biological_process unknown; LOCATED IN: chloroplast, chloroplast stroma; EXPRESSED IN: 21 plant structures; EXPRESSED DURING: 13 growth stages; CONTAINS InterPro DOMAIN/s: Protein of unknown function DUF933 (InterPro:IPR013029), TGS-like (InterPro:IPR012676), GTP1/OBG (InterPro:IPR006073), Conserved hypothetical protein CHP00092…	cassava4.1_008232m|PACid:17971316	GTP-binding protein-related	PGSC0003DMP400038508|PACid:24417100	GTP-binding protein-related											OG1_17081
Sp2_comp146831_c0_seq23	188	.	ATCT	AT	214	.	INDEL;DP=228;VDB=0.0380;AF1=1;AC1=2;DP4=1,0,47,37;MQ=48;FQ=-271;PV4=1,0.013,1,0.14	GT:PL:GQ	1/1:255,236,0:99	Sp2_comp146831_c0_seq23	188	.	ATC	A	5509.86	PASS	AC=3;AF=0.500;AN=6;BaseQRankSum=1.131;DP=250;FS=1.010;MLEAC=3;MLEAF=0.500;MQ=59.89;MQ0=0;MQRankSum=-1.450;QD=22.04;ReadPosRankSum=0.800	GT:AD:DP:GQ:MLPSAC:MLPSAF:PL	0/0/0/1/1/1:128,120:249:51:3:0.500:5545,289,51,0,75,2147483647,2147483647	SG	1615	SPGI:CN05265	UniRef100_B9SHF0	Putative uncharacterized protein n=1 Tax=Ricinus communis RepID=B9SHF0_RICCO	tr|Q9SRW3|Q9SRW3_ARATH	F20H23.9 protein OS=Arabidopsis thaliana GN=F20H23.9	adenosine 5 -phosphosulfate reductase expressed	gi|341833966|gb|AEK94318.1|	disulfide isomerase-related protein [Pyrus x bretschneideri]	AT3G03860.1	APR-like 5	Encodes a protein disulfide isomerase-like (PDIL) protein, a member of a multigene family within the thioredoxin (TRX) superfamily. This protein also belongs to the adenosine 5'-phosphosulfate reductase-like (APRL) group.	APR-like 5 (APRL5); INVOLVED IN: cell redox homeostasis; LOCATED IN: endomembrane system; EXPRESSED IN: 23 plant structures; EXPRESSED DURING: 15 growth stages; CONTAINS InterPro DOMAIN/s: Thioredoxin fold (InterPro:IPR012335), Thioredoxin domain (InterPro:IPR013766), Thioredoxin-like fold (InterPro:IPR012336); BEST Arabidopsis thaliana protein match is: APR-like 7 (TAIR:AT5G18120.1); Has 278 Bla…	cassava4.1_012850m|PACid:17965966	APR-like 5	PGSC0003DMP400055363|PACid:24422503	APR-like 5											OG1_17082
Sp2_comp146831_c0_seq23	108	.	C	CATTAGG	1997.86	PASS	AC=4;AF=0.667;AN=6;BaseQRankSum=-0.013;DP=44;FS=10.360;MLEAC=4;MLEAF=0.667;MQ=59.93;MQ0=0;MQRankSum=2.902;QD=22.70;RPA=2,3;RU=ATTAGG;ReadPosRankSum=0.389;STR	GT:AD:DP:GQ:MLPSAC:MLPSAF:PL	0/0/1/1/1/1:16,27:44:6:4:0.667:2032,99,33,6,0,22,1169											GATK	1615	SPGI:CN05265	UniRef100_B9SHF0	Putative uncharacterized protein n=1 Tax=Ricinus communis RepID=B9SHF0_RICCO	tr|Q9SRW3|Q9SRW3_ARATH	F20H23.9 protein OS=Arabidopsis thaliana GN=F20H23.9	adenosine 5 -phosphosulfate reductase expressed	gi|341833966|gb|AEK94318.1|	disulfide isomerase-related protein [Pyrus x bretschneideri]	AT3G03860.1	APR-like 5	Encodes a protein disulfide isomerase-like (PDIL) protein, a member of a multigene family within the thioredoxin (TRX) superfamily. This protein also belongs to the adenosine 5'-phosphosulfate reductase-like (APRL) group.	APR-like 5 (APRL5); INVOLVED IN: cell redox homeostasis; LOCATED IN: endomembrane system; EXPRESSED IN: 23 plant structures; EXPRESSED DURING: 15 growth stages; CONTAINS InterPro DOMAIN/s: Thioredoxin fold (InterPro:IPR012335), Thioredoxin domain (InterPro:IPR013766), Thioredoxin-like fold (InterPro:IPR012336); BEST Arabidopsis thaliana protein match is: APR-like 7 (TAIR:AT5G18120.1); Has 278 Bla…	cassava4.1_012850m|PACid:17965966	APR-like 5	PGSC0003DMP400055363|PACid:24422503	APR-like 5											OG1_17082
Sp2_comp146831_c0_seq23	237	.	G	GTAAGAGTT	10977.9	PASS	AC=3;AF=0.500;AN=6;BaseQRankSum=3.239;DP=249;FS=7.452;MLEAC=3;MLEAF=0.500;MQ=60.00;MQ0=0;MQRankSum=0.586;QD=16.53;ReadPosRankSum=0.058	GT:AD:DP:GQ:MLPSAC:MLPSAF:PL	0/0/0/1/1/1:120,111:249:46:3:0.500:11013,263,46,0,73,2147483647,2147483647											GATK	1615	SPGI:CN05265	UniRef100_B9SHF0	Putative uncharacterized protein n=1 Tax=Ricinus communis RepID=B9SHF0_RICCO	tr|Q9SRW3|Q9SRW3_ARATH	F20H23.9 protein OS=Arabidopsis thaliana GN=F20H23.9	adenosine 5 -phosphosulfate reductase expressed	gi|341833966|gb|AEK94318.1|	disulfide isomerase-related protein [Pyrus x bretschneideri]	AT3G03860.1	APR-like 5	Encodes a protein disulfide isomerase-like (PDIL) protein, a member of a multigene family within the thioredoxin (TRX) superfamily. This protein also belongs to the adenosine 5'-phosphosulfate reductase-like (APRL) group.	APR-like 5 (APRL5); INVOLVED IN: cell redox homeostasis; LOCATED IN: endomembrane system; EXPRESSED IN: 23 plant structures; EXPRESSED DURING: 15 growth stages; CONTAINS InterPro DOMAIN/s: Thioredoxin fold (InterPro:IPR012335), Thioredoxin domain (InterPro:IPR013766), Thioredoxin-like fold (InterPro:IPR012336); BEST Arabidopsis thaliana protein match is: APR-like 7 (TAIR:AT5G18120.1); Has 278 Bla…	cassava4.1_012850m|PACid:17965966	APR-like 5	PGSC0003DMP400055363|PACid:24422503	APR-like 5											OG1_17082
Sp2_comp146831_c0_seq23	327	.	G	GAAC	6482.86	PASS	AC=3;AF=0.500;AN=6;BaseQRankSum=-0.208;DP=250;FS=0.000;MLEAC=3;MLEAF=0.500;MQ=59.88;MQ0=0;MQRankSum=2.215;QD=25.93;ReadPosRankSum=0.667	GT:AD:DP:GQ:MLPSAC:MLPSAF:PL	0/0/0/1/1/1:123,123:250:63:3:0.500:6518,314,63,0,63,2147483647,2147483647											GATK	1615	SPGI:CN05265	UniRef100_B9SHF0	Putative uncharacterized protein n=1 Tax=Ricinus communis RepID=B9SHF0_RICCO	tr|Q9SRW3|Q9SRW3_ARATH	F20H23.9 protein OS=Arabidopsis thaliana GN=F20H23.9	adenosine 5 -phosphosulfate reductase expressed	gi|341833966|gb|AEK94318.1|	disulfide isomerase-related protein [Pyrus x bretschneideri]	AT3G03860.1	APR-like 5	Encodes a protein disulfide isomerase-like (PDIL) protein, a member of a multigene family within the thioredoxin (TRX) superfamily. This protein also belongs to the adenosine 5'-phosphosulfate reductase-like (APRL) group.	APR-like 5 (APRL5); INVOLVED IN: cell redox homeostasis; LOCATED IN: endomembrane system; EXPRESSED IN: 23 plant structures; EXPRESSED DURING: 15 growth stages; CONTAINS InterPro DOMAIN/s: Thioredoxin fold (InterPro:IPR012335), Thioredoxin domain (InterPro:IPR013766), Thioredoxin-like fold (InterPro:IPR012336); BEST Arabidopsis thaliana protein match is: APR-like 7 (TAIR:AT5G18120.1); Has 278 Bla…	cassava4.1_012850m|PACid:17965966	APR-like 5	PGSC0003DMP400055363|PACid:24422503	APR-like 5											OG1_17082
Sp2_comp146831_c0_seq23	406	.	C	CT	3617.88	PASS	AC=3;AF=0.500;AN=6;BaseQRankSum=2.831;DP=250;FS=4.367;MLEAC=3;MLEAF=0.500;MQ=60.00;MQ0=0;MQRankSum=-0.459;QD=14.47;RPA=2,3;RU=T;ReadPosRankSum=-0.526;STR	GT:AD:DP:GQ:MLPSAC:MLPSAF:PL	0/0/0/1/1/1:134,108:250:23:3:0.500:3653,218,23,0,101,2147483647,2147483647											GATK	1615	SPGI:CN05265	UniRef100_B9SHF0	Putative uncharacterized protein n=1 Tax=Ricinus communis RepID=B9SHF0_RICCO	tr|Q9SRW3|Q9SRW3_ARATH	F20H23.9 protein OS=Arabidopsis thaliana GN=F20H23.9	adenosine 5 -phosphosulfate reductase expressed	gi|341833966|gb|AEK94318.1|	disulfide isomerase-related protein [Pyrus x bretschneideri]	AT3G03860.1	APR-like 5	Encodes a protein disulfide isomerase-like (PDIL) protein, a member of a multigene family within the thioredoxin (TRX) superfamily. This protein also belongs to the adenosine 5'-phosphosulfate reductase-like (APRL) group.	APR-like 5 (APRL5); INVOLVED IN: cell redox homeostasis; LOCATED IN: endomembrane system; EXPRESSED IN: 23 plant structures; EXPRESSED DURING: 15 growth stages; CONTAINS InterPro DOMAIN/s: Thioredoxin fold (InterPro:IPR012335), Thioredoxin domain (InterPro:IPR013766), Thioredoxin-like fold (InterPro:IPR012336); BEST Arabidopsis thaliana protein match is: APR-like 7 (TAIR:AT5G18120.1); Has 278 Bla…	cassava4.1_012850m|PACid:17965966	APR-like 5	PGSC0003DMP400055363|PACid:24422503	APR-like 5											OG1_17082
Sp2_comp146831_c0_seq23	484	.	T	TATTTGA	6498.86	PASS	AC=2;AF=0.333;AN=6;BaseQRankSum=-0.390;DP=250;FS=4.590;MLEAC=2;MLEAF=0.333;MQ=59.85;MQ0=0;MQRankSum=-0.036;QD=13.00;RPA=1,2;RU=ATTTGA;ReadPosRankSum=1.273;STR	GT:AD:DP:GQ:MLPSAC:MLPSAF:PL	0/0/0/0/1/1:154,87:250:39:2:0.333:6534,113,0,39,202,2147483647,2147483647											GATK	1615	SPGI:CN05265	UniRef100_B9SHF0	Putative uncharacterized protein n=1 Tax=Ricinus communis RepID=B9SHF0_RICCO	tr|Q9SRW3|Q9SRW3_ARATH	F20H23.9 protein OS=Arabidopsis thaliana GN=F20H23.9	adenosine 5 -phosphosulfate reductase expressed	gi|341833966|gb|AEK94318.1|	disulfide isomerase-related protein [Pyrus x bretschneideri]	AT3G03860.1	APR-like 5	Encodes a protein disulfide isomerase-like (PDIL) protein, a member of a multigene family within the thioredoxin (TRX) superfamily. This protein also belongs to the adenosine 5'-phosphosulfate reductase-like (APRL) group.	APR-like 5 (APRL5); INVOLVED IN: cell redox homeostasis; LOCATED IN: endomembrane system; EXPRESSED IN: 23 plant structures; EXPRESSED DURING: 15 growth stages; CONTAINS InterPro DOMAIN/s: Thioredoxin fold (InterPro:IPR012335), Thioredoxin domain (InterPro:IPR013766), Thioredoxin-like fold (InterPro:IPR012336); BEST Arabidopsis thaliana protein match is: APR-like 7 (TAIR:AT5G18120.1); Has 278 Bla…	cassava4.1_012850m|PACid:17965966	APR-like 5	PGSC0003DMP400055363|PACid:24422503	APR-like 5											OG1_17082
Sp2_comp146831_c0_seq23	96	.	T	TA	795.01	PASS	AC=4;AF=0.667;AN=6;BaseQRankSum=0.179;DP=40;FS=13.763;MLEAC=4;MLEAF=0.667;MQ=60.00;MQ0=0;MQRankSum=-1.118;QD=19.88;RPA=3,4;RU=A;ReadPosRankSum=-0.207;STR	GT:AD:DP:GQ:MLPSAC:MLPSAF:PL	0/0/1/1/1/1:16,24:40:2:4:0.667:828,81,24,2,0,25,512											GATK	1615	SPGI:CN05265	UniRef100_B9SHF0	Putative uncharacterized protein n=1 Tax=Ricinus communis RepID=B9SHF0_RICCO	tr|Q9SRW3|Q9SRW3_ARATH	F20H23.9 protein OS=Arabidopsis thaliana GN=F20H23.9	adenosine 5 -phosphosulfate reductase expressed	gi|341833966|gb|AEK94318.1|	disulfide isomerase-related protein [Pyrus x bretschneideri]	AT3G03860.1	APR-like 5	Encodes a protein disulfide isomerase-like (PDIL) protein, a member of a multigene family within the thioredoxin (TRX) superfamily. This protein also belongs to the adenosine 5'-phosphosulfate reductase-like (APRL) group.	APR-like 5 (APRL5); INVOLVED IN: cell redox homeostasis; LOCATED IN: endomembrane system; EXPRESSED IN: 23 plant structures; EXPRESSED DURING: 15 growth stages; CONTAINS InterPro DOMAIN/s: Thioredoxin fold (InterPro:IPR012335), Thioredoxin domain (InterPro:IPR013766), Thioredoxin-like fold (InterPro:IPR012336); BEST Arabidopsis thaliana protein match is: APR-like 7 (TAIR:AT5G18120.1); Has 278 Bla…	cassava4.1_012850m|PACid:17965966	APR-like 5	PGSC0003DMP400055363|PACid:24422503	APR-like 5											OG1_17082
Sp2_comp146831_c0_seq23	159	.	A	AAGGTGTCACAT	214	.	INDEL;DP=122;VDB=0.0298;AF1=1;AC1=2;DP4=1,1,42,11;MQ=48;FQ=-151;PV4=0.39,1,1,1	GT:PL:GQ	1/1:255,116,0:99											SAM	1615	SPGI:CN05265	UniRef100_B9SHF0	Putative uncharacterized protein n=1 Tax=Ricinus communis RepID=B9SHF0_RICCO	tr|Q9SRW3|Q9SRW3_ARATH	F20H23.9 protein OS=Arabidopsis thaliana GN=F20H23.9	adenosine 5 -phosphosulfate reductase expressed	gi|341833966|gb|AEK94318.1|	disulfide isomerase-related protein [Pyrus x bretschneideri]	AT3G03860.1	APR-like 5	Encodes a protein disulfide isomerase-like (PDIL) protein, a member of a multigene family within the thioredoxin (TRX) superfamily. This protein also belongs to the adenosine 5'-phosphosulfate reductase-like (APRL) group.	APR-like 5 (APRL5); INVOLVED IN: cell redox homeostasis; LOCATED IN: endomembrane system; EXPRESSED IN: 23 plant structures; EXPRESSED DURING: 15 growth stages; CONTAINS InterPro DOMAIN/s: Thioredoxin fold (InterPro:IPR012335), Thioredoxin domain (InterPro:IPR013766), Thioredoxin-like fold (InterPro:IPR012336); BEST Arabidopsis thaliana protein match is: APR-like 7 (TAIR:AT5G18120.1); Has 278 Bla…	cassava4.1_012850m|PACid:17965966	APR-like 5	PGSC0003DMP400055363|PACid:24422503	APR-like 5											OG1_17082
Sp2_comp146833_c0_seq7	1247	.	GTCAC	GTCACATTCTCAC	37.5	.	INDEL;DP=227;VDB=0.0298;AF1=0.5;AC1=1;DP4=39,119,7,14;MQ=39;FQ=40.5;PV4=0.43,1,1,1	GT:PL:GQ	0/1:75,0,255:78											SAM	1419	SPGI:CN28595	UniRef100_B7ZXN8	Putative uncharacterized protein n=1 Tax=Zea mays RepID=B7ZXN8_MAIZE	tr|Q9C5I9|Q9C5I9_ARATH	Putative lipase OS=Arabidopsis thaliana GN=At5g16120	catalytic hydrolase	gi|460375392|ref|XP_004233490.1|	PREDICTED: monoglyceride lipase-like [Solanum lycopersicum]	AT5G16120.1	alpha/beta-Hydrolases superfamily protein		alpha/beta-Hydrolases superfamily protein; CONTAINS InterPro DOMAIN/s: Serine hydrolase (InterPro:IPR005645); BEST Arabidopsis thaliana protein match is: alpha/beta-Hydrolases superfamily protein (TAIR:AT1G77420.1); Has 30201 Blast hits to 17322 proteins in 780 species: Archae - 12; Bacteria - 1396; Metazoa - 17338; Fungi - 3422; Plants - 5037; Viruses - 0; Other Eukaryotes - 2996 (source: NCBI B…	cassava4.1_010934m|PACid:17989604	alpha/beta-Hydrolases superfamily protein	PGSC0003DMP400018411|PACid:24425389	alpha/beta-Hydrolases superfamily protein											OG1_8410
Sp2_comp146834_c1_seq1	365	.	C	CGAAAAT	214	.	INDEL;DP=13;VDB=0.0216;AF1=1;AC1=2;DP4=0,0,4,6;MQ=43;FQ=-64.5	GT:PL:GQ	1/1:255,30,0:57	Sp2_comp146834_c1_seq1	365	.	C	CGAAAAT	1026.21	PASS	AC=6;AF=1.00;AN=6;DP=14;FS=0.000;MLEAC=6;MLEAF=1.00;MQ=60.00;MQ0=0;QD=28.30	GT:AD:DP:GQ:MLPSAC:MLPSAF:PL	1/1/1/1/1/1:0,14:14:11:6:1.00:1061,107,66,42,24,11,0	SG	448	No hit in this database						No hit in this database		No hit in this database				No hit in this database		No hit in this database
Sp2_comp146834_c1_seq1	364	.	G	GTGAAAA	4.26	.	INDEL;DP=14;VDB=0.0322;AF1=1;AC1=2;DP4=0,0,1,1;MQ=37;FQ=-40.5	GT:PL:GQ	1/1:41,6,0:5											SAM	448	No hit in this database						No hit in this database		No hit in this database				No hit in this database		No hit in this database
Sp2_comp146835_c0_seq1	38	.	GGTCAGTCA	GGTCA	108	.	INDEL;DP=96;VDB=0.0003;AF1=0.5;AC1=1;DP4=7,3,5,1;MQ=53;FQ=111;PV4=1,0.027,0.065,1	GT:PL:GQ	0/1:146,0,255:99											SAM	343	SPGI:SNFRFM4LP02PKSHR			-No-Hit-		---NA---	No hit in this database		No hit in this database				No hit in this database		No hit in this database
Sp2_comp146835_c0_seq1	43	.	GTCAA	G	16.6	.	INDEL;DP=88;VDB=0.0008;AF1=0.5;AC1=1;DP4=4,2,2,0;MQ=54;FQ=19.5;PV4=1,1,0.32,1	GT:PL:GQ	0/1:54,0,143:57											SAM	343	SPGI:SNFRFM4LP02PKSHR			-No-Hit-		---NA---	No hit in this database		No hit in this database				No hit in this database		No hit in this database
Sp2_comp146835_c0_seq1	60	.	GATA	GA	217	.	INDEL;DP=100;VDB=0.0099;AF1=0.5;AC1=1;DP4=4,5,25,17;MQ=54;FQ=147;PV4=0.47,0.063,1,1	GT:PL:GQ	0/1:255,0,182:99											SAM	343	SPGI:SNFRFM4LP02PKSHR			-No-Hit-		---NA---	No hit in this database		No hit in this database				No hit in this database		No hit in this database
Sp2_comp146836_c0_seq7	1815	.	TG	TGG	214	.	INDEL;DP=106;VDB=0.0066;AF1=1;AC1=2;DP4=0,0,13,62;MQ=45;FQ=-261	GT:PL:GQ	1/1:255,226,0:99	Sp2_comp146836_c0_seq7	1815	.	T	TG	4822.86	PASS	AC=6;AF=1.00;AN=6;DP=117;FS=0.000;MLEAC=6;MLEAF=1.00;MQ=60.00;MQ0=0;QD=31.57;RPA=1,2;RU=G;STR	GT:AD:DP:GQ:MLPSAC:MLPSAF:PL	1/1/1/1/1/1:0,116:117:92:6:1.00:4858,902,553,349,204,92,0	SG	1947	SPGI:SNFRFM4LP02TYLRF	UniRef100_Q8W3L0	Glycerol-3-phosphate acyltransferase n=1 Tax=Citrus unshiu RepID=Q8W3L0_CITUN	sp|Q43307|PLSB_ARATH	Glycerol-3-phosphate acyltransferase, chloroplastic OS=Arabidopsis thaliana GN=ATS1	glycerol-3-phosphate acyltransferase	gi|225427100|ref|XP_002276101.1|	PREDICTED: glycerol-3-phosphate acyltransferase, chloroplastic [Vitis vinifera]	AT1G32200.2	phospholipid/glycerol acyltransferase family protein	Encodes a chloroplast glycerol-3-phosphate acyltransferase.Involved in the biosynthesis of chloroplast phosphatidylglycerol.	ATS1; FUNCTIONS IN: glycerol-3-phosphate O-acyltransferase activity; INVOLVED IN: phosphatidylglycerol biosynthetic process; LOCATED IN: chloroplast stroma, chloroplast, plastid; EXPRESSED IN: 22 plant structures; EXPRESSED DURING: 14 growth stages; CONTAINS InterPro DOMAIN/s: Phospholipid/glycerol acyltransferase (InterPro:IPR002123), Glycerol-3-phosphate O-acyltransferase (InterPro:IPR016222); …	cassava4.1_031165m|PACid:17983425	phospholipid/glycerol acyltransferase family protein	PGSC0003DMP400026042|PACid:24390517	phospholipid/glycerol acyltransferase family protein											OG1_2581
Sp2_comp146836_c0_seq7	230	.	GCTTCTTCTTCT	GCTTCTTCTTCTTCT	214	.	INDEL;DP=175;VDB=0.0164;AF1=1;AC1=2;DP4=0,0,108,58;MQ=40;FQ=-290	GT:PL:GQ	1/1:255,255,0:99	Sp2_comp146836_c0_seq7	230	.	G	GCTTCTT,GCTT	8883.86	PASS	AC=1,5;AF=0.167,0.833;AN=6;DP=185;FS=0.000;MLEAC=1,2;MLEAF=0.167,0.333;MQ=59.82;MQ0=0;QD=25.04;RPA=3,5,4;RU=CTT;STR	GT:AD:DP:GQ:MLPSAC:MLPSAF	1/2/2/2/2/2:0,11,162:184:99:1,5:0.167,0.833	SG	1947	SPGI:SNFRFM4LP02TYLRF	UniRef100_Q8W3L0	Glycerol-3-phosphate acyltransferase n=1 Tax=Citrus unshiu RepID=Q8W3L0_CITUN	sp|Q43307|PLSB_ARATH	Glycerol-3-phosphate acyltransferase, chloroplastic OS=Arabidopsis thaliana GN=ATS1	glycerol-3-phosphate acyltransferase	gi|225427100|ref|XP_002276101.1|	PREDICTED: glycerol-3-phosphate acyltransferase, chloroplastic [Vitis vinifera]	AT1G32200.2	phospholipid/glycerol acyltransferase family protein	Encodes a chloroplast glycerol-3-phosphate acyltransferase.Involved in the biosynthesis of chloroplast phosphatidylglycerol.	ATS1; FUNCTIONS IN: glycerol-3-phosphate O-acyltransferase activity; INVOLVED IN: phosphatidylglycerol biosynthetic process; LOCATED IN: chloroplast stroma, chloroplast, plastid; EXPRESSED IN: 22 plant structures; EXPRESSED DURING: 14 growth stages; CONTAINS InterPro DOMAIN/s: Phospholipid/glycerol acyltransferase (InterPro:IPR002123), Glycerol-3-phosphate O-acyltransferase (InterPro:IPR016222); …	cassava4.1_031165m|PACid:17983425	phospholipid/glycerol acyltransferase family protein	PGSC0003DMP400026042|PACid:24390517	phospholipid/glycerol acyltransferase family protein											OG1_2581
Sp2_comp146836_c0_seq7	1410	.	A	ATAG	4760.03	PASS	AC=2;AF=0.333;AN=6;BaseQRankSum=1.894;DP=250;FS=0.478;MLEAC=2;MLEAF=0.333;MQ=59.92;MQ0=0;MQRankSum=1.567;QD=19.04;RPA=1,2;RU=TAG;ReadPosRankSum=1.125;STR	GT:AD:DP:GQ:MLPSAC:MLPSAF:PL	0/0/0/0/1/1:147,96:250:14:2:0.333:4795,147,0,14,153,2147483647,2147483647											GATK	1947	SPGI:SNFRFM4LP02TYLRF	UniRef100_Q8W3L0	Glycerol-3-phosphate acyltransferase n=1 Tax=Citrus unshiu RepID=Q8W3L0_CITUN	sp|Q43307|PLSB_ARATH	Glycerol-3-phosphate acyltransferase, chloroplastic OS=Arabidopsis thaliana GN=ATS1	glycerol-3-phosphate acyltransferase	gi|225427100|ref|XP_002276101.1|	PREDICTED: glycerol-3-phosphate acyltransferase, chloroplastic [Vitis vinifera]	AT1G32200.2	phospholipid/glycerol acyltransferase family protein	Encodes a chloroplast glycerol-3-phosphate acyltransferase.Involved in the biosynthesis of chloroplast phosphatidylglycerol.	ATS1; FUNCTIONS IN: glycerol-3-phosphate O-acyltransferase activity; INVOLVED IN: phosphatidylglycerol biosynthetic process; LOCATED IN: chloroplast stroma, chloroplast, plastid; EXPRESSED IN: 22 plant structures; EXPRESSED DURING: 14 growth stages; CONTAINS InterPro DOMAIN/s: Phospholipid/glycerol acyltransferase (InterPro:IPR002123), Glycerol-3-phosphate O-acyltransferase (InterPro:IPR016222); …	cassava4.1_031165m|PACid:17983425	phospholipid/glycerol acyltransferase family protein	PGSC0003DMP400026042|PACid:24390517	phospholipid/glycerol acyltransferase family protein											OG1_2581
Sp2_comp146836_c0_seq7	1900	.	TCCC	TCCCC	4.91	.	INDEL;DP=5;VDB=0.0004;AF1=1;AC1=2;DP4=0,0,1,1;MQ=36;FQ=-40.5	GT:PL:GQ	1/1:42,6,0:6											SAM	1947	SPGI:SNFRFM4LP02TYLRF	UniRef100_Q8W3L0	Glycerol-3-phosphate acyltransferase n=1 Tax=Citrus unshiu RepID=Q8W3L0_CITUN	sp|Q43307|PLSB_ARATH	Glycerol-3-phosphate acyltransferase, chloroplastic OS=Arabidopsis thaliana GN=ATS1	glycerol-3-phosphate acyltransferase	gi|225427100|ref|XP_002276101.1|	PREDICTED: glycerol-3-phosphate acyltransferase, chloroplastic [Vitis vinifera]	AT1G32200.2	phospholipid/glycerol acyltransferase family protein	Encodes a chloroplast glycerol-3-phosphate acyltransferase.Involved in the biosynthesis of chloroplast phosphatidylglycerol.	ATS1; FUNCTIONS IN: glycerol-3-phosphate O-acyltransferase activity; INVOLVED IN: phosphatidylglycerol biosynthetic process; LOCATED IN: chloroplast stroma, chloroplast, plastid; EXPRESSED IN: 22 plant structures; EXPRESSED DURING: 14 growth stages; CONTAINS InterPro DOMAIN/s: Phospholipid/glycerol acyltransferase (InterPro:IPR002123), Glycerol-3-phosphate O-acyltransferase (InterPro:IPR016222); …	cassava4.1_031165m|PACid:17983425	phospholipid/glycerol acyltransferase family protein	PGSC0003DMP400026042|PACid:24390517	phospholipid/glycerol acyltransferase family protein											OG1_2581
Sp2_comp146836_c0_seq7	236	.	TCT	TCTCCT	169	.	INDEL;DP=185;VDB=0.0244;AF1=1;AC1=2;DP4=3,10,66,20;MQ=39;FQ=-61.5;PV4=0.00028,0.16,1,1	GT:PL:GQ	1/1:210,27,0:51											SAM	1947	SPGI:SNFRFM4LP02TYLRF	UniRef100_Q8W3L0	Glycerol-3-phosphate acyltransferase n=1 Tax=Citrus unshiu RepID=Q8W3L0_CITUN	sp|Q43307|PLSB_ARATH	Glycerol-3-phosphate acyltransferase, chloroplastic OS=Arabidopsis thaliana GN=ATS1	glycerol-3-phosphate acyltransferase	gi|225427100|ref|XP_002276101.1|	PREDICTED: glycerol-3-phosphate acyltransferase, chloroplastic [Vitis vinifera]	AT1G32200.2	phospholipid/glycerol acyltransferase family protein	Encodes a chloroplast glycerol-3-phosphate acyltransferase.Involved in the biosynthesis of chloroplast phosphatidylglycerol.	ATS1; FUNCTIONS IN: glycerol-3-phosphate O-acyltransferase activity; INVOLVED IN: phosphatidylglycerol biosynthetic process; LOCATED IN: chloroplast stroma, chloroplast, plastid; EXPRESSED IN: 22 plant structures; EXPRESSED DURING: 14 growth stages; CONTAINS InterPro DOMAIN/s: Phospholipid/glycerol acyltransferase (InterPro:IPR002123), Glycerol-3-phosphate O-acyltransferase (InterPro:IPR016222); …	cassava4.1_031165m|PACid:17983425	phospholipid/glycerol acyltransferase family protein	PGSC0003DMP400026042|PACid:24390517	phospholipid/glycerol acyltransferase family protein											OG1_2581
Sp2_comp146837_c1_seq7	538	.	ATTGATA	ATTGATATTTGATA	127	.	INDEL;DP=16;VDB=0.0345;AF1=0.5;AC1=1;DP4=5,5,4,1;MQ=50;FQ=130;PV4=0.58,1,1,1	GT:PL:GQ	0/1:165,0,255:99	Sp2_comp146837_c1_seq7	538	.	A	ATTGATAT	498.54	PASS	AC=2;AF=0.333;AN=6;BaseQRankSum=-0.163;DP=16;FS=1.987;MLEAC=2;MLEAF=0.333;MQ=60.00;MQ0=0;MQRankSum=1.139;QD=13.35;ReadPosRankSum=-0.054	GT:AD:DP:GQ:MLPSAC:MLPSAF:PL	0/0/0/0/1/1:10,6:16:2:2:0.333:531,8,0,2,12,36,780	SG	1447	No hit in this database						No hit in this database		No hit in this database				No hit in this database		No hit in this database
Sp2_comp146837_c1_seq7	696	.	GCA	G	375.11	PASS	AC=4;AF=0.667;AN=6;BaseQRankSum=0.386;DP=15;FS=4.593;MLEAC=4;MLEAF=0.667;MQ=58.88;MQ0=0;MQRankSum=-0.225;QD=25.01;ReadPosRankSum=-1.365	GT:AD:DP:GQ:MLPSAC:MLPSAF:PL	0/0/1/1/1/1:6,8:15:3:4:0.667:407,30,11,3,0,3,15											GATK	1447	No hit in this database						No hit in this database		No hit in this database				No hit in this database		No hit in this database
Sp2_comp146837_c1_seq7	772	.	CG	C	235.3	PASS	AC=2;AF=0.333;AN=6;BaseQRankSum=-0.634;DP=17;FS=0.000;MLEAC=2;MLEAF=0.333;MQ=59.56;MQ0=0;MQRankSum=-0.244;QD=13.84;ReadPosRankSum=-0.732	GT:AD:DP:GQ:MLPSAC:MLPSAF:PL	0/0/0/0/1/1:10,7:17:0:2:0.333:267,11,0,0,9,32,404											GATK	1447	No hit in this database						No hit in this database		No hit in this database				No hit in this database		No hit in this database
Sp2_comp146837_c1_seq7	193	.	ATTT	ATTTTTTT	217	.	INDEL;DP=14;VDB=0.0345;AF1=1;AC1=2;DP4=0,1,7,4;MQ=47;FQ=-38.5;PV4=0.42,1,1,1	GT:PL:GQ	1/1:255,4,0:7											SAM	1447	No hit in this database						No hit in this database		No hit in this database				No hit in this database		No hit in this database
Sp2_comp146838_c0_seq4	557	.	TAAAAA	TAAAA	45.6	.	INDEL;DP=25;VDB=0.0400;AF1=1;AC1=2;DP4=0,0,2,4;MQ=43;FQ=-52.5	GT:PL:GQ	1/1:86,18,0:33	Sp2_comp146838_c0_seq4	557	.	TA	T	1012.52	PASS	AC=5;AF=0.833;AN=6;BaseQRankSum=1.016;DP=29;FS=0.000;MLEAC=5;MLEAF=0.833;MQ=60.00;MQ0=0;MQRankSum=-0.896;QD=34.91;RPA=5,4;RU=A;ReadPosRankSum=1.614;STR	GT:AD:DP:GQ:MLPSAC:MLPSAF:PL	0/1/1/1/1/1:1,28:29:8:5:0.833:1047,189,105,57,24,0,8	SG	739	No hit in this database						No hit in this database		No hit in this database				No hit in this database		No hit in this database
Sp2_comp146838_c0_seq4	571	.	ATTATG	A	101	.	INDEL;DP=28;VDB=0.0384;AF1=1;AC1=2;DP4=0,0,3,1;MQ=49;FQ=-46.5	GT:PL:GQ	1/1:141,12,0:21	Sp2_comp146838_c0_seq4	571	.	ATTATG	A	2170.29	PASS	AC=5;AF=0.833;AN=6;BaseQRankSum=0.179;DP=32;FS=0.000;MLEAC=5;MLEAF=0.833;MQ=60.00;MQ0=0;MQRankSum=-0.777;QD=28.50;ReadPosRankSum=0.896	GT:AD:DP:GQ:MLPSAC:MLPSAF:PL	0/1/1/1/1/1:1,28:32:10:5:0.833:2205,189,105,57,24,0,10	SG	739	No hit in this database						No hit in this database		No hit in this database				No hit in this database		No hit in this database
Sp2_comp146838_c0_seq4	607	.	CT	CTCTGTCAT	214	.	INDEL;DP=29;VDB=0.0380;AF1=1;AC1=2;DP4=0,0,3,9;MQ=48;FQ=-70.5	GT:PL:GQ	1/1:255,36,0:69	Sp2_comp146838_c0_seq4	607	.	C	CTCTGTCA	2911.88	PASS	AC=5;AF=0.833;AN=6;BaseQRankSum=0.340;DP=33;FS=0.000;MLEAC=5;MLEAF=0.833;MQ=60.00;MQ0=0;MQRankSum=-0.038;QD=27.69;ReadPosRankSum=-0.956	GT:AD:DP:GQ:MLPSAC:MLPSAF:PL	0/1/1/1/1/1:2,31:33:24:5:0.833:2947,203,111,59,24,0,165	SG	739	No hit in this database						No hit in this database		No hit in this database				No hit in this database		No hit in this database
Sp2_comp146840_c0_seq3	1833	.	GCTGCTA	G	18053.9	PASS	AC=5;AF=0.833;AN=6;BaseQRankSum=1.763;DP=244;FS=15.397;MLEAC=5;MLEAF=0.833;MQ=59.90;MQ0=0;MQRankSum=-0.305;QD=25.77;ReadPosRankSum=4.738	GT:AD:DP:GQ:MLPSAC:MLPSAF:PL	0/1/1/1/1/1:24,207:243:99:5:0.833:18089,1279,679,345,128,0,1781											GATK	2029	SPGI:CN02795	UniRef100_UPI0001985718	PREDICTED: hypothetical protein n=1 Tax=Vitis vinifera RepID=UPI0001985718	tr|Q9C923|Q9C923_ARATH	Putative GTP-binding protein; 106556-109264 OS=Arabidopsis thaliana GN=At1g52980	protein	gi|356544026|ref|XP_003540457.1|	PREDICTED: nucleolar GTP-binding protein 2-like [Glycine max]	AT1G52980.1	GTP-binding family protein		GTP-binding family protein; FUNCTIONS IN: GTP binding; INVOLVED IN: biological_process unknown; LOCATED IN: intracellular; EXPRESSED IN: 23 plant structures; EXPRESSED DURING: 13 growth stages; CONTAINS InterPro DOMAIN/s: GTP1/OBG (InterPro:IPR006073), GTP-binding protein, HSR1-related (InterPro:IPR002917), NGP1, N-terminal (InterPro:IPR012971); BEST Arabidopsis thaliana protein match is: GTP-bin…	cassava4.1_004739m|PACid:17979457	GTP-binding family protein	PGSC0003DMP400022029|PACid:24414127	GTP-binding family protein											OG1_17084
Sp2_comp146840_c0_seq3	1934	.	T	TATAC	12506.9	PASS	AC=5;AF=0.833;AN=6;BaseQRankSum=0.043;DP=229;FS=0.000;MLEAC=5;MLEAF=0.833;MQ=59.54;MQ0=0;MQRankSum=0.618;QD=30.79;RPA=1,2;RU=ATAC;ReadPosRankSum=2.383;STR	GT:AD:DP:GQ:MLPSAC:MLPSAF:PL	0/1/1/1/1/1:28,193:229:99:5:0.833:12542,1149,597,293,102,0,1275											GATK	2029	SPGI:CN02795	UniRef100_UPI0001985718	PREDICTED: hypothetical protein n=1 Tax=Vitis vinifera RepID=UPI0001985718	tr|Q9C923|Q9C923_ARATH	Putative GTP-binding protein; 106556-109264 OS=Arabidopsis thaliana GN=At1g52980	protein	gi|356544026|ref|XP_003540457.1|	PREDICTED: nucleolar GTP-binding protein 2-like [Glycine max]	AT1G52980.1	GTP-binding family protein		GTP-binding family protein; FUNCTIONS IN: GTP binding; INVOLVED IN: biological_process unknown; LOCATED IN: intracellular; EXPRESSED IN: 23 plant structures; EXPRESSED DURING: 13 growth stages; CONTAINS InterPro DOMAIN/s: GTP1/OBG (InterPro:IPR006073), GTP-binding protein, HSR1-related (InterPro:IPR002917), NGP1, N-terminal (InterPro:IPR012971); BEST Arabidopsis thaliana protein match is: GTP-bin…	cassava4.1_004739m|PACid:17979457	GTP-binding family protein	PGSC0003DMP400022029|PACid:24414127	GTP-binding family protein											OG1_17084
Sp2_comp146840_c0_seq3	16	.	GGTGTG	GGTG	23.2	.	INDEL;DP=8;VDB=0.0000;AF1=1;AC1=2;DP4=0,0,1,1;MQ=53;FQ=-40.5	GT:PL:GQ	1/1:62,6,0:10											SAM	2029	SPGI:CN02795	UniRef100_UPI0001985718	PREDICTED: hypothetical protein n=1 Tax=Vitis vinifera RepID=UPI0001985718	tr|Q9C923|Q9C923_ARATH	Putative GTP-binding protein; 106556-109264 OS=Arabidopsis thaliana GN=At1g52980	protein	gi|356544026|ref|XP_003540457.1|	PREDICTED: nucleolar GTP-binding protein 2-like [Glycine max]	AT1G52980.1	GTP-binding family protein		GTP-binding family protein; FUNCTIONS IN: GTP binding; INVOLVED IN: biological_process unknown; LOCATED IN: intracellular; EXPRESSED IN: 23 plant structures; EXPRESSED DURING: 13 growth stages; CONTAINS InterPro DOMAIN/s: GTP1/OBG (InterPro:IPR006073), GTP-binding protein, HSR1-related (InterPro:IPR002917), NGP1, N-terminal (InterPro:IPR012971); BEST Arabidopsis thaliana protein match is: GTP-bin…	cassava4.1_004739m|PACid:17979457	GTP-binding family protein	PGSC0003DMP400022029|PACid:24414127	GTP-binding family protein											OG1_17084
Sp2_comp146840_c0_seq3	1982	.	T	TTTTTTC,TTTTC	9.94	.	INDEL;DP=16;VDB=0.0011;AF1=1;AC1=2;DP4=0,0,0,2;MQ=48;FQ=-37.5	GT:PL:GQ	1/1:80,36,33,47,0,44:5											SAM	2029	SPGI:CN02795	UniRef100_UPI0001985718	PREDICTED: hypothetical protein n=1 Tax=Vitis vinifera RepID=UPI0001985718	tr|Q9C923|Q9C923_ARATH	Putative GTP-binding protein; 106556-109264 OS=Arabidopsis thaliana GN=At1g52980	protein	gi|356544026|ref|XP_003540457.1|	PREDICTED: nucleolar GTP-binding protein 2-like [Glycine max]	AT1G52980.1	GTP-binding family protein		GTP-binding family protein; FUNCTIONS IN: GTP binding; INVOLVED IN: biological_process unknown; LOCATED IN: intracellular; EXPRESSED IN: 23 plant structures; EXPRESSED DURING: 13 growth stages; CONTAINS InterPro DOMAIN/s: GTP1/OBG (InterPro:IPR006073), GTP-binding protein, HSR1-related (InterPro:IPR002917), NGP1, N-terminal (InterPro:IPR012971); BEST Arabidopsis thaliana protein match is: GTP-bin…	cassava4.1_004739m|PACid:17979457	GTP-binding family protein	PGSC0003DMP400022029|PACid:24414127	GTP-binding family protein											OG1_17084
Sp2_comp146840_c0_seq3	20	.	TG	TGTTTGG	61.2	.	INDEL;DP=4;VDB=0.0000;AF1=1;AC1=2;DP4=0,0,0,2;MQ=55;FQ=-40.5	GT:PL:GQ	1/1:100,6,0:10											SAM	2029	SPGI:CN02795	UniRef100_UPI0001985718	PREDICTED: hypothetical protein n=1 Tax=Vitis vinifera RepID=UPI0001985718	tr|Q9C923|Q9C923_ARATH	Putative GTP-binding protein; 106556-109264 OS=Arabidopsis thaliana GN=At1g52980	protein	gi|356544026|ref|XP_003540457.1|	PREDICTED: nucleolar GTP-binding protein 2-like [Glycine max]	AT1G52980.1	GTP-binding family protein		GTP-binding family protein; FUNCTIONS IN: GTP binding; INVOLVED IN: biological_process unknown; LOCATED IN: intracellular; EXPRESSED IN: 23 plant structures; EXPRESSED DURING: 13 growth stages; CONTAINS InterPro DOMAIN/s: GTP1/OBG (InterPro:IPR006073), GTP-binding protein, HSR1-related (InterPro:IPR002917), NGP1, N-terminal (InterPro:IPR012971); BEST Arabidopsis thaliana protein match is: GTP-bin…	cassava4.1_004739m|PACid:17979457	GTP-binding family protein	PGSC0003DMP400022029|PACid:24414127	GTP-binding family protein											OG1_17084
Sp2_comp146841_c0_seq1	252	.	TAAAA	TAAAAAA	188	.	INDEL;DP=42;VDB=0.0345;AF1=0.5;AC1=1;DP4=17,7,12,4;MQ=45;FQ=191;PV4=1,1,4.9e-05,1	GT:PL:GQ	0/1:226,0,255:99	Sp2_comp146841_c0_seq1	252	.	T	TAA	604.67	PASS	AC=3;AF=0.500;AN=6;BaseQRankSum=-0.092;DP=42;FS=0.000;MLEAC=3;MLEAF=0.500;MQ=58.83;MQ0=0;MQRankSum=-1.327;QD=14.40;RPA=4,6;RU=A;ReadPosRankSum=0.644;STR	GT:AD:DP:GQ:MLPSAC:MLPSAF:PL	0/0/0/1/1/1:23,18:41:3:3:0.500:638,34,3,0,18,70,2147483647	SG	1679	SPGI:CN00037	UniRef100_B9SR17	Dtdp-glucose 4-6-dehydratase, putative n=1 Tax=Ricinus communis RepID=B9SR17_RICCO	tr|Q9ZV36|Q9ZV36_ARATH	Putative nucleotide-sugar dehydratase OS=Arabidopsis thaliana GN=At2g28760	dtdp-glucose 4-6-	gi|460382055|ref|XP_004236755.1|	PREDICTED: UDP-glucuronic acid decarboxylase 1-like [Solanum lycopersicum]	AT2G28760.3	UDP-XYL synthase 6		UDP-XYL synthase 6 (UXS6); FUNCTIONS IN: coenzyme binding, binding, catalytic activity; INVOLVED IN: cellular metabolic process, nucleotide-sugar metabolic process, metabolic process; LOCATED IN: plasma membrane; EXPRESSED IN: 24 plant structures; EXPRESSED DURING: 13 growth stages; CONTAINS InterPro DOMAIN/s: NAD-dependent epimerase/dehydratase (InterPro:IPR001509), NAD(P)-binding domain (InterP…	cassava4.1_010996m|PACid:17989484	UDP-XYL synthase 6	PGSC0003DMP400048231|PACid:24385752	UDP-XYL synthase 6
Sp2_comp146841_c0_seq1	223	.	G	GC	217.4	PASS	AC=2;AF=0.333;AN=6;BaseQRankSum=-0.549;DP=23;FS=1.824;MLEAC=2;MLEAF=0.333;MQ=60.00;MQ0=0;MQRankSum=-1.130;QD=9.45;RPA=3,4;RU=C;ReadPosRankSum=-1.130;STR	GT:AD:DP:GQ:MLPSAC:MLPSAF:PL	0/0/0/0/1/1:15,8:23:5:2:0.333:251,10,0,5,21,58,523											GATK	1679	SPGI:CN00037	UniRef100_B9SR17	Dtdp-glucose 4-6-dehydratase, putative n=1 Tax=Ricinus communis RepID=B9SR17_RICCO	tr|Q9ZV36|Q9ZV36_ARATH	Putative nucleotide-sugar dehydratase OS=Arabidopsis thaliana GN=At2g28760	dtdp-glucose 4-6-	gi|460382055|ref|XP_004236755.1|	PREDICTED: UDP-glucuronic acid decarboxylase 1-like [Solanum lycopersicum]	AT2G28760.3	UDP-XYL synthase 6		UDP-XYL synthase 6 (UXS6); FUNCTIONS IN: coenzyme binding, binding, catalytic activity; INVOLVED IN: cellular metabolic process, nucleotide-sugar metabolic process, metabolic process; LOCATED IN: plasma membrane; EXPRESSED IN: 24 plant structures; EXPRESSED DURING: 13 growth stages; CONTAINS InterPro DOMAIN/s: NAD-dependent epimerase/dehydratase (InterPro:IPR001509), NAD(P)-binding domain (InterP…	cassava4.1_010996m|PACid:17989484	UDP-XYL synthase 6	PGSC0003DMP400048231|PACid:24385752	UDP-XYL synthase 6
Sp2_comp146845_c0_seq2	1374	.	G	GT	10924.9	PASS	AC=6;AF=1.00;AN=6;DP=247;FS=0.000;MLEAC=6;MLEAF=1.00;MQ=59.73;MQ0=0;QD=37.46	GT:AD:DP:GQ:MLPSAC:MLPSAF:PL	1/1/1/1/1/1:0,244:246:99:6:1.00:10960,1898,1164,734,430,193,0											GATK	1673	SPGI:CN04361	UniRef100_D1HE74	Whole genome shotgun sequence of line PN40024, scaffold_1.assembly12x (Fragment) n=1 Tax=Vitis vinifera RepID=D1HE74_VITVI	sp|O50039|OTC_ARATH	Ornithine carbamoyltransferase, chloroplastic OS=Arabidopsis thaliana GN=OTC	ornithine carbamoyltransferase	gi|460414887|ref|XP_004252793.1|	PREDICTED: ornithine carbamoyltransferase, chloroplastic-like [Solanum lycopersicum]	AT1G75330.1	ornithine carbamoyltransferase		ornithine carbamoyltransferase (OTC); FUNCTIONS IN: amino acid binding, ornithine carbamoyltransferase activity, carboxyl- or carbamoyltransferase activity; INVOLVED IN: cellular amino acid metabolic process; LOCATED IN: chloroplast, chloroplast stroma; EXPRESSED IN: 23 plant structures; EXPRESSED DURING: 13 growth stages; CONTAINS InterPro DOMAIN/s: Aspartate/ornithine carbamoyltransferase, carb…	cassava4.1_009985m|PACid:17986655	ornithine carbamoyltransferase	PGSC0003DMP400006677|PACid:24385569	ornithine carbamoyltransferase
Sp2_comp146845_c0_seq2	1426	.	GCACTA	G	18549.9	PASS	AC=6;AF=1.00;AN=6;DP=240;FS=0.000;MLEAC=6;MLEAF=1.00;MQ=59.67;MQ0=0;QD=28.18	GT:AD:DP:GQ:MLPSAC:MLPSAF:PL	1/1/1/1/1/1:0,226:238:99:6:1.00:18585,1759,1078,680,398,179,0											GATK	1673	SPGI:CN04361	UniRef100_D1HE74	Whole genome shotgun sequence of line PN40024, scaffold_1.assembly12x (Fragment) n=1 Tax=Vitis vinifera RepID=D1HE74_VITVI	sp|O50039|OTC_ARATH	Ornithine carbamoyltransferase, chloroplastic OS=Arabidopsis thaliana GN=OTC	ornithine carbamoyltransferase	gi|460414887|ref|XP_004252793.1|	PREDICTED: ornithine carbamoyltransferase, chloroplastic-like [Solanum lycopersicum]	AT1G75330.1	ornithine carbamoyltransferase		ornithine carbamoyltransferase (OTC); FUNCTIONS IN: amino acid binding, ornithine carbamoyltransferase activity, carboxyl- or carbamoyltransferase activity; INVOLVED IN: cellular amino acid metabolic process; LOCATED IN: chloroplast, chloroplast stroma; EXPRESSED IN: 23 plant structures; EXPRESSED DURING: 13 growth stages; CONTAINS InterPro DOMAIN/s: Aspartate/ornithine carbamoyltransferase, carb…	cassava4.1_009985m|PACid:17986655	ornithine carbamoyltransferase	PGSC0003DMP400006677|PACid:24385569	ornithine carbamoyltransferase
Sp2_comp146846_c0_seq2	507	.	C	CTGAGG	42.5	.	INDEL;DP=189;VDB=0.0001;AF1=0.5;AC1=1;DP4=1,2,4,0;MQ=40;FQ=36.8;PV4=0.14,0.16,1,0.26	GT:PL:GQ	0/1:80,0,72:74											SAM	688	No hit in this database						gi|358057771|dbj|GAA96382.1|	hypothetical protein E5Q_03049 [Mixia osmundae IAM 14324]	No hit in this database				No hit in this database		PGSC0003DMP400064417|PACid:24424923	PGSC0003DMP400064417
Sp2_comp146847_c0_seq1	197	.	C	CTCA	8102.86	PASS	AC=4;AF=0.667;AN=6;BaseQRankSum=0.597;DP=250;FS=2.319;MLEAC=4;MLEAF=0.667;MQ=59.92;MQ0=0;MQRankSum=-1.737;QD=32.41;RPA=1,2;RU=TCA;ReadPosRankSum=0.233;STR	GT:AD:DP:GQ:MLPSAC:MLPSAF:PL	0/0/1/1/1/1:87,156:250:42:4:0.667:8138,593,208,42,0,111,2147483647											GATK	895	SPGI:SNFRFM4LP02PVH73			-No-Hit-		---NA---	gi|460391066|ref|XP_004241144.1|	PREDICTED: non-specific lipid-transfer protein-like protein At5g64080-like [Solanum lycopersicum]	AT1G05450.2	Bifunctional inhibitor/lipid-transfer protein/seed storage 2S albumin superfamily protein	Encodes a Protease inhibitor/seed storage/LTP family protein	Bifunctional inhibitor/lipid-transfer protein/seed storage 2S albumin superfamily protein; CONTAINS InterPro DOMAIN/s: Bifunctional inhibitor/plant lipid transfer protein/seed storage (InterPro:IPR016140), Plant lipid transfer protein/seed storage/trypsin-alpha amylase inhibitor (InterPro:IPR003612); BEST Arabidopsis thaliana protein match is: Bifunctional inhibitor/lipid-transfer protein/seed st…	cassava4.1_031428m|PACid:17993467	Bifunctional inhibitor/lipid-transfer protein/seed storage 2S albumin superfamily protein	PGSC0003DMP400028420|PACid:24397522	Bifunctional inhibitor/lipid-transfer protein/seed storage 2S albumin superfamily protein
Sp2_comp146847_c0_seq1	15	.	CAAAAAA	CAAAAAAAAAAAAAA	214	.	INDEL;DP=240;VDB=0.0000;AF1=1;AC1=2;DP4=0,0,16,3;MQ=59;FQ=-85.5	GT:PL:GQ	1/1:255,51,0:99											SAM	895	SPGI:SNFRFM4LP02PVH73			-No-Hit-		---NA---	gi|460391066|ref|XP_004241144.1|	PREDICTED: non-specific lipid-transfer protein-like protein At5g64080-like [Solanum lycopersicum]	AT1G05450.2	Bifunctional inhibitor/lipid-transfer protein/seed storage 2S albumin superfamily protein	Encodes a Protease inhibitor/seed storage/LTP family protein	Bifunctional inhibitor/lipid-transfer protein/seed storage 2S albumin superfamily protein; CONTAINS InterPro DOMAIN/s: Bifunctional inhibitor/plant lipid transfer protein/seed storage (InterPro:IPR016140), Plant lipid transfer protein/seed storage/trypsin-alpha amylase inhibitor (InterPro:IPR003612); BEST Arabidopsis thaliana protein match is: Bifunctional inhibitor/lipid-transfer protein/seed st…	cassava4.1_031428m|PACid:17993467	Bifunctional inhibitor/lipid-transfer protein/seed storage 2S albumin superfamily protein	PGSC0003DMP400028420|PACid:24397522	Bifunctional inhibitor/lipid-transfer protein/seed storage 2S albumin superfamily protein
Sp2_comp146849_c0_seq32	758	.	CCTGTGAAAGAACTG	CCTG	3.8	.	INDEL;DP=118;VDB=0.0399;AF1=0.5;AC1=1;DP4=56,35,7,2;MQ=50;FQ=5.8;PV4=0.48,0.05,1,1	GT:PL:GQ	0/1:39,0,255:38											SAM	1313	SPGI:CN14416	UniRef100_D1IZB0	Whole genome shotgun sequence of line PN40024, scaffold_48.assembly12x (Fragment) n=1 Tax=Vitis vinifera RepID=D1IZB0_VITVI	tr|O80842|O80842_ARATH	Chloroplast FtsY homolog OS=Arabidopsis thaliana GN=ftsY	chloroplast srp receptor cp precursor	gi|460367944|ref|XP_004229830.1|	PREDICTED: cell division protein FtsY homolog, chloroplastic-like [Solanum lycopersicum]	AT2G45770.1	signal recognition particle receptor protein, chloroplast (FTSY)	chloroplast SRP receptor homolog, alpha subunit CPFTSY. Required for LHCP integration into isolated thylakoids.	CPFTSY; FUNCTIONS IN: nucleoside-triphosphatase activity, GTP binding, nucleotide binding; INVOLVED IN: protein import into chloroplast thylakoid membrane, protein targeting, thylakoid membrane organization, photosynthetic electron transport in photosystem II; LOCATED IN: chloroplast, signal recognition particle, endoplasmic reticulum targeting, chloroplast thylakoid; EXPRESSED IN: 22 plant struc…	cassava4.1_010351m|PACid:17976221	signal recognition particle receptor protein, chloroplast (FTSY)	PGSC0003DMP400048289|PACid:24423598	signal recognition particle receptor protein, chloroplast (FTSY)	comp146849_c0_seq32:372-1313(-)	m.49208	sp|O80842|CFTSY_ARATH`O80842`Q:1-313,H:53-366`84.39%ID`E:0`RecName: Full=Cell division protein FtsY homolog, chloroplastic; AltName: Full=Chloroplast SRP receptor homolog, alpha subunit CpFtsY; AltName: Full=Fused signal recognition particle receptor; Flags: Precursor;`Eukaryota; Viridiplantae; Streptophyta; Embryophyta; Tracheophyta; Spermatophyta; Magnoliophyta; eudicotyledons; core eudicotyled…	PF02881.14^SRP54_N^SRP54-type protein, helical bundle domain^15-91^E:1.6e-11`PF00448.17^SRP54^SRP54-type protein, GTPase domain^111-312^E:7.8e-74`PF01656.18^CbiA^CobQ/CobB/MinD/ParA nucleotide binding domain^114-270^E:8.8e-05	.	.	COG0552^ Signal recognition particle GTPase	GO:0009570^cellular_component^chloroplast stroma`GO:0009535^cellular_component^chloroplast thylakoid membrane`GO:0005525^molecular_function^GTP binding`GO:0046872^molecular_function^metal ion binding`GO:0017111^molecular_function^nucleoside-triphosphatase activity`GO:0006184^biological_process^GTP catabolic process`GO:0006614^biological_process^SRP-dependent cotranslational protein targeting to m…	GRLIKEKAKNDVDKLFSGFSKTRNNLAVIDELLLYWNLSDTDRVLDELEEALLVSDFGPRITIKIVESLRDDIYAGRLKTGSEIKDALKRSILEFLTKAPKTELQLGFRKPAVIMIVGVNGGGKTTSLGKLANRLKNEGAKILLAAGDTFRAAASDQLEIWAERTGCEIVVAETEKAKASSVLSQAVKRGKEQGVDIVLCDTSGRLHTNYSLMEELVACKKTVSKIVPGAPNEILLVLDGTTGLNMLPQAREFNEVVGVTGFILTKLDGSARGGCVVSVVDELGIPVKFVGVGEGIDDLQPFDAETFVNAIFS*		OG1_6180
Sp2_comp146849_c0_seq32	765	.	AAGAACT	AAGAACTACTCAGGGAGAACT	155	.	INDEL;DP=98;VDB=0.0380;AF1=0.5;AC1=1;DP4=39,31,7,5;MQ=50;FQ=158;PV4=1,1,1,1	GT:PL:GQ	0/1:193,0,255:99											SAM	1313	SPGI:CN14416	UniRef100_D1IZB0	Whole genome shotgun sequence of line PN40024, scaffold_48.assembly12x (Fragment) n=1 Tax=Vitis vinifera RepID=D1IZB0_VITVI	tr|O80842|O80842_ARATH	Chloroplast FtsY homolog OS=Arabidopsis thaliana GN=ftsY	chloroplast srp receptor cp precursor	gi|460367944|ref|XP_004229830.1|	PREDICTED: cell division protein FtsY homolog, chloroplastic-like [Solanum lycopersicum]	AT2G45770.1	signal recognition particle receptor protein, chloroplast (FTSY)	chloroplast SRP receptor homolog, alpha subunit CPFTSY. Required for LHCP integration into isolated thylakoids.	CPFTSY; FUNCTIONS IN: nucleoside-triphosphatase activity, GTP binding, nucleotide binding; INVOLVED IN: protein import into chloroplast thylakoid membrane, protein targeting, thylakoid membrane organization, photosynthetic electron transport in photosystem II; LOCATED IN: chloroplast, signal recognition particle, endoplasmic reticulum targeting, chloroplast thylakoid; EXPRESSED IN: 22 plant struc…	cassava4.1_010351m|PACid:17976221	signal recognition particle receptor protein, chloroplast (FTSY)	PGSC0003DMP400048289|PACid:24423598	signal recognition particle receptor protein, chloroplast (FTSY)	comp146849_c0_seq32:372-1313(-)	m.49208	sp|O80842|CFTSY_ARATH`O80842`Q:1-313,H:53-366`84.39%ID`E:0`RecName: Full=Cell division protein FtsY homolog, chloroplastic; AltName: Full=Chloroplast SRP receptor homolog, alpha subunit CpFtsY; AltName: Full=Fused signal recognition particle receptor; Flags: Precursor;`Eukaryota; Viridiplantae; Streptophyta; Embryophyta; Tracheophyta; Spermatophyta; Magnoliophyta; eudicotyledons; core eudicotyled…	PF02881.14^SRP54_N^SRP54-type protein, helical bundle domain^15-91^E:1.6e-11`PF00448.17^SRP54^SRP54-type protein, GTPase domain^111-312^E:7.8e-74`PF01656.18^CbiA^CobQ/CobB/MinD/ParA nucleotide binding domain^114-270^E:8.8e-05	.	.	COG0552^ Signal recognition particle GTPase	GO:0009570^cellular_component^chloroplast stroma`GO:0009535^cellular_component^chloroplast thylakoid membrane`GO:0005525^molecular_function^GTP binding`GO:0046872^molecular_function^metal ion binding`GO:0017111^molecular_function^nucleoside-triphosphatase activity`GO:0006184^biological_process^GTP catabolic process`GO:0006614^biological_process^SRP-dependent cotranslational protein targeting to m…	GRLIKEKAKNDVDKLFSGFSKTRNNLAVIDELLLYWNLSDTDRVLDELEEALLVSDFGPRITIKIVESLRDDIYAGRLKTGSEIKDALKRSILEFLTKAPKTELQLGFRKPAVIMIVGVNGGGKTTSLGKLANRLKNEGAKILLAAGDTFRAAASDQLEIWAERTGCEIVVAETEKAKASSVLSQAVKRGKEQGVDIVLCDTSGRLHTNYSLMEELVACKKTVSKIVPGAPNEILLVLDGTTGLNMLPQAREFNEVVGVTGFILTKLDGSARGGCVVSVVDELGIPVKFVGVGEGIDDLQPFDAETFVNAIFS*		OG1_6180
Sp2_comp146851_c0_seq18	1353	.	TGG	TGGG	68.5	.	INDEL;DP=19;VDB=0.0164;AF1=0.5;AC1=1;DP4=5,6,4,1;MQ=48;FQ=71.5;PV4=0.31,1,0.039,1	GT:PL:GQ	0/1:106,0,204:99	Sp2_comp146851_c0_seq18	1353	.	T	TG	374.74	PASS	AC=2;AF=0.333;AN=6;BaseQRankSum=-1.861;DP=39;FS=3.055;MLEAC=2;MLEAF=0.333;MQ=58.78;MQ0=0;MQRankSum=-1.352;QD=9.61;RPA=2,3;RU=G;ReadPosRankSum=-1.288;STR	GT:AD:DP:GQ:MLPSAC:MLPSAF:PL	0/0/0/0/1/1:24,13:39:7:2:0.333:409,16,0,7,33,93,2147483647	SG	2280	SPGI:CN29427	UniRef100_B9N070	Predicted protein n=1 Tax=Populus trichocarpa RepID=B9N070_POPTR	tr|Q9FN49|Q9FN49_ARATH	Acetyl-CoA synthetase-like protein OS=Arabidopsis thaliana	protein	gi|462406624|gb|EMJ12088.1|	hypothetical protein PRUPE_ppa002029mg [Prunus persica]	AT5G23050.1	acyl-activating enzyme 17		acyl-activating enzyme 17 (AAE17); FUNCTIONS IN: catalytic activity, ligase activity; INVOLVED IN: metabolic process; LOCATED IN: cellular_component unknown; EXPRESSED IN: 22 plant structures; EXPRESSED DURING: 15 growth stages; CONTAINS InterPro DOMAIN/s: AMP-binding, conserved site (InterPro:IPR020845), AMP-dependent synthetase/ligase (InterPro:IPR000873); BEST Arabidopsis thaliana protein matc…	cassava4.1_010309m|PACid:17960227	acyl-activating enzyme 17	PGSC0003DMP400042394|PACid:24403520	acyl-activating enzyme 17	comp146851_c0_seq18:1328-2158(+)	m.49284	sp|F4KBF3|AAE17_ARATH`F4KBF3`Q:23-275,H:468-718`73.91%ID`E:3e-127`RecName: Full=Probable acyl-activating enzyme 17, peroxisomal; EC=6.2.1.-;`Eukaryota; Viridiplantae; Streptophyta; Embryophyta; Tracheophyta; Spermatophyta; Magnoliophyta; eudicotyledons; core eudicotyledons; rosids; malvids; Brassicales; Brassicaceae; Camelineae; Arabidopsis.	PF00501.23^AMP-binding^AMP-binding enzyme^24-165^E:1.7e-06	.	.	COG0365^ Acyl-coenzyme A synthetases/AMP-(fatty) acid ligases	GO:0005777^cellular_component^peroxisome`GO:0016874^molecular_function^ligase activity`GO:0006631^biological_process^fatty acid metabolic process	MGHPWPYIMDHPLVLALPSSSSCFATTGEASNMDECLWLMGRAKYKPVIEICGGTEIGGGFISGSLLQPQSLSAFSTASLGCRLFILGEDGRPLPSNVPGIGELALGPYMFGASSSLLNADHYDVYFKGMPAWNGQVLRRHGDVFERTSKGYYHAHGRADDTMNLGGVKVSSIEIERVCNSVDDVNILETAAIGVPPRGGGPDMLVIAVVFKDSDGGSSYDLNSLRISFNLALQKKLNPLFKVSKVVAVPTLPRTATNKVMRRLLRQQFSQISSNL*		OG1_3936
Sp2_comp146851_c0_seq18	2180	.	TTTGGTA	TTTGGTACTTGGTA	41.5	.	INDEL;DP=26;VDB=0.0066;AF1=0.5;AC1=1;DP4=4,10,0,3;MQ=49;FQ=44.5;PV4=0.54,1,1,1	GT:PL:GQ	0/1:79,0,255:82											SAM	2280	SPGI:CN29427	UniRef100_B9N070	Predicted protein n=1 Tax=Populus trichocarpa RepID=B9N070_POPTR	tr|Q9FN49|Q9FN49_ARATH	Acetyl-CoA synthetase-like protein OS=Arabidopsis thaliana	protein	gi|462406624|gb|EMJ12088.1|	hypothetical protein PRUPE_ppa002029mg [Prunus persica]	AT5G23050.1	acyl-activating enzyme 17		acyl-activating enzyme 17 (AAE17); FUNCTIONS IN: catalytic activity, ligase activity; INVOLVED IN: metabolic process; LOCATED IN: cellular_component unknown; EXPRESSED IN: 22 plant structures; EXPRESSED DURING: 15 growth stages; CONTAINS InterPro DOMAIN/s: AMP-binding, conserved site (InterPro:IPR020845), AMP-dependent synthetase/ligase (InterPro:IPR000873); BEST Arabidopsis thaliana protein matc…	cassava4.1_010309m|PACid:17960227	acyl-activating enzyme 17	PGSC0003DMP400042394|PACid:24403520	acyl-activating enzyme 17	comp146851_c0_seq18:1328-2158(+)	m.49284	sp|F4KBF3|AAE17_ARATH`F4KBF3`Q:23-275,H:468-718`73.91%ID`E:3e-127`RecName: Full=Probable acyl-activating enzyme 17, peroxisomal; EC=6.2.1.-;`Eukaryota; Viridiplantae; Streptophyta; Embryophyta; Tracheophyta; Spermatophyta; Magnoliophyta; eudicotyledons; core eudicotyledons; rosids; malvids; Brassicales; Brassicaceae; Camelineae; Arabidopsis.	PF00501.23^AMP-binding^AMP-binding enzyme^24-165^E:1.7e-06	.	.	COG0365^ Acyl-coenzyme A synthetases/AMP-(fatty) acid ligases	GO:0005777^cellular_component^peroxisome`GO:0016874^molecular_function^ligase activity`GO:0006631^biological_process^fatty acid metabolic process	MGHPWPYIMDHPLVLALPSSSSCFATTGEASNMDECLWLMGRAKYKPVIEICGGTEIGGGFISGSLLQPQSLSAFSTASLGCRLFILGEDGRPLPSNVPGIGELALGPYMFGASSSLLNADHYDVYFKGMPAWNGQVLRRHGDVFERTSKGYYHAHGRADDTMNLGGVKVSSIEIERVCNSVDDVNILETAAIGVPPRGGGPDMLVIAVVFKDSDGGSSYDLNSLRISFNLALQKKLNPLFKVSKVVAVPTLPRTATNKVMRRLLRQQFSQISSNL*		OG1_3936
Sp2_comp146851_c0_seq18	927	.	TCAGGATTCCTTTTTCCGTGGTGGTAAAAGGCTACCATTGTACAG	TCAG	5.79	.	INDEL;DP=19;VDB=0.0400;AF1=0.5;AC1=1;DP4=9,6,0,2;MQ=50;FQ=8.19;PV4=0.21,1,1,1	GT:PL:GQ	0/1:42,0,255:43											SAM	2280	SPGI:CN29427	UniRef100_B9N070	Predicted protein n=1 Tax=Populus trichocarpa RepID=B9N070_POPTR	tr|Q9FN49|Q9FN49_ARATH	Acetyl-CoA synthetase-like protein OS=Arabidopsis thaliana	protein	gi|462406624|gb|EMJ12088.1|	hypothetical protein PRUPE_ppa002029mg [Prunus persica]	AT5G23050.1	acyl-activating enzyme 17		acyl-activating enzyme 17 (AAE17); FUNCTIONS IN: catalytic activity, ligase activity; INVOLVED IN: metabolic process; LOCATED IN: cellular_component unknown; EXPRESSED IN: 22 plant structures; EXPRESSED DURING: 15 growth stages; CONTAINS InterPro DOMAIN/s: AMP-binding, conserved site (InterPro:IPR020845), AMP-dependent synthetase/ligase (InterPro:IPR000873); BEST Arabidopsis thaliana protein matc…	cassava4.1_010309m|PACid:17960227	acyl-activating enzyme 17	PGSC0003DMP400042394|PACid:24403520	acyl-activating enzyme 17	comp146851_c0_seq18:1328-2158(+)	m.49284	sp|F4KBF3|AAE17_ARATH`F4KBF3`Q:23-275,H:468-718`73.91%ID`E:3e-127`RecName: Full=Probable acyl-activating enzyme 17, peroxisomal; EC=6.2.1.-;`Eukaryota; Viridiplantae; Streptophyta; Embryophyta; Tracheophyta; Spermatophyta; Magnoliophyta; eudicotyledons; core eudicotyledons; rosids; malvids; Brassicales; Brassicaceae; Camelineae; Arabidopsis.	PF00501.23^AMP-binding^AMP-binding enzyme^24-165^E:1.7e-06	.	.	COG0365^ Acyl-coenzyme A synthetases/AMP-(fatty) acid ligases	GO:0005777^cellular_component^peroxisome`GO:0016874^molecular_function^ligase activity`GO:0006631^biological_process^fatty acid metabolic process	MGHPWPYIMDHPLVLALPSSSSCFATTGEASNMDECLWLMGRAKYKPVIEICGGTEIGGGFISGSLLQPQSLSAFSTASLGCRLFILGEDGRPLPSNVPGIGELALGPYMFGASSSLLNADHYDVYFKGMPAWNGQVLRRHGDVFERTSKGYYHAHGRADDTMNLGGVKVSSIEIERVCNSVDDVNILETAAIGVPPRGGGPDMLVIAVVFKDSDGGSSYDLNSLRISFNLALQKKLNPLFKVSKVVAVPTLPRTATNKVMRRLLRQQFSQISSNL*		OG1_3936
Sp2_comp146854_c0_seq2	1052	.	TC	TCACC	218	.	INDEL;DP=106;VDB=0.0345;AF1=1;AC1=2;DP4=1,8,20,39;MQ=46;FQ=-36.5;PV4=0.26,1,0.055,1	GT:PL:GQ	1/1:255,2,0:5	Sp2_comp146854_c0_seq2	1052	.	T	TCAC	3354.38	PASS	AC=4;AF=0.667;AN=6;BaseQRankSum=-0.034;DP=122;FS=0.000;MLEAC=4;MLEAF=0.667;MQ=59.94;MQ0=0;MQRankSum=0.278;QD=27.49;ReadPosRankSum=3.675	GT:AD:DP:GQ:MLPSAC:MLPSAF:PL	0/0/1/1/1/1:45,71:122:9:4:0.667:3389,241,75,9,0,66,2147483647	SG	1177	SPGI:CN22915	UniRef100_UPI000198510A	PREDICTED: hypothetical protein n=1 Tax=Vitis vinifera RepID=UPI000198510A	-No-Hit-	No Matching Hit found	---NA---	gi|224083083|ref|XP_002306943.1|	predicted protein [Populus trichocarpa]	No hit in this database				cassava4.1_014899m|PACid:17960381	cassava4.1_014899m	No hit in this database		comp146854_c0_seq2:242-913(+)	m.49312	.	.	.	.	.	.	MEAVMYRSSSDQQISPNKNYFRSSRKIMNRGSLVPRFPEDFVPAAYLQGGLLQAPVPNHPQFLSQSFPVFPVQQPPLLPLPIAMNFTQSRTLSCPPNYGRPNNNSKSRISRDSSLTPKKSKQISKSPKKSGKEVVVPLGPDPEHVPKHVVPPKVLSLKGCVEAREKDEERDKFSGSVVFTLSPPPSSLPLPTFSLRPKLSCNAEAAGIDTGATDNLCRLLRLR*		OG1_17085
Sp2_comp146854_c0_seq2	116	.	AG	A	214	.	INDEL;DP=62;VDB=0.0081;AF1=1;AC1=2;DP4=0,0,48,7;MQ=42;FQ=-201	GT:PL:GQ	1/1:255,166,0:99	Sp2_comp146854_c0_seq2	116	.	AG	A	3322.86	PASS	AC=6;AF=1.00;AN=6;DP=74;FS=0.000;MLEAC=6;MLEAF=1.00;MQ=59.34;MQ0=0;QD=29.80	GT:AD:DP:GQ:MLPSAC:MLPSAF:PL	1/1/1/1/1/1:0,74:74:59:6:1.00:3358,576,353,223,130,59,0	SG	1177	SPGI:CN22915	UniRef100_UPI000198510A	PREDICTED: hypothetical protein n=1 Tax=Vitis vinifera RepID=UPI000198510A	-No-Hit-	No Matching Hit found	---NA---	gi|224083083|ref|XP_002306943.1|	predicted protein [Populus trichocarpa]	No hit in this database				cassava4.1_014899m|PACid:17960381	cassava4.1_014899m	No hit in this database		comp146854_c0_seq2:242-913(+)	m.49312	.	.	.	.	.	.	MEAVMYRSSSDQQISPNKNYFRSSRKIMNRGSLVPRFPEDFVPAAYLQGGLLQAPVPNHPQFLSQSFPVFPVQQPPLLPLPIAMNFTQSRTLSCPPNYGRPNNNSKSRISRDSSLTPKKSKQISKSPKKSGKEVVVPLGPDPEHVPKHVVPPKVLSLKGCVEAREKDEERDKFSGSVVFTLSPPPSSLPLPTFSLRPKLSCNAEAAGIDTGATDNLCRLLRLR*		OG1_17085
[truncated: 33,809 more rows]
