# Supplementary material for: Comparative analysis of the root transcriptomes of cultivated sweetpotato (Ipomoea batatas [L.] Lam) and its wild ancestor (Ipomoea trifida [Kunth] G. Don)
Source: BMC Plant Biol. 2017 Jan 13;17:9. doi: 10.1186/s12870-016-0950-x (PMC5234144; doi:10.1186/s12870-016-0950-x)
Supplement: Additional file 14: — InDels identified in I. trifida (Sp2). (ZIP 22.5 MB) [file 12870_2016_950_MOESM14_ESM.zip › Add. file 14-1. InDels identified in It (Sp2).xlsx]

## Sheet: Sheet1
																						Blastn results from Sweet potato gene index						Blastx results from nr blast		Blastx results from Arabidopsis (TAIR10) database				Blastx results from Casava (Phytozome) database		Blastx results from potato (Phytozome) database			Trinotate information								OrthoMCL
Contig ID	POS	ID	REF	ALT	QUAL	FILTER	INFO1	INFO2	INFO3	Contig ID	POS	ID	REF	ALT	QUAL	FILTER	INFO4	INFO5	INFO6	SG/GATK/SAM	Lengths	Sweet potato geneid	Uniref Hit ID	Uniref Hit Description	Arabidopsis Hit ID	Arabidopsis Hit Description	Description	Hit ID	Hit Description	Arabidopsis_HitID	Arabidopsis_Hit_ShortDescription	Arabidopsis_Hit_CuratorSummary	Arabidopsis_Hit_Computational_description	Casava_HitID	Casava_Hit_Description	Potato_Hit_ID	Potato_Hit_Description	transcript_id	prot_id	TopBlastHit	Pfam	SignalP	TmHMM	eggnog	gene_ontology	prot_seq	OrthoMCL_paralogs	OrthoMCLorthologs
Sp2_comp100001_c0_seq1	259	.	CCTA	C	5276.06	PASS	AC=2;AF=0.333;AN=6;BaseQRankSum=0.575;DP=250;FS=0.474;MLEAC=2;MLEAF=0.333;MQ=59.90;MQ0=0;MQRankSum=-4.120;QD=21.10;ReadPosRankSum=-0.160	GT:AD:DP:GQ:MLPSAC:MLPSAF:PL	0/0/0/0/1/1:145,100:250:5:2:0.333:5310,161,0,5,135,2147483647,2147483647											GATK	1146	SPGI:CN00420	UniRef100_D1IYL7	Whole genome shotgun sequence of line PN40024, scaffold_616.assembly12x (Fragment) n=1 Tax=Vitis vinifera RepID=D1IYL7_VITVI	sp|Q8W463|RK191_ARATH	50S ribosomal protein L19-1, chloroplastic OS=Arabidopsis thaliana GN=At4g17560	ribosomal protein l19 family protein	gi|359497145|ref|XP_002264869.2|	PREDICTED: 50S ribosomal protein L19, chloroplastic [Vitis vinifera]	AT4G17560.1	Ribosomal protein L19 family protein		Ribosomal protein L19 family protein; FUNCTIONS IN: structural constituent of ribosome; INVOLVED IN: translation, ribosome biogenesis; LOCATED IN: ribosome, chloroplast stroma, chloroplast, membrane, chloroplast envelope; EXPRESSED IN: 22 plant structures; EXPRESSED DURING: 13 growth stages; CONTAINS InterPro DOMAIN/s: Ribosomal protein L19 (InterPro:IPR001857); BEST Arabidopsis thaliana protein …	cassava4.1_016340m|PACid:17976284	Ribosomal protein L19 family protein	PGSC0003DMP400045566|PACid:24393123	Ribosomal protein L19 family protein	comp100001_c0_seq1:211-870(+)	m.3808	sp|P82413|RK19_SPIOL`P82413`Q:1-219,H:1-233`56.54%ID`E:2e-77`RecName: Full=50S ribosomal protein L19, chloroplastic; AltName: Full=CL19; Flags: Precursor;`Eukaryota; Viridiplantae; Streptophyta; Embryophyta; Tracheophyta; Spermatophyta; Magnoliophyta; eudicotyledons; core eudicotyledons; Caryophyllales; Amaranthaceae; Spinacia.	PF01245.15^Ribosomal_L19^ Ribosomal protein L19^117-212^E:7e-33	.	.	.	GO:0009507^cellular_component^chloroplast`GO:0005840^cellular_component^ribosome`GO:0019843^molecular_function^rRNA binding`GO:0003735^molecular_function^structural constituent of ribosome`GO:0006412^biological_process^translation	MGSNVLPQAVFMVPRNPTQWAPKKLASSAFLRAGQFNSPAIRLSRNSSCSFRTANLKRFVVRAEAEEGVAEETAPEPEAGVETESEAEAEVATEEKPPRKPRIKLGEIMGILNKRAIEASDEQRPTPDLRPGDIVEIKLEVPENRRRLSVYKGIIISKQNAGIHTTIRIRRIIAGIGVEIVFPVYSPNVKEIRVVSHRKVRRAKLYYLRDKLPRLSTFK*
Sp2_comp100001_c0_seq1	924	.	GTGCTTTTT	G	10005	PASS	AC=3;AF=0.500;AN=6;BaseQRankSum=-0.604;DP=237;FS=0.503;MLEAC=3;MLEAF=0.500;MQ=60.00;MQ0=0;MQRankSum=-0.140;QD=15.83;ReadPosRankSum=2.775	GT:AD:DP:GQ:MLPSAC:MLPSAF:PL	0/0/0/1/1/1:133,104:237:17:3:0.500:10040,201,17,0,104,2147483647,2147483647											GATK	1146	SPGI:CN00420	UniRef100_D1IYL7	Whole genome shotgun sequence of line PN40024, scaffold_616.assembly12x (Fragment) n=1 Tax=Vitis vinifera RepID=D1IYL7_VITVI	sp|Q8W463|RK191_ARATH	50S ribosomal protein L19-1, chloroplastic OS=Arabidopsis thaliana GN=At4g17560	ribosomal protein l19 family protein	gi|359497145|ref|XP_002264869.2|	PREDICTED: 50S ribosomal protein L19, chloroplastic [Vitis vinifera]	AT4G17560.1	Ribosomal protein L19 family protein		Ribosomal protein L19 family protein; FUNCTIONS IN: structural constituent of ribosome; INVOLVED IN: translation, ribosome biogenesis; LOCATED IN: ribosome, chloroplast stroma, chloroplast, membrane, chloroplast envelope; EXPRESSED IN: 22 plant structures; EXPRESSED DURING: 13 growth stages; CONTAINS InterPro DOMAIN/s: Ribosomal protein L19 (InterPro:IPR001857); BEST Arabidopsis thaliana protein …	cassava4.1_016340m|PACid:17976284	Ribosomal protein L19 family protein	PGSC0003DMP400045566|PACid:24393123	Ribosomal protein L19 family protein	comp100001_c0_seq1:211-870(+)	m.3808	sp|P82413|RK19_SPIOL`P82413`Q:1-219,H:1-233`56.54%ID`E:2e-77`RecName: Full=50S ribosomal protein L19, chloroplastic; AltName: Full=CL19; Flags: Precursor;`Eukaryota; Viridiplantae; Streptophyta; Embryophyta; Tracheophyta; Spermatophyta; Magnoliophyta; eudicotyledons; core eudicotyledons; Caryophyllales; Amaranthaceae; Spinacia.	PF01245.15^Ribosomal_L19^ Ribosomal protein L19^117-212^E:7e-33	.	.	.	GO:0009507^cellular_component^chloroplast`GO:0005840^cellular_component^ribosome`GO:0019843^molecular_function^rRNA binding`GO:0003735^molecular_function^structural constituent of ribosome`GO:0006412^biological_process^translation	MGSNVLPQAVFMVPRNPTQWAPKKLASSAFLRAGQFNSPAIRLSRNSSCSFRTANLKRFVVRAEAEEGVAEETAPEPEAGVETESEAEAEVATEEKPPRKPRIKLGEIMGILNKRAIEASDEQRPTPDLRPGDIVEIKLEVPENRRRLSVYKGIIISKQNAGIHTTIRIRRIIAGIGVEIVFPVYSPNVKEIRVVSHRKVRRAKLYYLRDKLPRLSTFK*
Sp2_comp100004_c0_seq1	108	.	ACT	A	193.79	PASS	AC=6;AF=1.00;AN=6;DP=5;FS=0.000;MLEAC=6;MLEAF=1.00;MQ=60.00;MQ0=0;QD=29.28;RPA=4,3;RU=CT;STR	GT:AD:DP:GQ:MLPSAC:MLPSAF:PL	1/1/1/1/1/1:0,5:5:4:6:1.00:227,39,24,15,9,4,0											GATK	362	No hit in this database						No hit in this database		No hit in this database				cassava4.1_026643m|PACid:17966403	AT5G58630.1	No hit in this database
Sp2_comp100004_c0_seq1	293	.	CCTTC	CCTTCTTC	140	.	INDEL;DP=9;VDB=0.0244;AF1=1;AC1=2;DP4=0,0,2,2;MQ=49;FQ=-46.5	GT:PL:GQ	1/1:180,12,0:21											SAM	362	No hit in this database						No hit in this database		No hit in this database				cassava4.1_026643m|PACid:17966403	AT5G58630.1	No hit in this database
Sp2_comp100008_c0_seq1	133	.	CAAATAAATAAATAAATAAA	CAAATAAATAAA	16.7	.	INDEL;DP=2;VDB=0.0171;AF1=0.5163;AC1=1;DP4=1,0,1,0;MQ=44;FQ=-22.5;PV4=1,1,1,1	GT:PL:GQ	0/1:54,0,12:15											SAM	366	SPGI:SNFRFM4LP02RX1SE			-No-Hit-		---NA---	No hit in this database		No hit in this database				No hit in this database		No hit in this database
Sp2_comp100010_c0_seq1	155	.	TCTCATGACTCATGA	TCTCATGA	51.4	.	INDEL;DP=4;VDB=0.0014;AF1=1;AC1=2;DP4=0,0,2,1;MQ=49;FQ=-43.5	GT:PL:GQ	1/1:91,9,0:16											SAM	249	No hit in this database						No hit in this database		No hit in this database				No hit in this database		No hit in this database
Sp2_comp100013_c0_seq1	152	.	TA	TAACTGATGAAGAA	60.4	.	INDEL;DP=3;VDB=0.0141;AF1=1;AC1=2;DP4=0,0,0,3;MQ=40;FQ=-43.5	GT:PL:GQ	1/1:100,9,0:16	Sp2_comp100013_c0_seq1	152	.	T	TAACTGATGAAGA	1033.08	PASS	AC=6;AF=1.00;AN=6;DP=9;FS=0.000;MLEAC=6;MLEAF=1.00;MQ=44.20;MQ0=0;QD=28.70	GT:AD:DP:GQ:MLPSAC:MLPSAF:PL	1/1/1/1/1/1:0,7:7:6:6:1.00:1067,54,33,21,12,6,0	SG	422	No hit in this database						No hit in this database		No hit in this database				No hit in this database		No hit in this database
Sp2_comp100013_c0_seq1	201	.	TC	T	493.3	PASS	AC=6;AF=1.00;AN=6;DP=16;FS=0.000;MLEAC=6;MLEAF=1.00;MQ=57.11;MQ0=0;QD=30.83	GT:AD:DP:GQ:MLPSAC:MLPSAF:PL	1/1/1/1/1/1:0,13:16:10:6:1.00:528,101,62,39,23,10,0											GATK	422	No hit in this database						No hit in this database		No hit in this database				No hit in this database		No hit in this database
Sp2_comp100014_c0_seq1	34	.	GTTTTTTTTTT	GTTTTTTTTTTTTT,GTTTTTTTTTTTTTT,GTTTTTTTTTTTT	35.4	.	INDEL;DP=7;VDB=0.0042;AF1=1;AC1=2;DP4=0,0,3,2;MQ=56;FQ=-43.5	GT:PL:GQ	1/1:102,36,27,72,0,69,92,20,59,89:16											SAM	321	No hit in this database						No hit in this database		No hit in this database				No hit in this database		No hit in this database
Sp2_comp100022_c0_seq1	142	.	CTTT	CT	82.6	.	INDEL;DP=14;VDB=0.0365;AF1=1;AC1=2;DP4=0,0,4,2;MQ=41;FQ=-52.5	GT:PL:GQ	1/1:123,18,0:33	Sp2_comp100022_c0_seq1	142	.	CTT	C	632.3	PASS	AC=6;AF=1.00;AN=6;DP=13;FS=0.000;MLEAC=6;MLEAF=1.00;MQ=60.00;MQ0=0;QD=26.34;RPA=3,1;RU=T;STR	GT:AD:DP:GQ:MLPSAC:MLPSAF:PL	1/1/1/1/1/1:0,13:13:10:6:1.00:667,101,62,39,23,10,0	SG	298	No hit in this database						No hit in this database		No hit in this database				No hit in this database		No hit in this database
Sp2_comp100022_c0_seq1	154	.	AT	A	474.31	PASS	AC=6;AF=1.00;AN=6;DP=12;FS=0.000;MLEAC=6;MLEAF=1.00;MQ=60.00;MQ0=0;QD=31.90;RPA=2,1;RU=T;STR	GT:AD:DP:GQ:MLPSAC:MLPSAF:PL	1/1/1/1/1/1:0,12:12:10:6:1.00:509,93,57,36,21,10,0											GATK	298	No hit in this database						No hit in this database		No hit in this database				No hit in this database		No hit in this database
Sp2_comp100022_c0_seq1	16	.	GATATAT	GAT	81.2	.	INDEL;DP=2;VDB=0.0099;AF1=1;AC1=2;DP4=0,0,1,1;MQ=60;FQ=-40.5	GT:PL:GQ	1/1:120,6,0:10											SAM	298	No hit in this database						No hit in this database		No hit in this database				No hit in this database		No hit in this database
Sp2_comp100022_c0_seq1	225	.	TAAATAA	TAAATAATAAAATAA	119	.	INDEL;DP=8;VDB=0.0399;AF1=1;AC1=2;DP4=0,0,1,5;MQ=37;FQ=-52.5	GT:PL:GQ	1/1:159,18,0:33											SAM	298	No hit in this database						No hit in this database		No hit in this database				No hit in this database		No hit in this database
Sp2_comp100030_c0_seq2	147	.	GGGA	G	559.56	PASS	AC=6;AF=1.00;AN=6;DP=16;FS=0.000;MLEAC=6;MLEAF=1.00;MQ=58.07;MQ0=0;QD=34.97;RPA=2,1;RU=GGA;STR	GT:AD:DP:GQ:MLPSAC:MLPSAF:PL	1/1/1/1/1/1:0,10:16:8:6:1.00:594,78,48,30,18,8,0											GATK	305	No hit in this database						No hit in this database		No hit in this database				No hit in this database		No hit in this database
Sp2_comp100030_c0_seq2	84	.	CTA	C	632.21	PASS	AC=6;AF=1.00;AN=6;DP=18;FS=0.000;MLEAC=6;MLEAF=1.00;MQ=51.13;MQ0=0;QD=27.77;RPA=3,2;RU=TA;STR	GT:AD:DP:GQ:MLPSAC:MLPSAF:PL	1/1/1/1/1/1:0,14:17:11:6:1.00:667,109,67,42,25,11,0											GATK	305	No hit in this database						No hit in this database		No hit in this database				No hit in this database		No hit in this database
Sp2_comp100030_c0_seq2	41	.	ACGAAACCCG	ACG	81.2	.	INDEL;DP=2;VDB=0.0099;AF1=1;AC1=2;DP4=0,0,1,1;MQ=60;FQ=-40.5	GT:PL:GQ	1/1:120,6,0:10											SAM	305	No hit in this database						No hit in this database		No hit in this database				No hit in this database		No hit in this database
Sp2_comp100036_c0_seq1	46	.	ATA	ATACTCCGTA	81.2	.	INDEL;DP=2;VDB=0.0099;AF1=1;AC1=2;DP4=0,0,1,1;MQ=60;FQ=-40.5	GT:PL:GQ	1/1:120,6,0:10											SAM	316	No hit in this database						No hit in this database		No hit in this database				No hit in this database		No hit in this database
Sp2_comp100068_c0_seq1	127	.	AC	ACC	8.83	.	INDEL;DP=10;VDB=0.0380;AF1=1;AC1=2;DP4=0,0,1,1;MQ=49;FQ=-40.5	GT:PL:GQ	1/1:47,6,0:8	Sp2_comp100068_c0_seq1	127	.	A	AC	343.56	PASS	AC=6;AF=1.00;AN=6;DP=10;FS=0.000;MLEAC=6;MLEAF=1.00;MQ=60.00;MQ0=0;QD=34.36;RPA=1,2;RU=C;STR	GT:AD:DP:GQ:MLPSAC:MLPSAF:PL	1/1/1/1/1/1:0,10:10:8:6:1.00:378,78,48,30,18,8,0	SG	447	No hit in this database						No hit in this database		No hit in this database				No hit in this database		No hit in this database
Sp2_comp100068_c0_seq1	202	.	GTCAAGACTCA	GTCA	51.2	.	INDEL;DP=5;VDB=0.0263;AF1=1;AC1=2;DP4=0,0,0,2;MQ=49;FQ=-40.5	GT:PL:GQ	1/1:90,6,0:10											SAM	447	No hit in this database						No hit in this database		No hit in this database				No hit in this database		No hit in this database
Sp2_comp100074_c0_seq1	144	.	ATGTGT	AT	12.5	.	INDEL;DP=2;VDB=0.0190;AF1=1;AC1=2;DP4=0,0,2,0;MQ=60;FQ=-40.5	GT:PL:GQ	1/1:51,6,0:9											SAM	332	No hit in this database						No hit in this database		No hit in this database				No hit in this database		No hit in this database
Sp2_comp100087_c0_seq1	317	.	TAA	TAAA	3.25	.	INDEL;DP=1;AF1=1;AC1=2;DP4=0,0,1,0;MQ=38;FQ=-37.5	GT:PL:GQ	0/1:38,3,0:4											SAM	334	No hit in this database						No hit in this database		No hit in this database				No hit in this database		No hit in this database
Sp2_comp100091_c0_seq1	131	.	CAATAGAGGTGAACAGTT	C	112	.	INDEL;DP=4;VDB=0.0254;AF1=1;AC1=2;DP4=0,0,2,2;MQ=42;FQ=-46.5	GT:PL:GQ	1/1:152,12,0:21											SAM	316	No hit in this database						No hit in this database		No hit in this database				No hit in this database		No hit in this database
Sp2_comp1000937_c0_seq1	185	.	TTTGCCTCAAGTCACTAATT	TTT	36.5	.	INDEL;DP=6;VDB=0.0298;AF1=0.5;AC1=1;DP4=3,1,0,2;MQ=50;FQ=39.5;PV4=0.4,0.089,1,1	GT:PL:GQ	0/1:74,0,158:77											SAM	314	No hit in this database						No hit in this database		No hit in this database				No hit in this database		No hit in this database
Sp2_comp100106_c0_seq1	146	.	AT	ATT	11.8	.	INDEL;DP=6;VDB=0.0322;AF1=0.508;AC1=1;DP4=1,0,2,1;MQ=52;FQ=-19.6;PV4=1,0.029,1,1	GT:PL:GQ	0/1:49,0,15:19											SAM	442	No hit in this database						No hit in this database		No hit in this database				No hit in this database		No hit in this database
Sp2_comp1001088_c0_seq1	84	.	AAAAAGAA	AAA	137	.	INDEL;DP=6;VDB=0.0322;AF1=1;AC1=2;DP4=0,0,6,0;MQ=50;FQ=-52.5	GT:PL:GQ	1/1:177,18,0:33	Sp2_comp1001088_c0_seq1	84	.	AAAAAG	A	423.36	PASS	AC=6;AF=1.00;AN=6;DP=6;FS=0.000;MLEAC=6;MLEAF=1.00;MQ=60.00;MQ0=0;QD=27.70	GT:AD:DP:GQ:MLPSAC:MLPSAF:PL	1/1/1/1/1/1:0,6:6:5:6:1.00:457,47,29,18,11,5,0	SG	212	No hit in this database						No hit in this database		No hit in this database				No hit in this database		No hit in this database
Sp2_comp1001088_c0_seq1	85	.	AAAAGAA	AAA	37.2	.	INDEL;DP=2;VDB=0.0345;AF1=1;AC1=2;DP4=0,0,1,1;MQ=53;FQ=-40.5	GT:PL:GQ	1/1:76,6,0:10											SAM	212	No hit in this database						No hit in this database		No hit in this database				No hit in this database		No hit in this database
Sp2_comp100109_c0_seq1	206	.	CTTT	CTTTT	38.4	.	INDEL;DP=10;VDB=0.0118;AF1=1;AC1=2;DP4=0,0,3,0;MQ=41;FQ=-43.5	GT:PL:GQ	1/1:78,9,0:16	Sp2_comp100109_c0_seq1	206	.	C	CT	234.08	PASS	AC=6;AF=1.00;AN=6;DP=7;FS=0.000;MLEAC=6;MLEAF=1.00;MQ=60.00;MQ0=0;QD=33.44;RPA=3,4;RU=T;STR	GT:AD:DP:GQ:MLPSAC:MLPSAF:PL	1/1/1/1/1/1:0,7:7:6:6:1.00:268,54,33,21,12,6,0	SG	509	No hit in this database						No hit in this database		No hit in this database				No hit in this database		No hit in this database
Sp2_comp100109_c0_seq1	302	.	T	TTTAAGCTCAG	214	.	INDEL;DP=13;VDB=0.0322;AF1=1;AC1=2;DP4=0,0,2,7;MQ=50;FQ=-61.5	GT:PL:GQ	1/1:255,27,0:51	Sp2_comp100109_c0_seq1	302	.	T	TTTAAGCTCAG	1348.21	PASS	AC=6;AF=1.00;AN=6;DP=14;FS=0.000;MLEAC=6;MLEAF=1.00;MQ=60.00;MQ0=0;QD=28.89	GT:AD:DP:GQ:MLPSAC:MLPSAF:PL	1/1/1/1/1/1:0,14:14:11:6:1.00:1383,109,67,42,25,11,0	SG	509	No hit in this database						No hit in this database		No hit in this database				No hit in this database		No hit in this database
Sp2_comp100109_c0_seq1	456	.	TAAA	TAA	59	.	INDEL;DP=4;VDB=0.0014;AF1=1;AC1=2;DP4=0,0,0,4;MQ=48;FQ=-46.5	GT:PL:GQ	1/1:99,12,0:21											SAM	509	No hit in this database						No hit in this database		No hit in this database				No hit in this database		No hit in this database
Sp2_comp100122_c0_seq1	511	.	CCAA	C	214	.	INDEL;DP=39;VDB=0.0081;AF1=1;AC1=2;DP4=0,0,24,14;MQ=46;FQ=-149	GT:PL:GQ	1/1:255,114,0:99	Sp2_comp100122_c0_seq1	511	.	CCAA	C	4022.86	PASS	AC=6;AF=1.00;AN=6;DP=62;FS=0.000;MLEAC=6;MLEAF=1.00;MQ=60.00;MQ0=0;QD=25.62	GT:AD:DP:GQ:MLPSAC:MLPSAF:PL	1/1/1/1/1/1:0,62:62:49:6:1.00:4058,482,296,187,109,49,0	SG	708	No hit in this database						gi|460406031|ref|XP_004248477.1|	PREDICTED: putative disease resistance protein At1g50180-like [Solanum lycopersicum]	AT3G46530.1	NB-ARC domain-containing disease resistance protein	Confers resistance to the biotrophic oomycete, Peronospora parasitica. Encodes an NBS-LRR type R protein with a putative amino-terminal leucine zipper. Fungal protein ATR13 induces RPP13 gene expression and disease resistance.	RECOGNITION OF PERONOSPORA PARASITICA 13 (RPP13); FUNCTIONS IN: ATP binding; INVOLVED IN: defense response, incompatible interaction, defense response, plant-type hypersensitive response; LOCATED IN: plasma membrane, cytoplasm; EXPRESSED IN: 22 plant structures; EXPRESSED DURING: 13 growth stages; CONTAINS InterPro DOMAIN/s: NB-ARC (InterPro:IPR002182), Disease resistance protein (InterPro:IPR000…	cassava4.1_001043m|PACid:17980737	Disease resistance protein (CC-NBS-LRR class) family	PGSC0003DMP400037870|PACid:24413592	Disease resistance protein (CC-NBS-LRR class) family	comp100122_c0_seq1:3-710(+)	m.3820	sp|Q9M667|RPP13_ARATH`Q9M667`Q:2-181,H:211-397`35.79%ID`E:2e-21`RecName: Full=Disease resistance protein RPP13; AltName: Full=Resistance to Peronospora parasitica protein 13;`Eukaryota; Viridiplantae; Streptophyta; Embryophyta; Tracheophyta; Spermatophyta; Magnoliophyta; eudicotyledons; core eudicotyledons; rosids; malvids; Brassicales; Brassicaceae; Camelineae; Arabidopsis.	PF00931.17^NB-ARC^NB-ARC domain^5-180^E:3.7e-36	.	.	KOG4658^ Apoptotic ATPase	GO:0005737^cellular_component^cytoplasm`GO:0005886^cellular_component^plasma membrane`GO:0043531^molecular_function^ADP binding`GO:0005524^molecular_function^ATP binding`GO:0009814^biological_process^defense response, incompatible interaction`GO:0009626^biological_process^plant-type hypersensitive response	QVQYEFFPRVLIDVPRQKDTKEIFCEILKMLANEVKEDDKKDMDEVQLAGKLEKLLEGQKYFIVMDGVQTMQEWDGLKHAFPDNIKGSRVLITTRNHEVALRADSDCNPHQLKFLTSDEIWELLRAKKDIKKAICDDESLKTLGRCIATKCNGIPLVAEVIADELCKNKTNPDRWKHLADDPFAIIDHMNEKCADDPSASIDHKNQKCADDPSASIDHKNQKCADDPSASIDHKN
Sp2_comp100122_c0_seq1	125	.	GGAC	G	814.14	PASS	AC=6;AF=1.00;AN=6;DP=16;FS=0.000;MLEAC=6;MLEAF=1.00;MQ=57.37;MQ0=0;QD=34.33	GT:AD:DP:GQ:MLPSAC:MLPSAF:PL	1/1/1/1/1/1:0,15:15:12:6:1.00:849,117,72,45,26,12,0											GATK	708	No hit in this database						gi|460406031|ref|XP_004248477.1|	PREDICTED: putative disease resistance protein At1g50180-like [Solanum lycopersicum]	AT3G46530.1	NB-ARC domain-containing disease resistance protein	Confers resistance to the biotrophic oomycete, Peronospora parasitica. Encodes an NBS-LRR type R protein with a putative amino-terminal leucine zipper. Fungal protein ATR13 induces RPP13 gene expression and disease resistance.	RECOGNITION OF PERONOSPORA PARASITICA 13 (RPP13); FUNCTIONS IN: ATP binding; INVOLVED IN: defense response, incompatible interaction, defense response, plant-type hypersensitive response; LOCATED IN: plasma membrane, cytoplasm; EXPRESSED IN: 22 plant structures; EXPRESSED DURING: 13 growth stages; CONTAINS InterPro DOMAIN/s: NB-ARC (InterPro:IPR002182), Disease resistance protein (InterPro:IPR000…	cassava4.1_001043m|PACid:17980737	Disease resistance protein (CC-NBS-LRR class) family	PGSC0003DMP400037870|PACid:24413592	Disease resistance protein (CC-NBS-LRR class) family	comp100122_c0_seq1:3-710(+)	m.3820	sp|Q9M667|RPP13_ARATH`Q9M667`Q:2-181,H:211-397`35.79%ID`E:2e-21`RecName: Full=Disease resistance protein RPP13; AltName: Full=Resistance to Peronospora parasitica protein 13;`Eukaryota; Viridiplantae; Streptophyta; Embryophyta; Tracheophyta; Spermatophyta; Magnoliophyta; eudicotyledons; core eudicotyledons; rosids; malvids; Brassicales; Brassicaceae; Camelineae; Arabidopsis.	PF00931.17^NB-ARC^NB-ARC domain^5-180^E:3.7e-36	.	.	KOG4658^ Apoptotic ATPase	GO:0005737^cellular_component^cytoplasm`GO:0005886^cellular_component^plasma membrane`GO:0043531^molecular_function^ADP binding`GO:0005524^molecular_function^ATP binding`GO:0009814^biological_process^defense response, incompatible interaction`GO:0009626^biological_process^plant-type hypersensitive response	QVQYEFFPRVLIDVPRQKDTKEIFCEILKMLANEVKEDDKKDMDEVQLAGKLEKLLEGQKYFIVMDGVQTMQEWDGLKHAFPDNIKGSRVLITTRNHEVALRADSDCNPHQLKFLTSDEIWELLRAKKDIKKAICDDESLKTLGRCIATKCNGIPLVAEVIADELCKNKTNPDRWKHLADDPFAIIDHMNEKCADDPSASIDHKNQKCADDPSASIDHKNQKCADDPSASIDHKN
Sp2_comp100122_c0_seq1	373	.	TACG	T	714.31	PASS	AC=6;AF=1.00;AN=6;DP=14;FS=0.000;MLEAC=6;MLEAF=1.00;MQ=60.00;MQ0=0;QD=28.91	GT:AD:DP:GQ:MLPSAC:MLPSAF:PL	1/1/1/1/1/1:0,12:14:10:6:1.00:749,93,57,36,21,10,0											GATK	708	No hit in this database						gi|460406031|ref|XP_004248477.1|	PREDICTED: putative disease resistance protein At1g50180-like [Solanum lycopersicum]	AT3G46530.1	NB-ARC domain-containing disease resistance protein	Confers resistance to the biotrophic oomycete, Peronospora parasitica. Encodes an NBS-LRR type R protein with a putative amino-terminal leucine zipper. Fungal protein ATR13 induces RPP13 gene expression and disease resistance.	RECOGNITION OF PERONOSPORA PARASITICA 13 (RPP13); FUNCTIONS IN: ATP binding; INVOLVED IN: defense response, incompatible interaction, defense response, plant-type hypersensitive response; LOCATED IN: plasma membrane, cytoplasm; EXPRESSED IN: 22 plant structures; EXPRESSED DURING: 13 growth stages; CONTAINS InterPro DOMAIN/s: NB-ARC (InterPro:IPR002182), Disease resistance protein (InterPro:IPR000…	cassava4.1_001043m|PACid:17980737	Disease resistance protein (CC-NBS-LRR class) family	PGSC0003DMP400037870|PACid:24413592	Disease resistance protein (CC-NBS-LRR class) family	comp100122_c0_seq1:3-710(+)	m.3820	sp|Q9M667|RPP13_ARATH`Q9M667`Q:2-181,H:211-397`35.79%ID`E:2e-21`RecName: Full=Disease resistance protein RPP13; AltName: Full=Resistance to Peronospora parasitica protein 13;`Eukaryota; Viridiplantae; Streptophyta; Embryophyta; Tracheophyta; Spermatophyta; Magnoliophyta; eudicotyledons; core eudicotyledons; rosids; malvids; Brassicales; Brassicaceae; Camelineae; Arabidopsis.	PF00931.17^NB-ARC^NB-ARC domain^5-180^E:3.7e-36	.	.	KOG4658^ Apoptotic ATPase	GO:0005737^cellular_component^cytoplasm`GO:0005886^cellular_component^plasma membrane`GO:0043531^molecular_function^ADP binding`GO:0005524^molecular_function^ATP binding`GO:0009814^biological_process^defense response, incompatible interaction`GO:0009626^biological_process^plant-type hypersensitive response	QVQYEFFPRVLIDVPRQKDTKEIFCEILKMLANEVKEDDKKDMDEVQLAGKLEKLLEGQKYFIVMDGVQTMQEWDGLKHAFPDNIKGSRVLITTRNHEVALRADSDCNPHQLKFLTSDEIWELLRAKKDIKKAICDDESLKTLGRCIATKCNGIPLVAEVIADELCKNKTNPDRWKHLADDPFAIIDHMNEKCADDPSASIDHKNQKCADDPSASIDHKNQKCADDPSASIDHKN
Sp2_comp100122_c0_seq1	164	.	G	GAA	71.5	.	INDEL;DP=27;VDB=0.0365;AF1=1;AC1=2;DP4=0,0,1,6;MQ=27;FQ=-55.5	GT:PL:GQ	1/1:112,21,0:39											SAM	708	No hit in this database						gi|460406031|ref|XP_004248477.1|	PREDICTED: putative disease resistance protein At1g50180-like [Solanum lycopersicum]	AT3G46530.1	NB-ARC domain-containing disease resistance protein	Confers resistance to the biotrophic oomycete, Peronospora parasitica. Encodes an NBS-LRR type R protein with a putative amino-terminal leucine zipper. Fungal protein ATR13 induces RPP13 gene expression and disease resistance.	RECOGNITION OF PERONOSPORA PARASITICA 13 (RPP13); FUNCTIONS IN: ATP binding; INVOLVED IN: defense response, incompatible interaction, defense response, plant-type hypersensitive response; LOCATED IN: plasma membrane, cytoplasm; EXPRESSED IN: 22 plant structures; EXPRESSED DURING: 13 growth stages; CONTAINS InterPro DOMAIN/s: NB-ARC (InterPro:IPR002182), Disease resistance protein (InterPro:IPR000…	cassava4.1_001043m|PACid:17980737	Disease resistance protein (CC-NBS-LRR class) family	PGSC0003DMP400037870|PACid:24413592	Disease resistance protein (CC-NBS-LRR class) family	comp100122_c0_seq1:3-710(+)	m.3820	sp|Q9M667|RPP13_ARATH`Q9M667`Q:2-181,H:211-397`35.79%ID`E:2e-21`RecName: Full=Disease resistance protein RPP13; AltName: Full=Resistance to Peronospora parasitica protein 13;`Eukaryota; Viridiplantae; Streptophyta; Embryophyta; Tracheophyta; Spermatophyta; Magnoliophyta; eudicotyledons; core eudicotyledons; rosids; malvids; Brassicales; Brassicaceae; Camelineae; Arabidopsis.	PF00931.17^NB-ARC^NB-ARC domain^5-180^E:3.7e-36	.	.	KOG4658^ Apoptotic ATPase	GO:0005737^cellular_component^cytoplasm`GO:0005886^cellular_component^plasma membrane`GO:0043531^molecular_function^ADP binding`GO:0005524^molecular_function^ATP binding`GO:0009814^biological_process^defense response, incompatible interaction`GO:0009626^biological_process^plant-type hypersensitive response	QVQYEFFPRVLIDVPRQKDTKEIFCEILKMLANEVKEDDKKDMDEVQLAGKLEKLLEGQKYFIVMDGVQTMQEWDGLKHAFPDNIKGSRVLITTRNHEVALRADSDCNPHQLKFLTSDEIWELLRAKKDIKKAICDDESLKTLGRCIATKCNGIPLVAEVIADELCKNKTNPDRWKHLADDPFAIIDHMNEKCADDPSASIDHKNQKCADDPSASIDHKNQKCADDPSASIDHKN
Sp2_comp100124_c0_seq2	605	.	T	TC	413.43	PASS	AC=6;AF=1.00;AN=6;DP=11;FS=0.000;MLEAC=6;MLEAF=1.00;MQ=58.66;MQ0=0;QD=26.35;RPA=2,3;RU=C;STR	GT:AD:DP:GQ:MLPSAC:MLPSAF:PL	1/1/1/1/1/1:0,11:11:9:6:1.00:448,86,52,33,19,9,0											GATK	698	No hit in this database						gi|193527448|gb|ACF19789.1|	NAC transcription factor [Nicotiana tabacum]	No hit in this database				cassava4.1_025821m|PACid:17993649	NAC domain containing protein 105	PGSC0003DMP400012529|PACid:24416528	NAC domain containing protein 32	comp100124_c0_seq2:1-453(+)	m.3821	.	.	.	.	.	.	AQTSIPPWTSLPSSSIEGSRFERTVGKKVNGKRPGTWHGQDKGSPVLVNSNGALLGYKRSFLYKNENEKDHHKKWLLKEFYLCEDLMKILSEKYPTSFSQRKTFVLCALRKKEDEETNTRSRMEGVGVEMALEFLEDDTSEAMRPLTESR*
Sp2_comp100128_c0_seq1	254	.	GGCTCTA	GGCTCTAAGCTCTA	22.5	.	INDEL;DP=1;AF1=1;AC1=2;DP4=0,0,1,0;MQ=60;FQ=-37.5	GT:PL:GQ	1/1:60,3,0:6											SAM	367	No hit in this database						No hit in this database		No hit in this database				No hit in this database		No hit in this database
Sp2_comp100128_c0_seq1	351	.	TA	TAA	4.42	.	INDEL;DP=1;AF1=1;AC1=2;DP4=0,0,0,1;MQ=60;FQ=-37.5	GT:PL:GQ	0/1:40,3,0:3											SAM	367	No hit in this database						No hit in this database		No hit in this database				No hit in this database		No hit in this database
Sp2_comp100136_c0_seq1	405	.	TTTACTTTGTCCTCTGTGAGCTTGTT	TTT	12.7	.	INDEL;DP=3;VDB=0.0183;AF1=1;AC1=2;DP4=0,0,0,1;MQ=50;FQ=-37.5	GT:PL:GQ	1/1:50,3,0:5											SAM	613	No hit in this database						No hit in this database		No hit in this database				No hit in this database		No hit in this database
Sp2_comp100137_c0_seq1	62	.	TAAAATCATAAAC	T	171	.	INDEL;DP=4;VDB=0.0017;AF1=1;AC1=2;DP4=0,0,2,2;MQ=58;FQ=-46.5	GT:PL:GQ	1/1:211,12,0:21											SAM	251	No hit in this database						No hit in this database		No hit in this database				No hit in this database		No hit in this database
Sp2_comp100146_c0_seq1	152	.	TGTATTT	TGTATTTCAGTATTT	12.7	.	INDEL;DP=1;AF1=1;AC1=2;DP4=0,0,0,1;MQ=50;FQ=-37.5	GT:PL:GQ	1/1:50,3,0:5											SAM	208	No hit in this database						No hit in this database		No hit in this database				No hit in this database		No hit in this database
Sp2_comp100148_c0_seq1	118	.	TTTT	TTTTTAAATTT,TAAATTT	19.5	.	INDEL;DP=2;VDB=0.0114;AF1=1;AC1=2;DP4=0,0,1,1;MQ=55;FQ=-37.5	GT:PL:GQ	1/1:84,30,27,57,0,54:6											SAM	332	No hit in this database						No hit in this database		No hit in this database				No hit in this database		No hit in this database
Sp2_comp100148_c0_seq1	209	.	CTTA	CTTATTA	56.4	.	INDEL;DP=4;VDB=0.0313;AF1=1;AC1=2;DP4=0,0,1,2;MQ=44;FQ=-43.5	GT:PL:GQ	1/1:96,9,0:16											SAM	332	No hit in this database						No hit in this database		No hit in this database				No hit in this database		No hit in this database
Sp2_comp100148_c0_seq1	288	.	TTATATATATATATAT	TTATATATATAT	12.7	.	INDEL;DP=1;AF1=1;AC1=2;DP4=0,0,0,1;MQ=50;FQ=-37.5	GT:PL:GQ	1/1:50,3,0:5											SAM	332	No hit in this database						No hit in this database		No hit in this database				No hit in this database		No hit in this database
Sp2_comp100148_c0_seq1	49	.	TTATATAT	TTATATATAT	21.5	.	INDEL;DP=2;VDB=0.0099;AF1=1;AC1=2;DP4=0,0,1,0;MQ=60;FQ=-37.5	GT:PL:GQ	1/1:59,3,0:6											SAM	332	No hit in this database						No hit in this database		No hit in this database				No hit in this database		No hit in this database
Sp2_comp100154_c0_seq2	166	.	C	CGTT	102	.	INDEL;DP=8;VDB=0.0244;AF1=1;AC1=2;DP4=0,0,3,1;MQ=45;FQ=-46.5	GT:PL:GQ	1/1:142,12,0:21	Sp2_comp100154_c0_seq2	166	.	C	CGTT	1076.08	PASS	AC=6;AF=1.00;AN=6;DP=18;FS=0.000;MLEAC=6;MLEAF=1.00;MQ=58.17;MQ0=0;QD=26.14	GT:AD:DP:GQ:MLPSAC:MLPSAF:PL	1/1/1/1/1/1:0,17:18:13:6:1.00:1111,132,81,51,30,13,0	SG	324	No hit in this database						No hit in this database		No hit in this database				No hit in this database		No hit in this database
Sp2_comp100154_c0_seq2	202	.	TA	T	210.36	PASS	AC=6;AF=1.00;AN=6;DP=6;FS=0.000;MLEAC=6;MLEAF=1.00;MQ=60.00;MQ0=0;QD=29.41;RPA=3,2;RU=A;STR	GT:AD:DP:GQ:MLPSAC:MLPSAF:PL	1/1/1/1/1/1:0,6:6:5:6:1.00:244,47,29,18,11,5,0											GATK	324	No hit in this database						No hit in this database		No hit in this database				No hit in this database		No hit in this database
Sp2_comp100154_c0_seq2	236	.	C	CCTTTGGCTT	32.2	.	INDEL;DP=2;VDB=0.0178;AF1=1;AC1=2;DP4=0,0,0,2;MQ=50;FQ=-40.5	GT:PL:GQ	1/1:71,6,0:10											SAM	324	No hit in this database						No hit in this database		No hit in this database				No hit in this database		No hit in this database
Sp2_comp100164_c0_seq1	325	.	GTTTTTTT	GTTTTTT	3.23	.	INDEL;DP=5;VDB=0.0081;AF1=1;AC1=2;DP4=0,0,1,2;MQ=40;FQ=-43.5	GT:PL:GQ	1/1:40,9,0:7											SAM	403	No hit in this database						No hit in this database		No hit in this database				No hit in this database		No hit in this database
Sp2_comp100164_c0_seq1	80	.	T	TCC	22.5	.	INDEL;DP=1;AF1=1;AC1=2;DP4=0,0,1,0;MQ=60;FQ=-37.5	GT:PL:GQ	1/1:60,3,0:6											SAM	403	No hit in this database						No hit in this database		No hit in this database				No hit in this database		No hit in this database
Sp2_comp1001822_c0_seq1	54	.	ACCAAGA	ACCAAGAATCCAAGA	70.2	.	INDEL;DP=2;VDB=0.0151;AF1=1;AC1=2;DP4=0,0,1,1;MQ=55;FQ=-40.5	GT:PL:GQ	1/1:109,6,0:10											SAM	267	No hit in this database						No hit in this database		No hit in this database				No hit in this database		No hit in this database
Sp2_comp100183_c0_seq1	99	.	CAAAAA	CAAAAAA	58.5	.	INDEL;DP=99;VDB=0.0244;AF1=0.508;AC1=1;DP4=0,3,2,8;MQ=49;FQ=-19.6;PV4=1,1.8e-09,0.3,1	GT:PL:GQ	0/1:96,0,15:18	Sp2_comp100183_c0_seq1	99	.	C	CA	1014.03	PASS	AC=3;AF=0.500;AN=6;BaseQRankSum=-0.041;DP=77;FS=5.416;MLEAC=3;MLEAF=0.500;MQ=59.89;MQ0=0;MQRankSum=-0.147;QD=13.17;RPA=5,6;RU=A;ReadPosRankSum=2.027;STR	GT:AD:DP:GQ:MLPSAC:MLPSAF:PL	0/0/0/1/1/1:34,36:77:15:3:0.500:1049,95,21,0,15,83,2147483647	SG	281	No hit in this database						No hit in this database		No hit in this database				No hit in this database		No hit in this database
Sp2_comp100183_c0_seq1	91	.	TC	T	84.6	.	INDEL;DP=113;VDB=0.0190;AF1=0.5102;AC1=1;DP4=0,1,4,1;MQ=58;FQ=-20.6;PV4=0.33,1,1,1	GT:PL:GQ	0/1:122,0,14:17											SAM	281	No hit in this database						No hit in this database		No hit in this database				No hit in this database		No hit in this database
Sp2_comp1001910_c0_seq1	156	.	AATT	AATTACAGGAGTATTATT	81	.	INDEL;DP=8;VDB=0.0271;AF1=1;AC1=2;DP4=0,0,4,0;MQ=39;FQ=-46.5	GT:PL:GQ	1/1:121,12,0:21	Sp2_comp1001910_c0_seq1	156	.	A	AATTACAGGAGTATT	1657.56	PASS	AC=6;AF=1.00;AN=6;DP=12;FS=0.000;MLEAC=6;MLEAF=1.00;MQ=58.23;MQ0=0;QD=29.60	GT:AD:DP:GQ:MLPSAC:MLPSAF:PL	1/1/1/1/1/1:0,10:12:8:6:1.00:1692,78,48,30,18,8,0	SG	321	No hit in this database						No hit in this database		No hit in this database				No hit in this database		No hit in this database
Sp2_comp1001910_c0_seq1	209	.	CTTTTTT	CTTTTTTTT	21.3	.	INDEL;DP=9;VDB=0.0099;AF1=1;AC1=2;DP4=0,0,0,2;MQ=43;FQ=-40.5	GT:PL:GQ	1/1:60,6,0:10	Sp2_comp1001910_c0_seq1	209	.	C	CT	235.58	PASS	AC=6;AF=1.00;AN=6;DP=11;FS=0.000;MLEAC=6;MLEAF=1.00;MQ=60.00;MQ0=0;QD=21.42;RPA=6,7;RU=T;STR	GT:AD:DP:GQ:MLPSAC:MLPSAF:PL	1/1/1/1/1/1:0,10:11:8:6:1.00:270,73,46,29,17,8,0	SG	321	No hit in this database						No hit in this database		No hit in this database				No hit in this database		No hit in this database
Sp2_comp1001910_c0_seq1	164	.	GT	G	494.3	PASS	AC=6;AF=1.00;AN=6;DP=13;FS=0.000;MLEAC=6;MLEAF=1.00;MQ=58.37;MQ0=0;QD=29.93;RPA=3,2;RU=T;STR	GT:AD:DP:GQ:MLPSAC:MLPSAF:PL	1/1/1/1/1/1:0,13:13:10:6:1.00:529,101,62,39,23,10,0											GATK	321	No hit in this database						No hit in this database		No hit in this database				No hit in this database		No hit in this database
Sp2_comp1001910_c0_seq1	199	.	CT	C	379.43	PASS	AC=6;AF=1.00;AN=6;DP=14;FS=0.000;MLEAC=6;MLEAF=1.00;MQ=60.00;MQ0=0;QD=27.10;RPA=5,4;RU=T;STR	GT:AD:DP:GQ:MLPSAC:MLPSAF:PL	1/1/1/1/1/1:0,11:14:9:6:1.00:414,86,52,33,19,9,0											GATK	321	No hit in this database						No hit in this database		No hit in this database				No hit in this database		No hit in this database
Sp2_comp1001910_c0_seq1	120	.	ATTTTTTTTT	ATTTTTTTTTTTTTT,ATTTTTTTTTTTTT,ATTTTTTTTTTT	5.08	.	INDEL;DP=7;VDB=0.0284;AF1=1;AC1=2;DP4=0,0,3,0;MQ=51;FQ=-37.5	GT:PL:GQ	1/1:77,39,36,41,0,38,63,22,24,60:3											SAM	321	No hit in this database						No hit in this database		No hit in this database				No hit in this database		No hit in this database
Sp2_comp100193_c0_seq1	167	.	CG	C	169.79	PASS	AC=6;AF=1.00;AN=6;DP=5;FS=0.000;MLEAC=6;MLEAF=1.00;MQ=60.00;MQ0=0;QD=33.96;RPA=3,2;RU=G;STR	GT:AD:DP:GQ:MLPSAC:MLPSAF:PL	1/1/1/1/1/1:0,5:5:4:6:1.00:203,39,24,15,9,4,0											GATK	519	No hit in this database						No hit in this database		No hit in this database				No hit in this database		No hit in this database
Sp2_comp100193_c0_seq1	197	.	C	CCG	243.79	PASS	AC=6;AF=1.00;AN=6;DP=6;FS=0.000;MLEAC=6;MLEAF=1.00;MQ=50.44;MQ0=0;QD=26.43	GT:AD:DP:GQ:MLPSAC:MLPSAF:PL	1/1/1/1/1/1:0,5:5:4:6:1.00:277,39,24,15,9,4,0											GATK	519	No hit in this database						No hit in this database		No hit in this database				No hit in this database		No hit in this database
Sp2_comp100203_c0_seq1	600	.	G	GT	368.29	PASS	AC=6;AF=1.00;AN=6;BaseQRankSum=2.736;DP=44;FS=12.814;MLEAC=6;MLEAF=1.00;MQ=60.00;MQ0=0;MQRankSum=-0.249;QD=8.37;RPA=2,3;RU=T;ReadPosRankSum=-0.959;STR	GT:AD:DP:GQ:MLPSAC:MLPSAF:PL	1/1/1/1/1/1:4,22:44:10:6:1.00:403,105,65,41,24,10,0											GATK	731	SPGI:CN08244	UniRef100_O82067	Mitochondrial import receptor subunit TOM7-1 n=1 Tax=Solanum tuberosum RepID=TOM7A_SOLTU	sp|Q9ASY8|TOM7A_ARATH	Mitochondrial import receptor subunit TOM7-1 OS=Arabidopsis thaliana GN=TOM7-1	mitochondrial import receptor subunit tom7-1	gi|460394585|ref|XP_004242882.1|	PREDICTED: mitochondrial import receptor subunit TOM7-1-like [Solanum lycopersicum]	AT5G41685.1	Mitochondrial outer membrane translocase complex, subunit Tom7		Mitochondrial outer membrane translocase complex, subunit Tom7; FUNCTIONS IN: protein transporter activity, P-P-bond-hydrolysis-driven protein transmembrane transporter activity; INVOLVED IN: intracellular protein transport; LOCATED IN: mitochondrial outer membrane; EXPRESSED IN: 23 plant structures; EXPRESSED DURING: 13 growth stages; CONTAINS InterPro DOMAIN/s: Mitochondrial outer membrane tran…	cassava4.1_020644m|PACid:17992963	Mitochondrial outer membrane translocase complex, subunit Tom7	PGSC0003DMP400036476|PACid:24417122	Mitochondrial outer membrane translocase complex, subunit Tom7
Sp2_comp100212_c0_seq1	160	.	GCGCTTAGGCCGC	GCGC	61.2	.	INDEL;DP=2;VDB=0.0129;AF1=1;AC1=2;DP4=0,0,1,1;MQ=50;FQ=-40.5	GT:PL:GQ	1/1:100,6,0:10											SAM	238	No hit in this database						No hit in this database		No hit in this database				No hit in this database		No hit in this database
Sp2_comp100216_c0_seq1	22	.	C	CT	41.2	.	INDEL;DP=2;VDB=0.0196;AF1=1;AC1=2;DP4=0,0,1,1;MQ=60;FQ=-40.5	GT:PL:GQ	1/1:80,6,0:10											SAM	329	No hit in this database						No hit in this database		No hit in this database				No hit in this database		PGSC0003DMP400028820|PACid:24428450	arogenate dehydratase 1
Sp2_comp1002215_c0_seq1	98	.	TAAACAAA	TAAA	189	.	INDEL;DP=7;VDB=0.0345;AF1=1;AC1=2;DP4=0,0,1,5;MQ=50;FQ=-52.5	GT:PL:GQ	1/1:229,18,0:33	Sp2_comp1002215_c0_seq1	98	.	TAAAC	T	313.79	PASS	AC=6;AF=1.00;AN=6;DP=6;FS=0.000;MLEAC=6;MLEAF=1.00;MQ=60.00;MQ0=0;QD=37.36	GT:AD:DP:GQ:MLPSAC:MLPSAF:PL	1/1/1/1/1/1:0,5:6:4:6:1.00:347,39,24,15,9,4,0	SG	549	No hit in this database						No hit in this database		No hit in this database				No hit in this database		No hit in this database
Sp2_comp100223_c0_seq1	192	.	T	TTTTTTA	3.8	.	INDEL;DP=167;VDB=0.0365;AF1=0.5;AC1=1;DP4=2,13,12,39;MQ=46;FQ=3.8;PV4=0.49,1,1,1	GT:PL:GQ	0/1:255,216,255:37	Sp2_comp100223_c0_seq1	192	.	T	TTTTTTTA,TTTTTA	7229.86	PASS	AC=3,2;AF=0.500,0.333;AN=6;BaseQRankSum=0.013;DP=209;FS=20.947;MLEAC=2,1;MLEAF=0.333,0.167;MQ=58.32;MQ0=0;MQRankSum=0.830;QD=16.74;ReadPosRankSum=4.765	GT:AD:DP:GQ:MLPSAC:MLPSAF	0/1/1/1/2/2:27,46,29:206:19:3,2:0.500,0.333	SG	427	SPGI:CN06136	UniRef100_UPI0001982DD6	PREDICTED: similar to KAK (KAKTUS) isoform 1 n=1 Tax=Vitis vinifera RepID=UPI0001982DD6	sp|Q6WWW4-1|UPL3_ARATH	Isoform 1 of E3 ubiquitin-protein ligase UPL3 OS=Arabidopsis thaliana GN=UPL3	hect ubiquitin-protein ligase 3	No hit in this database		No hit in this database				No hit in this database		No hit in this database
Sp2_comp100223_c0_seq1	184	.	TTTTT	TTTTTATTTT	49.5	.	INDEL;DP=166;VDB=0.0345;AF1=0.5;AC1=1;DP4=26,14,3,7;MQ=35;FQ=52.5;PV4=0.073,1,1,1	GT:PL:GQ	0/1:87,0,220:90											SAM	427	SPGI:CN06136	UniRef100_UPI0001982DD6	PREDICTED: similar to KAK (KAKTUS) isoform 1 n=1 Tax=Vitis vinifera RepID=UPI0001982DD6	sp|Q6WWW4-1|UPL3_ARATH	Isoform 1 of E3 ubiquitin-protein ligase UPL3 OS=Arabidopsis thaliana GN=UPL3	hect ubiquitin-protein ligase 3	No hit in this database		No hit in this database				No hit in this database		No hit in this database
Sp2_comp100223_c0_seq1	53	.	GAGTTGTGCTTAA	GA	214	.	INDEL;DP=232;VDB=0.0008;AF1=1;AC1=2;DP4=0,0,112,85;MQ=55;FQ=-290	GT:PL:GQ	1/1:255,255,0:99											SAM	427	SPGI:CN06136	UniRef100_UPI0001982DD6	PREDICTED: similar to KAK (KAKTUS) isoform 1 n=1 Tax=Vitis vinifera RepID=UPI0001982DD6	sp|Q6WWW4-1|UPL3_ARATH	Isoform 1 of E3 ubiquitin-protein ligase UPL3 OS=Arabidopsis thaliana GN=UPL3	hect ubiquitin-protein ligase 3	No hit in this database		No hit in this database				No hit in this database		No hit in this database
Sp2_comp100236_c0_seq1	149	.	TTGCTTTTACT	TT	40.2	.	INDEL;DP=4;VDB=0.0334;AF1=1;AC1=2;DP4=0,0,0,2;MQ=48;FQ=-40.5	GT:PL:GQ	1/1:79,6,0:10											SAM	258	No hit in this database						No hit in this database		No hit in this database				No hit in this database		No hit in this database
Sp2_comp1002360_c0_seq1	40	.	CAAGA	CAAGAAGA	7.35	.	INDEL;DP=2;VDB=0.0099;AF1=1;AC1=2;DP4=0,0,1,0;MQ=60;FQ=-37.5	GT:PL:GQ	1/1:44,3,0:4											SAM	472	No hit in this database						No hit in this database		No hit in this database				No hit in this database		No hit in this database
Sp2_comp1002360_c0_seq1	44	.	A	AAGG	12.7	.	INDEL;DP=2;VDB=0.0192;AF1=1;AC1=2;DP4=0,0,1,0;MQ=60;FQ=-37.5	GT:PL:GQ	1/1:50,3,0:5											SAM	472	No hit in this database						No hit in this database		No hit in this database				No hit in this database		No hit in this database
Sp2_comp1002384_c0_seq1	244	.	CCCCAAAGGCCCAAA	CCCCAAA	22.5	.	INDEL;DP=1;AF1=1;AC1=2;DP4=0,0,0,1;MQ=60;FQ=-37.5	GT:PL:GQ	1/1:60,3,0:6											SAM	328	No hit in this database						No hit in this database		No hit in this database				No hit in this database		No hit in this database
Sp2_comp100246_c0_seq1	181	.	ATT	AT	214	.	INDEL;DP=33;VDB=0.0140;AF1=1;AC1=2;DP4=0,0,25,8;MQ=44;FQ=-134	GT:PL:GQ	1/1:255,99,0:99											SAM	240	No hit in this database						No hit in this database		No hit in this database				No hit in this database		No hit in this database
Sp2_comp100247_c0_seq1	76	.	ATT	ATTT	3.81	.	INDEL;DP=3;VDB=0.0189;AF1=1;AC1=2;DP4=0,0,0,1;MQ=47;FQ=-37.5	GT:PL:GQ	0/1:39,3,0:4											SAM	213	No hit in this database						No hit in this database		No hit in this database				No hit in this database		No hit in this database
Sp2_comp100249_c0_seq1	98	.	AG	A	53.5	.	INDEL;DP=4;VDB=0.0263;AF1=0.5004;AC1=1;DP4=0,1,1,2;MQ=50;FQ=-7.4;PV4=1,0.0049,0.029,1	GT:PL:GQ	0/1:91,0,28:31											SAM	295	No hit in this database						No hit in this database		No hit in this database				No hit in this database		No hit in this database
Sp2_comp100253_c0_seq2	16	.	GAAAAAAAA	GAAAAAAAAA,GAAAAAAAAAA	28.5	.	INDEL;DP=31;VDB=0.0001;AF1=1;AC1=2;DP4=1,1,3,23;MQ=56;FQ=-79.5;PV4=0.27,1,0.29,1	GT:PL:GQ	1/1:76,52,7,39,0,36:70											SAM	243	No hit in this database						No hit in this database		No hit in this database				No hit in this database		No hit in this database
Sp2_comp100259_c0_seq1	306	.	TCC	TCCC	95	.	INDEL;DP=6;VDB=0.0393;AF1=1;AC1=2;DP4=0,0,2,2;MQ=50;FQ=-46.5	GT:PL:GQ	1/1:135,12,0:21											SAM	452	No hit in this database						No hit in this database		No hit in this database				No hit in this database		No hit in this database
Sp2_comp1002811_c0_seq1	191	.	CTTCTTT	CTT	52.2	.	INDEL;DP=2;VDB=0.0223;AF1=1;AC1=2;DP4=0,0,2,0;MQ=50;FQ=-40.5	GT:PL:GQ	1/1:91,6,0:10											SAM	390	No hit in this database						No hit in this database		No hit in this database				No hit in this database		No hit in this database
Sp2_comp100296_c0_seq1	205	.	CGGG	CGGGGGG	217	.	INDEL;DP=47;VDB=0.0053;AF1=0.5003;AC1=1;DP4=2,1,9,10;MQ=41;FQ=-6.6;PV4=1,1,0.37,1	GT:PL:GQ	0/1:255,0,29:32											SAM	239	No hit in this database						gi|460406504|ref|XP_004248703.1|	PREDICTED: probably inactive leucine-rich repeat receptor-like protein kinase At2g25790-like [Solanum lycopersicum]	AT1G33610.1	Leucine-rich repeat (LRR) family protein		Leucine-rich repeat (LRR) family protein; INVOLVED IN: signal transduction; LOCATED IN: endomembrane system; EXPRESSED IN: shoot apex, phloem, root, petiole, leaf; EXPRESSED DURING: LP.06 six leaves visible, LP.04 four leaves visible, LP.02 two leaves visible, LP.12 twelve leaves visible; CONTAINS InterPro DOMAIN/s: Leucine-rich repeat-containing N-terminal domain, type 2 (InterPro:IPR013210), Le…	cassava4.1_029023m|PACid:17971418	Leucine-rich repeat (LRR) family protein	PGSC0003DMP400007493|PACid:24423149	Leucine-rich repeat (LRR) family protein
Sp2_comp100336_c0_seq1	200	.	T	TA	214	.	INDEL;DP=173;VDB=0.0345;AF1=1;AC1=2;DP4=0,0,71,37;MQ=45;FQ=-290	GT:PL:GQ	1/1:255,255,0:99	Sp2_comp100336_c0_seq1	200	.	T	TA	8714.86	PASS	AC=6;AF=1.00;AN=6;BaseQRankSum=-4.782;DP=248;FS=10.821;MLEAC=6;MLEAF=1.00;MQ=59.82;MQ0=0;MQRankSum=-0.694;QD=23.36;ReadPosRankSum=-2.368	GT:AD:DP:GQ:MLPSAC:MLPSAF:PL	1/1/1/1/1/1:31,199:248:99:6:1.00:8750,1429,849,518,291,124,0	SG	444	SPGI:SNFRFM4LP02TZHMR	UniRef100_Q5JBR5	Anionic peroxidase swpa5 n=1 Tax=Ipomoea batatas RepID=Q5JBR5_IPOBA	sp|Q42578|PER53_ARATH	Peroxidase 53 OS=Arabidopsis thaliana GN=PER53	peroxidase	gi|37783271|gb|AAP42504.1|	anionic peroxidase swpa5 [Ipomoea batatas]	AT5G06720.1	peroxidase 2		peroxidase 2 (PA2); FUNCTIONS IN: peroxidase activity, heme binding; INVOLVED IN: oxidation reduction, response to oxidative stress; LOCATED IN: endomembrane system; EXPRESSED IN: 21 plant structures; EXPRESSED DURING: 11 growth stages; CONTAINS InterPro DOMAIN/s: Haem peroxidase (InterPro:IPR010255), Plant peroxidase (InterPro:IPR000823), Peroxidases heam-ligand binding site (InterPro:IPR019793)…	cassava4.1_021175m|PACid:17965449	Peroxidase superfamily protein	PGSC0003DMP400027255|PACid:24407613	peroxidase 2
Sp2_comp100336_c0_seq1	287	.	TC	T	5096.87	PASS	AC=4;AF=0.667;AN=6;BaseQRankSum=0.214;DP=174;FS=0.000;MLEAC=4;MLEAF=0.667;MQ=59.97;MQ0=0;MQRankSum=0.228;QD=29.29;RPA=2,1;RU=C;ReadPosRankSum=-0.463;STR	GT:AD:DP:GQ:MLPSAC:MLPSAF:PL	0/0/1/1/1/1:42,131:174:0:4:0.667:5129,621,268,90,0,0,1329											GATK	444	SPGI:SNFRFM4LP02TZHMR	UniRef100_Q5JBR5	Anionic peroxidase swpa5 n=1 Tax=Ipomoea batatas RepID=Q5JBR5_IPOBA	sp|Q42578|PER53_ARATH	Peroxidase 53 OS=Arabidopsis thaliana GN=PER53	peroxidase	gi|37783271|gb|AAP42504.1|	anionic peroxidase swpa5 [Ipomoea batatas]	AT5G06720.1	peroxidase 2		peroxidase 2 (PA2); FUNCTIONS IN: peroxidase activity, heme binding; INVOLVED IN: oxidation reduction, response to oxidative stress; LOCATED IN: endomembrane system; EXPRESSED IN: 21 plant structures; EXPRESSED DURING: 11 growth stages; CONTAINS InterPro DOMAIN/s: Haem peroxidase (InterPro:IPR010255), Plant peroxidase (InterPro:IPR000823), Peroxidases heam-ligand binding site (InterPro:IPR019793)…	cassava4.1_021175m|PACid:17965449	Peroxidase superfamily protein	PGSC0003DMP400027255|PACid:24407613	peroxidase 2
Sp2_comp100338_c0_seq1	244	.	TCC	T,TC	8.19	.	INDEL;DP=2;VDB=0.0173;AF1=1;AC1=2;DP4=0,0,1,1;MQ=50;FQ=-37.5	GT:PL:GQ	1/1:73,31,28,45,0,42:4											SAM	273	No hit in this database						No hit in this database		No hit in this database				No hit in this database		No hit in this database
Sp2_comp100345_c0_seq1	94	.	ATTT	ATT	121	.	INDEL;DP=9;VDB=0.0066;AF1=1;AC1=2;DP4=0,0,3,3;MQ=48;FQ=-52.5	GT:PL:GQ	1/1:161,18,0:33	Sp2_comp100345_c0_seq1	94	.	AT	A	413.43	PASS	AC=6;AF=1.00;AN=6;DP=11;FS=0.000;MLEAC=6;MLEAF=1.00;MQ=59.65;MQ0=0;QD=32.62;RPA=3,2;RU=T;STR	GT:AD:DP:GQ:MLPSAC:MLPSAF:PL	1/1/1/1/1/1:0,11:11:9:6:1.00:448,86,52,33,19,9,0	SG	251	No hit in this database						No hit in this database		No hit in this database				No hit in this database		No hit in this database
Sp2_comp10035_c0_seq1	231	.	TG	T	3.25	.	INDEL;DP=1;AF1=1;AC1=2;DP4=0,0,0,1;MQ=50;FQ=-37.5	GT:PL:GQ	0/1:38,3,0:4											SAM	278	SPGI:SNFRFM4LP02PK2I2			-No-Hit-		---NA---	No hit in this database		No hit in this database				No hit in this database		No hit in this database
Sp2_comp1003691_c0_seq1	165	.	AAACAAC	AAAC	214	.	INDEL;DP=152;VDB=0.0322;AF1=1;AC1=2;DP4=0,0,27,49;MQ=40;FQ=-264	GT:PL:GQ	1/1:255,229,0:99	Sp2_comp1003691_c0_seq1	165	.	AAAC	A	9868.86	PASS	AC=6;AF=1.00;AN=6;DP=180;FS=0.000;MLEAC=6;MLEAF=1.00;MQ=60.00;MQ0=0;QD=28.81;RPA=2,1;RU=AAC;STR	GT:AD:DP:GQ:MLPSAC:MLPSAF:PL	1/1/1/1/1/1:0,167:180:99:6:1.00:9904,1300,797,503,294,132,0	SG	287	No hit in this database						No hit in this database		No hit in this database				No hit in this database		No hit in this database
Sp2_comp1003691_c0_seq1	88	.	GT	GTAGTGAT	214	.	INDEL;DP=163;VDB=0.0140;AF1=1;AC1=2;DP4=0,0,20,55;MQ=47;FQ=-261	GT:PL:GQ	1/1:255,226,0:99	Sp2_comp1003691_c0_seq1	88	.	G	GTAGTGA	18950.9	PASS	AC=6;AF=1.00;AN=6;DP=217;FS=0.000;MLEAC=6;MLEAF=1.00;MQ=59.97;MQ0=0;QD=28.77	GT:AD:DP:GQ:MLPSAC:MLPSAF:PL	1/1/1/1/1/1:0,213:217:99:6:1.00:18986,1657,1016,641,375,169,0	SG	287	No hit in this database						No hit in this database		No hit in this database				No hit in this database		No hit in this database
Sp2_comp1003691_c0_seq1	219	.	CGA	CGATGA	214	.	INDEL;DP=119;VDB=0.0216;AF1=1;AC1=2;DP4=0,0,33,70;MQ=40;FQ=-290	GT:PL:GQ	1/1:255,255,0:99											SAM	287	No hit in this database						No hit in this database		No hit in this database				No hit in this database		No hit in this database
Sp2_comp100390_c0_seq1	123	.	CATATATATA	CATATATA	5.79	.	INDEL;DP=2;VDB=0.0194;AF1=0.5;AC1=1;DP4=1,0,1,0;MQ=60;FQ=7.91;PV4=1,1,1,1	GT:PL:GQ	0/1:42,0,53:43											SAM	326	No hit in this database						No hit in this database		No hit in this database				No hit in this database		No hit in this database
Sp2_comp100430_c0_seq1	285	.	T	TCC	301.08	PASS	AC=6;AF=1.00;AN=6;DP=7;FS=0.000;MLEAC=6;MLEAF=1.00;MQ=60.00;MQ0=0;QD=25.59;RPA=1,3;RU=C;STR	GT:AD:DP:GQ:MLPSAC:MLPSAF:PL	1/1/1/1/1/1:0,7:7:6:6:1.00:335,54,33,21,12,6,0											GATK	457	No hit in this database						No hit in this database		No hit in this database				No hit in this database		No hit in this database
Sp2_comp100430_c0_seq1	287	.	GGTTGAAGC	G	640.36	PASS	AC=6;AF=1.00;AN=6;DP=6;FS=0.000;MLEAC=6;MLEAF=1.00;MQ=60.00;MQ0=0;QD=29.68	GT:AD:DP:GQ:MLPSAC:MLPSAF:PL	1/1/1/1/1/1:0,6:6:5:6:1.00:674,47,29,18,11,5,0											GATK	457	No hit in this database						No hit in this database		No hit in this database				No hit in this database		No hit in this database
Sp2_comp100430_c0_seq1	36	.	ATA	ATACGTA	172	.	INDEL;DP=4;VDB=0.0002;AF1=1;AC1=2;DP4=0,0,2,2;MQ=58;FQ=-46.5	GT:PL:GQ	1/1:212,12,0:21											SAM	457	No hit in this database						No hit in this database		No hit in this database				No hit in this database		No hit in this database
Sp2_comp100448_c0_seq1	243	.	ATGTGTGTGTGTGTGTG	ATGTGTGTGTGTG	111	.	INDEL;DP=3;VDB=0.0177;AF1=1;AC1=2;DP4=0,0,1,2;MQ=54;FQ=-43.5	GT:PL:GQ	1/1:151,9,0:16											SAM	330	No hit in this database						No hit in this database		No hit in this database				No hit in this database		No hit in this database
Sp2_comp100476_c0_seq1	90	.	AAGTAGACAGTAGACA	AAGTAGACAGTAGACAGTAGACA	214	.	INDEL;DP=9;VDB=0.0345;AF1=1;AC1=2;DP4=0,0,3,5;MQ=46;FQ=-58.5	GT:PL:GQ	1/1:255,24,0:45	Sp2_comp100476_c0_seq1	90	.	A	AAGTAGAC	620.08	PASS	AC=6;AF=1.00;AN=6;DP=8;FS=0.000;MLEAC=6;MLEAF=1.00;MQ=56.61;MQ0=0;QD=33.22;RPA=2,3;RU=AGTAGAC;STR	GT:AD:DP:GQ:MLPSAC:MLPSAF:PL	1/1/1/1/1/1:0,7:8:6:6:1.00:654,54,33,21,12,6,0	SG	201	No hit in this database						No hit in this database		No hit in this database				No hit in this database		No hit in this database
Sp2_comp100478_c0_seq1	73	.	ATTTTTT	ATTTTT	94.5	.	INDEL;DP=17;VDB=0.0164;AF1=1;AC1=2;DP4=0,0,6,7;MQ=54;FQ=-73.5	GT:PL:GQ	1/1:135,39,0:75											SAM	210	No hit in this database						gi|147840287|emb|CAN63990.1|	hypothetical protein VITISV_016158 [Vitis vinifera]	AT4G23160.1	cysteine-rich RLK (RECEPTOR-like protein kinase) 8	Encodes a cysteine-rich receptor-like protein kinase.	cysteine-rich RLK (RECEPTOR-like protein kinase) 8 (CRK8); FUNCTIONS IN: kinase activity; INVOLVED IN: protein amino acid phosphorylation; CONTAINS InterPro DOMAIN/s: Protein kinase, ATP binding site (InterPro:IPR017441), Reverse transcriptase, RNA-dependent DNA polymerase (InterPro:IPR013103), Serine/threonine-protein kinase domain (InterPro:IPR002290), Protein of unknown function DUF26 (InterPr…	No hit in this database		PGSC0003DMP400034654|PACid:24419804	cysteine-rich RLK (RECEPTOR-like protein kinase) 8
Sp2_comp100486_c0_seq1	536	.	GC	G	35.2	.	INDEL;DP=2;VDB=0.0122;AF1=1;AC1=2;DP4=0,0,1,1;MQ=50;FQ=-40.5	GT:PL:GQ	1/1:74,6,0:10											SAM	632	No hit in this database						gi|255552628|ref|XP_002517357.1|	serine-threonine protein kinase, plant-type, putative [Ricinus communis]	AT4G29990.1	Leucine-rich repeat transmembrane protein kinase protein		Leucine-rich repeat transmembrane protein kinase protein; FUNCTIONS IN: protein serine/threonine kinase activity, protein kinase activity, ATP binding; INVOLVED IN: protein amino acid phosphorylation; LOCATED IN: endomembrane system; EXPRESSED IN: embryo, leaf whorl, root; EXPRESSED DURING: D bilateral stage; CONTAINS InterPro DOMAIN/s: Protein kinase, ATP binding site (InterPro:IPR017441), Prote…	cassava4.1_033134m|PACid:17978322	Protein kinase superfamily protein	PGSC0003DMP400000975|PACid:24425839	Protein kinase superfamily protein
Sp2_comp100490_c2_seq1	262	.	CATTGA	CA	81.4	.	INDEL;DP=3;VDB=0.0223;AF1=1;AC1=2;DP4=0,0,1,2;MQ=44;FQ=-43.5	GT:PL:GQ	1/1:121,9,0:16											SAM	815	SPGI:SNFRFM4LP02TF5UP			-No-Hit-		---NA---	No hit in this database		No hit in this database				No hit in this database		No hit in this database
Sp2_comp10053_c0_seq1	16	.	GCG	GCGCCG	71.2	.	INDEL;DP=2;VDB=0.0099;AF1=1;AC1=2;DP4=0,0,2,0;MQ=60;FQ=-40.5	GT:PL:GQ	1/1:110,6,0:10											SAM	405	SPGI:CN09091	UniRef100_A5APW6	Putative uncharacterized protein n=1 Tax=Vitis vinifera RepID=A5APW6_VITVI	tr|Q9LXJ1|Q9LXJ1_ARATH	AT3g52740/F3C22_140 OS=Arabidopsis thaliana GN=F3C22_140	protein	gi|147771714|emb|CAN69280.1|	hypothetical protein VITISV_023275 [Vitis vinifera]	AT3G52740.1			unknown protein; BEST Arabidopsis thaliana protein match is: unknown protein (TAIR:AT3G44450.1); Has 65 Blast hits to 65 proteins in 13 species: Archae - 0; Bacteria - 0; Metazoa - 0; Fungi - 0; Plants - 65; Viruses - 0; Other Eukaryotes - 0 (source: NCBI BLink).	cassava4.1_017497m|PACid:17961014	AT3G52740.1	PGSC0003DMP400004769|PACid:24398300	AT3G52740.1
Sp2_comp100533_c0_seq1	277	.	AG	A	32.2	.	INDEL;DP=2;VDB=0.0180;AF1=1;AC1=2;DP4=0,0,1,1;MQ=55;FQ=-40.5	GT:PL:GQ	1/1:71,6,0:10											SAM	302	No hit in this database						No hit in this database		No hit in this database				No hit in this database		No hit in this database
Sp2_comp100538_c0_seq1	138	.	TAGCATTCCG	T	124	.	INDEL;DP=4;VDB=0.0027;AF1=1;AC1=2;DP4=0,0,1,3;MQ=47;FQ=-46.5	GT:PL:GQ	1/1:164,12,0:21											SAM	207	No hit in this database						No hit in this database		No hit in this database				No hit in this database		No hit in this database
Sp2_comp1005416_c0_seq1	39	.	TC	T	21.3	.	INDEL;DP=5;VDB=0.0014;AF1=1;AC1=2;DP4=0,0,1,1;MQ=55;FQ=-40.5	GT:PL:GQ	1/1:60,6,0:10											SAM	244	No hit in this database						No hit in this database		No hit in this database				No hit in this database		No hit in this database
Sp2_comp1005416_c0_seq1	90	.	G	GGA,GGAA	58.2	.	INDEL;DP=4;VDB=0.0334;AF1=1;AC1=2;DP4=0,0,0,3;MQ=54;FQ=-40.5	GT:PL:GQ	1/1:138,47,41,96,0,93:10											SAM	244	No hit in this database						No hit in this database		No hit in this database				No hit in this database		No hit in this database
Sp2_comp100544_c0_seq2	228	.	TGTCTAGAAGTCTAGAA	TGTCTAGAA	3.8	.	INDEL;DP=2;VDB=0.0163;AF1=0.5;AC1=1;DP4=1,0,1,0;MQ=53;FQ=5.7;PV4=1,1,1,1	GT:PL:GQ	0/1:39,0,54:38											SAM	587	No hit in this database						No hit in this database		No hit in this database				No hit in this database		No hit in this database
Sp2_comp100560_c0_seq1	24	.	GCCTTTGT	G	12.7	.	INDEL;DP=1;AF1=1;AC1=2;DP4=0,0,1,0;MQ=50;FQ=-37.5	GT:PL:GQ	1/1:50,3,0:5											SAM	337	No hit in this database						No hit in this database		No hit in this database				No hit in this database		No hit in this database
Sp2_comp100574_c0_seq1	81	.	TATCATCATCAT	TATCAT	13.7	.	INDEL;DP=1;AF1=1;AC1=2;DP4=0,0,1,0;MQ=60;FQ=-37.5	GT:PL:GQ	1/1:51,3,0:5											SAM	365	No hit in this database						No hit in this database		No hit in this database				No hit in this database		No hit in this database
Sp2_comp100581_c0_seq1	274	.	T	TC	42.4	.	INDEL;DP=3;VDB=0.0208;AF1=1;AC1=2;DP4=0,0,2,1;MQ=43;FQ=-43.5	GT:PL:GQ	1/1:82,9,0:16											SAM	341	No hit in this database						No hit in this database		No hit in this database				No hit in this database		No hit in this database
Sp2_comp1006_c0_seq1	104	.	CGTAGTAT	C	157	.	INDEL;DP=5;VDB=0.0216;AF1=1;AC1=2;DP4=0,0,2,3;MQ=47;FQ=-49.5	GT:PL:GQ	1/1:197,15,0:27	Sp2_comp1006_c0_seq1	104	.	CGTAGTAT	C	493.79	PASS	AC=6;AF=1.00;AN=6;DP=5;FS=0.000;MLEAC=6;MLEAF=1.00;MQ=60.00;MQ0=0;QD=28.30	GT:AD:DP:GQ:MLPSAC:MLPSAF:PL	1/1/1/1/1/1:0,5:5:4:6:1.00:527,39,24,15,9,4,0	SG	271	No hit in this database						No hit in this database		No hit in this database				No hit in this database		No hit in this database
Sp2_comp100604_c0_seq1	80	.	TG	T	58.5	.	INDEL;DP=12;VDB=0.0271;AF1=0.5001;AC1=1;DP4=1,1,2,3;MQ=50;FQ=-3.84;PV4=1,0.43,1,1	GT:PL:GQ	0/1:96,0,33:36											SAM	655	No hit in this database						No hit in this database		No hit in this database				No hit in this database		No hit in this database
Sp2_comp100610_c0_seq1	770	.	T	TA	3300.89	PASS	AC=3;AF=0.500;AN=6;BaseQRankSum=-0.741;DP=250;FS=0.611;MLEAC=3;MLEAF=0.500;MQ=59.85;MQ0=0;MQRankSum=-0.010;QD=13.20;RPA=4,5;RU=A;ReadPosRankSum=-2.107;STR	GT:AD:DP:GQ:MLPSAC:MLPSAF:PL	0/0/0/1/1/1:136,109:250:22:3:0.500:3336,218,22,0,103,2147483647,2147483647											GATK	903	SPGI:CN00824	UniRef100_B9GKW5	Predicted protein n=1 Tax=Populus trichocarpa RepID=B9GKW5_POPTR	tr|Q9SSR2|Q9SSR2_ARATH	F6D8.18 protein OS=Arabidopsis thaliana GN=At1g52600	microsomal signal peptidase 18 kda	gi|224054124|ref|XP_002298104.1|	predicted protein [Populus trichocarpa]	AT1G52600.1	Peptidase S24/S26A/S26B/S26C family protein		Peptidase S24/S26A/S26B/S26C family protein; FUNCTIONS IN: peptidase activity; INVOLVED IN: proteolysis, signal peptide processing; LOCATED IN: endoplasmic reticulum, plasma membrane, membrane; EXPRESSED IN: 26 plant structures; EXPRESSED DURING: 14 growth stages; CONTAINS InterPro DOMAIN/s: Peptidase S24/S26A/S26B, conserved region (InterPro:IPR019759), Peptidase S26B, eukaryotic signal peptidas…	cassava4.1_017326m|PACid:17981100	Peptidase S24/S26A/S26B/S26C family protein	PGSC0003DMP400033010|PACid:24381446	Peptidase S24/S26A/S26B/S26C family protein
Sp2_comp100610_c0_seq1	793	.	T	TA	4004	PASS	AC=3;AF=0.500;AN=6;BaseQRankSum=-4.391;DP=242;FS=1.509;MLEAC=3;MLEAF=0.500;MQ=59.84;MQ0=0;MQRankSum=-0.539;QD=16.55;ReadPosRankSum=-2.354	GT:AD:DP:GQ:MLPSAC:MLPSAF:PL	0/0/0/1/1/1:136,105:242:15:3:0.500:4039,199,15,0,108,2147483647,2147483647											GATK	903	SPGI:CN00824	UniRef100_B9GKW5	Predicted protein n=1 Tax=Populus trichocarpa RepID=B9GKW5_POPTR	tr|Q9SSR2|Q9SSR2_ARATH	F6D8.18 protein OS=Arabidopsis thaliana GN=At1g52600	microsomal signal peptidase 18 kda	gi|224054124|ref|XP_002298104.1|	predicted protein [Populus trichocarpa]	AT1G52600.1	Peptidase S24/S26A/S26B/S26C family protein		Peptidase S24/S26A/S26B/S26C family protein; FUNCTIONS IN: peptidase activity; INVOLVED IN: proteolysis, signal peptide processing; LOCATED IN: endoplasmic reticulum, plasma membrane, membrane; EXPRESSED IN: 26 plant structures; EXPRESSED DURING: 14 growth stages; CONTAINS InterPro DOMAIN/s: Peptidase S24/S26A/S26B, conserved region (InterPro:IPR019759), Peptidase S26B, eukaryotic signal peptidas…	cassava4.1_017326m|PACid:17981100	Peptidase S24/S26A/S26B/S26C family protein	PGSC0003DMP400033010|PACid:24381446	Peptidase S24/S26A/S26B/S26C family protein
Sp2_comp100610_c0_seq1	18	.	GTCGCCGAAC	G	16.6	.	INDEL;DP=4;VDB=0.0004;AF1=0.5;AC1=1;DP4=1,0,1,0;MQ=60;FQ=16.6;PV4=1,1,1,1	GT:PL:GQ	0/1:54,0,54:54											SAM	903	SPGI:CN00824	UniRef100_B9GKW5	Predicted protein n=1 Tax=Populus trichocarpa RepID=B9GKW5_POPTR	tr|Q9SSR2|Q9SSR2_ARATH	F6D8.18 protein OS=Arabidopsis thaliana GN=At1g52600	microsomal signal peptidase 18 kda	gi|224054124|ref|XP_002298104.1|	predicted protein [Populus trichocarpa]	AT1G52600.1	Peptidase S24/S26A/S26B/S26C family protein		Peptidase S24/S26A/S26B/S26C family protein; FUNCTIONS IN: peptidase activity; INVOLVED IN: proteolysis, signal peptide processing; LOCATED IN: endoplasmic reticulum, plasma membrane, membrane; EXPRESSED IN: 26 plant structures; EXPRESSED DURING: 14 growth stages; CONTAINS InterPro DOMAIN/s: Peptidase S24/S26A/S26B, conserved region (InterPro:IPR019759), Peptidase S26B, eukaryotic signal peptidas…	cassava4.1_017326m|PACid:17981100	Peptidase S24/S26A/S26B/S26C family protein	PGSC0003DMP400033010|PACid:24381446	Peptidase S24/S26A/S26B/S26C family protein
Sp2_comp100610_c0_seq1	21	.	GCC	GCCCC	53.5	.	INDEL;DP=3;VDB=0.0004;AF1=0.5;AC1=1;DP4=1,0,2,0;MQ=60;FQ=4.42;PV4=1,1,1,1	GT:PL:GQ	0/1:91,0,37:40											SAM	903	SPGI:CN00824	UniRef100_B9GKW5	Predicted protein n=1 Tax=Populus trichocarpa RepID=B9GKW5_POPTR	tr|Q9SSR2|Q9SSR2_ARATH	F6D8.18 protein OS=Arabidopsis thaliana GN=At1g52600	microsomal signal peptidase 18 kda	gi|224054124|ref|XP_002298104.1|	predicted protein [Populus trichocarpa]	AT1G52600.1	Peptidase S24/S26A/S26B/S26C family protein		Peptidase S24/S26A/S26B/S26C family protein; FUNCTIONS IN: peptidase activity; INVOLVED IN: proteolysis, signal peptide processing; LOCATED IN: endoplasmic reticulum, plasma membrane, membrane; EXPRESSED IN: 26 plant structures; EXPRESSED DURING: 14 growth stages; CONTAINS InterPro DOMAIN/s: Peptidase S24/S26A/S26B, conserved region (InterPro:IPR019759), Peptidase S26B, eukaryotic signal peptidas…	cassava4.1_017326m|PACid:17981100	Peptidase S24/S26A/S26B/S26C family protein	PGSC0003DMP400033010|PACid:24381446	Peptidase S24/S26A/S26B/S26C family protein
Sp2_comp100622_c0_seq2	65	.	GGCATAA	GGCATAACTGCATAA	152	.	INDEL;DP=6;VDB=0.0271;AF1=1;AC1=2;DP4=0,0,2,2;MQ=53;FQ=-46.5	GT:PL:GQ	1/1:192,12,0:21											SAM	281	No hit in this database						No hit in this database		No hit in this database				No hit in this database		No hit in this database
Sp2_comp100625_c0_seq2	133	.	AATAT	AATATATAT	11.8	.	INDEL;DP=1;AF1=1;AC1=2;DP4=0,0,0,1;MQ=49;FQ=-37.5	GT:PL:GQ	1/1:49,3,0:5											SAM	292	SPGI:CN14841	no hit		-No-Hit-	No Matching Hit found	---NA---	No hit in this database		No hit in this database				No hit in this database		No hit in this database
Sp2_comp100625_c0_seq2	76	.	T	TAAG	33.2	.	INDEL;DP=2;VDB=0.0120;AF1=1;AC1=2;DP4=0,0,1,1;MQ=55;FQ=-40.5	GT:PL:GQ	1/1:72,6,0:10											SAM	292	SPGI:CN14841	no hit		-No-Hit-	No Matching Hit found	---NA---	No hit in this database		No hit in this database				No hit in this database		No hit in this database
Sp2_comp100630_c0_seq1	196	.	AT	ATATTT	214	.	INDEL;DP=24;VDB=0.0140;AF1=1;AC1=2;DP4=0,0,3,8;MQ=47;FQ=-67.5	GT:PL:GQ	1/1:255,33,0:63											SAM	262	No hit in this database						No hit in this database		No hit in this database				No hit in this database		No hit in this database
Sp2_comp100643_c0_seq1	148	.	T	TG	52.5	.	INDEL;DP=8;VDB=0.0042;AF1=0.5;AC1=1;DP4=4,1,2,1;MQ=50;FQ=55.5;PV4=1,1,0.11,0.22	GT:PL:GQ	0/1:90,0,131:93											SAM	202	No hit in this database						No hit in this database		No hit in this database				No hit in this database		No hit in this database
Sp2_comp100646_c0_seq1	115	.	AC	A	54.5	.	INDEL;DP=5;VDB=0.0014;AF1=0.5;AC1=1;DP4=2,0,2,1;MQ=52;FQ=18.5;PV4=1,0.43,0,1	GT:PL:GQ	0/1:92,0,53:56											SAM	412	No hit in this database						No hit in this database		No hit in this database				No hit in this database		No hit in this database
Sp2_comp100648_c0_seq1	105	.	AACAGACAGACA	AACAGACA	22.5	.	INDEL;DP=1;AF1=1;AC1=2;DP4=0,0,1,0;MQ=60;FQ=-37.5	GT:PL:GQ	1/1:60,3,0:6											SAM	454	No hit in this database						No hit in this database		No hit in this database				No hit in this database		No hit in this database
Sp2_comp100648_c0_seq1	330	.	CG	CGCAGACGGCGGTG	11.8	.	INDEL;DP=1;AF1=1;AC1=2;DP4=0,0,1,0;MQ=49;FQ=-37.5	GT:PL:GQ	1/1:49,3,0:5											SAM	454	No hit in this database						No hit in this database		No hit in this database				No hit in this database		No hit in this database
Sp2_comp100652_c0_seq1	129	.	TAAA	TAA	15.4	.	INDEL;DP=2;VDB=0.0139;AF1=1;AC1=2;DP4=0,0,1,1;MQ=53;FQ=-40.5	GT:PL:GQ	1/1:54,6,0:10											SAM	233	No hit in this database						No hit in this database		No hit in this database				No hit in this database		No hit in this database
Sp2_comp100682_c1_seq1	110	.	AT	A	73.8	PASS	AC=6;AF=1.00;AN=6;DP=8;FS=0.000;MLEAC=6;MLEAF=1.00;MQ=60.00;MQ0=0;QD=9.22;RPA=10,9;RU=T;STR	GT:AD:DP:GQ:MLPSAC:MLPSAF:PL	1/1/1/1/1/1:0,5:8:4:6:1.00:107,36,23,15,9,4,0											GATK	247	No hit in this database						No hit in this database		No hit in this database				No hit in this database		No hit in this database
Sp2_comp100682_c1_seq1	66	.	TTTGCATTG	TTTG	22.5	.	INDEL;DP=4;VDB=0.0199;AF1=1;AC1=2;DP4=0,0,1,0;MQ=60;FQ=-37.5	GT:PL:GQ	1/1:60,3,0:6											SAM	247	No hit in this database						No hit in this database		No hit in this database				No hit in this database		No hit in this database
Sp2_comp1006953_c0_seq1	22	.	TG	TGG	17.6	.	INDEL;DP=29;VDB=0.0000;AF1=0.5032;AC1=1;DP4=1,0,2,0;MQ=43;FQ=-15.6;PV4=1,1,1,0	GT:PL:GQ	0/1:55,0,19:22											SAM	212	No hit in this database						No hit in this database		No hit in this database				No hit in this database		No hit in this database
Sp2_comp100701_c0_seq1	23	.	GAAAAA	GAAAAAA	16.5	.	INDEL;DP=6;VDB=0.0003;AF1=1;AC1=2;DP4=0,0,2,1;MQ=54;FQ=-43.5	GT:PL:GQ	1/1:56,9,0:15											SAM	344	No hit in this database						No hit in this database		No hit in this database				No hit in this database		No hit in this database
Sp2_comp100702_c0_seq1	273	.	GTCAAGT	GTCAAGTACTCAAGT	7.35	.	INDEL;DP=2;VDB=0.0194;AF1=0.5;AC1=1;DP4=1,0,0,1;MQ=49;FQ=5.98;PV4=1,1,1,1	GT:PL:GQ	0/1:44,0,41:42											SAM	327	No hit in this database						No hit in this database		No hit in this database				No hit in this database		No hit in this database
Sp2_comp100703_c0_seq1	104	.	T	TG	7728.91	PASS	AC=6;AF=1.00;AN=6;BaseQRankSum=0.278;DP=220;FS=8.642;MLEAC=6;MLEAF=1.00;MQ=48.63;MQ0=0;MQRankSum=-1.715;QD=29.84;RPA=1,2;RU=G;ReadPosRankSum=3.417;STR	GT:AD:DP:GQ:MLPSAC:MLPSAF:PL	1/1/1/1/1/1:4,200:210:20:6:1.00:7764,1388,791,444,201,20,0											GATK	336	SPGI:SNEE881547.1	UniRef100_B9HKZ8	Predicted protein n=1 Tax=Populus trichocarpa RepID=B9HKZ8_POPTR	tr|Q6IDB1|Q6IDB1_ARATH	At5g20165 OS=Arabidopsis thaliana GN=At5g20165	protein	No hit in this database		No hit in this database				No hit in this database		No hit in this database
Sp2_comp100703_c0_seq1	109	.	AG	A	5061.4	PASS	AC=5;AF=0.833;AN=6;BaseQRankSum=2.038;DP=142;FS=0.000;MLEAC=5;MLEAF=0.833;MQ=49.64;MQ0=0;MQRankSum=-2.962;QD=26.16;RPA=2,1;RU=G;ReadPosRankSum=2.917;STR	GT:AD:DP:GQ:MLPSAC:MLPSAF:PL	0/1/1/1/1/1:3,130:133:1:5:0.833:5094,887,499,274,117,0,1											GATK	336	SPGI:SNEE881547.1	UniRef100_B9HKZ8	Predicted protein n=1 Tax=Populus trichocarpa RepID=B9HKZ8_POPTR	tr|Q6IDB1|Q6IDB1_ARATH	At5g20165 OS=Arabidopsis thaliana GN=At5g20165	protein	No hit in this database		No hit in this database				No hit in this database		No hit in this database
Sp2_comp100720_c0_seq1	195	.	GAAA	GAAAA	72	.	INDEL;DP=4;VDB=0.0003;AF1=1;AC1=2;DP4=0,0,1,3;MQ=50;FQ=-46.5	GT:PL:GQ	1/1:112,12,0:21											SAM	222	SPGI:CN28677	no hit		-No-Hit-	No Matching Hit found	---NA---	No hit in this database		No hit in this database				No hit in this database		No hit in this database
Sp2_comp100726_c0_seq1	149	.	TTCATCAT	TTCAT	63.5	.	INDEL;DP=3;VDB=0.0214;AF1=0.5;AC1=1;DP4=1,0,1,1;MQ=54;FQ=7.36;PV4=1,0.017,1,0.36	GT:PL:GQ	0/1:101,0,41:44											SAM	280	No hit in this database						No hit in this database		No hit in this database				No hit in this database		No hit in this database
Sp2_comp100728_c0_seq1	128	.	TA	T	241.08	PASS	AC=6;AF=1.00;AN=6;DP=7;FS=0.000;MLEAC=6;MLEAF=1.00;MQ=56.48;MQ0=0;QD=34.44;RPA=4,3;RU=A;STR	GT:AD:DP:GQ:MLPSAC:MLPSAF:PL	1/1/1/1/1/1:0,7:7:6:6:1.00:275,54,33,21,12,6,0											GATK	394	No hit in this database						No hit in this database		No hit in this database				No hit in this database		No hit in this database
Sp2_comp100728_c0_seq1	138	.	AGTAATTATGTAATTATGTAA	AGTAATTATGTAA	101	.	INDEL;DP=5;VDB=0.0345;AF1=1;AC1=2;DP4=0,0,2,1;MQ=50;FQ=-43.5	GT:PL:GQ	1/1:141,9,0:16											SAM	394	No hit in this database						No hit in this database		No hit in this database				No hit in this database		No hit in this database
Sp2_comp100743_c0_seq1	261	.	GATATA	GATATATA	9.05	.	INDEL;DP=1;AF1=1;AC1=2;DP4=0,0,0,1;MQ=46;FQ=-37.5	GT:PL:GQ	1/1:46,3,0:5											SAM	291	No hit in this database						gi|508775768|gb|EOY23024.1|	Kinase superfamily protein isoform 1 [Theobroma cacao]	AT5G51800.1	Protein kinase superfamily protein		Protein kinase superfamily protein; FUNCTIONS IN: protein kinase activity, ATP binding; INVOLVED IN: protein amino acid phosphorylation; LOCATED IN: cellular_component unknown; EXPRESSED IN: shoot apex, embryo; EXPRESSED DURING: E expanded cotyledon stage, D bilateral stage; CONTAINS InterPro DOMAIN/s: Serine/threonine-protein kinase-like domain (InterPro:IPR017442), Protein kinase-like domain (I…	cassava4.1_024314m|PACid:17964542	Protein kinase superfamily protein	No hit in this database
Sp2_comp100760_c0_seq1	123	.	AACAAACTCACAAA	AACAAA	214	.	INDEL;DP=41;VDB=0.0008;AF1=1;AC1=2;DP4=0,0,39,2;MQ=50;FQ=-158	GT:PL:GQ	1/1:255,123,0:99	Sp2_comp100760_c0_seq1	123	.	AACAAACTC	A	4809.86	PASS	AC=6;AF=1.00;AN=6;DP=45;FS=0.000;MLEAC=6;MLEAF=1.00;MQ=59.22;MQ0=0;QD=28.69	GT:AD:DP:GQ:MLPSAC:MLPSAF:PL	1/1/1/1/1/1:0,45:45:36:6:1.00:4845,350,215,135,79,36,0	SG	994	SPGI:CN01228	UniRef100_C6T1Y8	Putative uncharacterized protein n=1 Tax=Glycine max RepID=C6T1Y8_SOYBN	sp|Q9FZ89|Y1815_ARATH	UPF0426 protein At1g28150, chloroplastic OS=Arabidopsis thaliana GN=At1g28150	at1g28150 f3h9_17	gi|460377080|ref|XP_004234323.1|	PREDICTED: UPF0426 protein At1g28150, chloroplastic-like [Solanum lycopersicum]	AT1G28150.1			unknown protein; FUNCTIONS IN: molecular_function unknown; INVOLVED IN: biological_process unknown; LOCATED IN: plastoglobule; EXPRESSED IN: 22 plant structures; EXPRESSED DURING: 13 growth stages; Has 96 Blast hits to 96 proteins in 44 species: Archae - 0; Bacteria - 56; Metazoa - 0; Fungi - 0; Plants - 40; Viruses - 0; Other Eukaryotes - 0 (source: NCBI BLink).	No hit in this database		PGSC0003DMP400026687|PACid:24402285	AT1G28150.1
Sp2_comp100760_c0_seq1	563	.	TAA	TAAA	218	.	INDEL;DP=215;VDB=0.0380;AF1=0.505;AC1=1;DP4=18,19,70,98;MQ=48;FQ=-17.6;PV4=0.47,1,0.1,0.42	GT:PL:GQ	0/1:255,0,17:20	Sp2_comp100760_c0_seq1	563	.	T	TA	6406.86	PASS	AC=5;AF=0.833;AN=6;BaseQRankSum=0.508;DP=217;FS=4.362;MLEAC=5;MLEAF=0.833;MQ=59.68;MQ0=0;MQRankSum=0.726;QD=29.52;RPA=2,3;RU=A;ReadPosRankSum=-0.207;STR	GT:AD:DP:GQ:MLPSAC:MLPSAF:PL	0/1/1/1/1/1:38,170:216:50:5:0.833:6442,922,448,196,50,0,1095	SG	994	SPGI:CN01228	UniRef100_C6T1Y8	Putative uncharacterized protein n=1 Tax=Glycine max RepID=C6T1Y8_SOYBN	sp|Q9FZ89|Y1815_ARATH	UPF0426 protein At1g28150, chloroplastic OS=Arabidopsis thaliana GN=At1g28150	at1g28150 f3h9_17	gi|460377080|ref|XP_004234323.1|	PREDICTED: UPF0426 protein At1g28150, chloroplastic-like [Solanum lycopersicum]	AT1G28150.1			unknown protein; FUNCTIONS IN: molecular_function unknown; INVOLVED IN: biological_process unknown; LOCATED IN: plastoglobule; EXPRESSED IN: 22 plant structures; EXPRESSED DURING: 13 growth stages; Has 96 Blast hits to 96 proteins in 44 species: Archae - 0; Bacteria - 56; Metazoa - 0; Fungi - 0; Plants - 40; Viruses - 0; Other Eukaryotes - 0 (source: NCBI BLink).	No hit in this database		PGSC0003DMP400026687|PACid:24402285	AT1G28150.1
Sp2_comp100760_c0_seq1	623	.	ATTT	ATT	179	.	INDEL;DP=190;VDB=0.0398;AF1=0.5;AC1=1;DP4=12,21,60,80;MQ=44;FQ=42.5;PV4=0.56,2.3e-30,7.5e-16,1	GT:PL:GQ	0/1:217,0,77:80	Sp2_comp100760_c0_seq1	623	.	AT	A	5544.86	PASS	AC=5;AF=0.833;AN=6;BaseQRankSum=2.508;DP=193;FS=2.426;MLEAC=5;MLEAF=0.833;MQ=59.89;MQ0=0;MQRankSum=1.290;QD=28.73;RPA=3,2;RU=T;ReadPosRankSum=1.006;STR	GT:AD:DP:GQ:MLPSAC:MLPSAF:PL	0/1/1/1/1/1:36,147:193:34:5:0.833:5580,776,368,154,34,0,1064	SG	994	SPGI:CN01228	UniRef100_C6T1Y8	Putative uncharacterized protein n=1 Tax=Glycine max RepID=C6T1Y8_SOYBN	sp|Q9FZ89|Y1815_ARATH	UPF0426 protein At1g28150, chloroplastic OS=Arabidopsis thaliana GN=At1g28150	at1g28150 f3h9_17	gi|460377080|ref|XP_004234323.1|	PREDICTED: UPF0426 protein At1g28150, chloroplastic-like [Solanum lycopersicum]	AT1G28150.1			unknown protein; FUNCTIONS IN: molecular_function unknown; INVOLVED IN: biological_process unknown; LOCATED IN: plastoglobule; EXPRESSED IN: 22 plant structures; EXPRESSED DURING: 13 growth stages; Has 96 Blast hits to 96 proteins in 44 species: Archae - 0; Bacteria - 56; Metazoa - 0; Fungi - 0; Plants - 40; Viruses - 0; Other Eukaryotes - 0 (source: NCBI BLink).	No hit in this database		PGSC0003DMP400026687|PACid:24402285	AT1G28150.1
Sp2_comp100760_c0_seq1	758	.	CA	C	217	.	INDEL;DP=96;VDB=0.0271;AF1=0.5;AC1=1;DP4=7,10,36,41;MQ=48;FQ=136;PV4=0.79,7.2e-13,0.0049,1	GT:PL:GQ	0/1:255,0,171:99	Sp2_comp100760_c0_seq1	758	.	CA	C	3292	PASS	AC=5;AF=0.833;AN=6;BaseQRankSum=2.111;DP=99;FS=3.439;MLEAC=5;MLEAF=0.833;MQ=59.73;MQ0=0;MQRankSum=0.445;QD=33.25;ReadPosRankSum=2.684	GT:AD:DP:GQ:MLPSAC:MLPSAF:PL	0/1/1/1/1/1:20,78:99:15:5:0.833:3327,405,190,78,15,0,685	SG	994	SPGI:CN01228	UniRef100_C6T1Y8	Putative uncharacterized protein n=1 Tax=Glycine max RepID=C6T1Y8_SOYBN	sp|Q9FZ89|Y1815_ARATH	UPF0426 protein At1g28150, chloroplastic OS=Arabidopsis thaliana GN=At1g28150	at1g28150 f3h9_17	gi|460377080|ref|XP_004234323.1|	PREDICTED: UPF0426 protein At1g28150, chloroplastic-like [Solanum lycopersicum]	AT1G28150.1			unknown protein; FUNCTIONS IN: molecular_function unknown; INVOLVED IN: biological_process unknown; LOCATED IN: plastoglobule; EXPRESSED IN: 22 plant structures; EXPRESSED DURING: 13 growth stages; Has 96 Blast hits to 96 proteins in 44 species: Archae - 0; Bacteria - 56; Metazoa - 0; Fungi - 0; Plants - 40; Viruses - 0; Other Eukaryotes - 0 (source: NCBI BLink).	No hit in this database		PGSC0003DMP400026687|PACid:24402285	AT1G28150.1
Sp2_comp100776_c0_seq1	178	.	G	GTCCTAATA	203	.	INDEL;DP=19;VDB=0.0271;AF1=0.5;AC1=1;DP4=7,2,6,3;MQ=46;FQ=205;PV4=1,0.49,0.25,1	GT:PL:GQ	0/1:241,0,245:99	Sp2_comp100776_c0_seq1	178	.	G	GTCCTAATA	945.32	PASS	AC=3;AF=0.500;AN=6;BaseQRankSum=0.857;DP=21;FS=0.000;MLEAC=3;MLEAF=0.500;MQ=60.00;MQ0=0;MQRankSum=0.939;QD=16.88;ReadPosRankSum=-0.449	GT:AD:DP:GQ:MLPSAC:MLPSAF:PL	0/0/0/1/1/1:9,10:21:3:3:0.500:978,28,6,0,3,21,982	SG	336	No hit in this database						No hit in this database		No hit in this database				No hit in this database		No hit in this database
Sp2_comp100776_c0_seq1	245	.	ATTTTTTTTTTT	ATTTTTTTTTT,ATTTTTTTTT	5.3	.	INDEL;DP=18;VDB=0.0345;AF1=1;AC1=2;DP4=2,1,4,9;MQ=47;FQ=-48.5;PV4=0.52,0.11,0.28,1	GT:PL:GQ	1/1:44,14,0,43,22,42:14	Sp2_comp100776_c0_seq1	245	.	AT	A	300.88	PASS	AC=5;AF=0.833;AN=6;BaseQRankSum=0.255;DP=19;FS=0.000;MLEAC=5;MLEAF=0.833;MQ=55.27;MQ0=0;MQRankSum=-0.594;QD=15.84;RPA=11,10;RU=T;ReadPosRankSum=0.934;STR	GT:AD:DP:GQ:MLPSAC:MLPSAF:PL	0/1/1/1/1/1:2,13:17:6:5:0.833:335,75,39,19,6,0,30	SG	336	No hit in this database						No hit in this database		No hit in this database				No hit in this database		No hit in this database
Sp2_comp100776_c0_seq1	300	.	TAATTTGAAAATT	TAATTTGAAAATTTGAAAATT	148	.	INDEL;DP=8;VDB=0.0081;AF1=1;AC1=2;DP4=0,0,2,4;MQ=39;FQ=-52.5	GT:PL:GQ	1/1:188,18,0:33											SAM	336	No hit in this database						No hit in this database		No hit in this database				No hit in this database		No hit in this database
Sp2_comp100776_c0_seq1	69	.	ATTTTTTT	ATTTTTTTT	11.3	.	INDEL;DP=10;VDB=0.0365;AF1=1;AC1=2;DP4=0,0,2,2;MQ=49;FQ=-46.5	GT:PL:GQ	1/1:51,12,0:17											SAM	336	No hit in this database						No hit in this database		No hit in this database				No hit in this database		No hit in this database
Sp2_comp100786_c0_seq1	126	.	CTTTTT	CTTTT	27.7	.	INDEL;DP=5;VDB=0.0001;AF1=1;AC1=2;DP4=0,0,5,0;MQ=51;FQ=-49.5	GT:PL:GQ	1/1:68,15,0:27	Sp2_comp100786_c0_seq1	126	.	CT	C	142.71	PASS	AC=4;AF=0.667;AN=6;BaseQRankSum=0.922;DP=7;FS=0.000;MLEAC=4;MLEAF=0.667;MQ=55.03;MQ0=0;MQRankSum=1.495;QD=20.39;RPA=5,4;RU=T;ReadPosRankSum=1.495;STR	GT:AD:DP:GQ:MLPSAC:MLPSAF:PL	0/0/1/1/1/1:2,5:7:1:4:0.667:174,22,9,3,0,1,56	SG	381	No hit in this database						No hit in this database		No hit in this database				No hit in this database		No hit in this database
Sp2_comp1007925_c0_seq1	143	.	TAACGAAC	TAAC	41.2	.	INDEL;DP=3;VDB=0.0224;AF1=1;AC1=2;DP4=0,0,0,2;MQ=44;FQ=-40.5	GT:PL:GQ	1/1:80,6,0:10											SAM	448	No hit in this database						No hit in this database		No hit in this database				No hit in this database		No hit in this database
Sp2_comp1008_c0_seq1	111	.	TGGTTCGTACGAGGTTCG	TGGTTCG	3.81	.	INDEL;DP=2;VDB=0.0127;AF1=1;AC1=2;DP4=0,0,1,0;MQ=39;FQ=-37.5	GT:PL:GQ	0/1:39,3,0:4											SAM	241	No hit in this database						No hit in this database		No hit in this database				No hit in this database		No hit in this database
Sp2_comp100807_c0_seq1	222	.	A	AAATT	379.08	PASS	AC=6;AF=1.00;AN=6;DP=7;FS=0.000;MLEAC=6;MLEAF=1.00;MQ=60.00;MQ0=0;QD=29.68	GT:AD:DP:GQ:MLPSAC:MLPSAF:PL	1/1/1/1/1/1:0,7:7:6:6:1.00:413,54,33,21,12,6,0											GATK	347	No hit in this database						No hit in this database		No hit in this database				No hit in this database		No hit in this database
Sp2_comp100807_c0_seq1	242	.	A	ACC	443.75	PASS	AC=6;AF=1.00;AN=6;DP=9;FS=0.000;MLEAC=6;MLEAF=1.00;MQ=60.00;MQ0=0;QD=23.48	GT:AD:DP:GQ:MLPSAC:MLPSAF:PL	1/1/1/1/1/1:0,9:9:7:6:1.00:478,70,43,27,16,7,0											GATK	347	No hit in this database						No hit in this database		No hit in this database				No hit in this database		No hit in this database
Sp2_comp100807_c0_seq1	266	.	CAA	C	263.36	PASS	AC=6;AF=1.00;AN=6;DP=7;FS=0.000;MLEAC=6;MLEAF=1.00;MQ=60.00;MQ0=0;QD=32.42;RPA=5,3;RU=A;STR	GT:AD:DP:GQ:MLPSAC:MLPSAF:PL	1/1/1/1/1/1:0,6:7:5:6:1.00:297,47,29,18,11,5,0											GATK	347	No hit in this database						No hit in this database		No hit in this database				No hit in this database		No hit in this database
Sp2_comp10083_c0_seq2	109	.	TTCAATCAA	TTCAATCAATCAA	112	.	INDEL;DP=3;VDB=0.0080;AF1=1;AC1=2;DP4=0,0,1,2;MQ=54;FQ=-43.5	GT:PL:GQ	1/1:152,9,0:16											SAM	253	No hit in this database						No hit in this database		No hit in this database				No hit in this database		No hit in this database
Sp2_comp100866_c0_seq1	31	.	ATT	AT	29.2	.	INDEL;DP=2;VDB=0.0167;AF1=1;AC1=2;DP4=0,0,1,1;MQ=60;FQ=-40.5	GT:PL:GQ	1/1:68,6,0:10											SAM	414	No hit in this database						No hit in this database		No hit in this database				No hit in this database		No hit in this database
Sp2_comp100872_c0_seq1	333	.	G	GT	169.79	PASS	AC=6;AF=1.00;AN=6;DP=5;FS=0.000;MLEAC=6;MLEAF=1.00;MQ=57.47;MQ0=0;QD=33.96;RPA=2,3;RU=T;STR	GT:AD:DP:GQ:MLPSAC:MLPSAF:PL	1/1/1/1/1/1:0,5:5:4:6:1.00:203,39,24,15,9,4,0											GATK	969	No hit in this database						No hit in this database		No hit in this database				No hit in this database		No hit in this database
Sp2_comp100882_c0_seq1	73	.	ATT	AT	77.5	.	INDEL;DP=13;VDB=0.0322;AF1=0.5;AC1=1;DP4=3,5,3,2;MQ=52;FQ=80.5;PV4=0.59,0.0033,0.47,1	GT:PL:GQ	0/1:115,0,205:99											SAM	205	No hit in this database						No hit in this database		No hit in this database				No hit in this database		No hit in this database
Sp2_comp100896_c0_seq1	35	.	ACCG	ACCGCCG	152	.	INDEL;DP=5;VDB=0.0014;AF1=1;AC1=2;DP4=0,0,2,2;MQ=53;FQ=-46.5	GT:PL:GQ	1/1:192,12,0:21											SAM	202	No hit in this database						gi|462412874|gb|EMJ17923.1|	hypothetical protein PRUPE_ppa025712mg [Prunus persica]	AT2G19130.1	S-locus lectin protein kinase family protein		S-locus lectin protein kinase family protein; FUNCTIONS IN: protein serine/threonine kinase activity, sugar binding, protein kinase activity, ATP binding; INVOLVED IN: protein amino acid phosphorylation, recognition of pollen; LOCATED IN: endomembrane system; EXPRESSED IN: 19 plant structures; EXPRESSED DURING: 13 growth stages; CONTAINS InterPro DOMAIN/s: Curculin-like (mannose-binding) lectin (…	cassava4.1_023618m|PACid:17964797	S-locus lectin protein kinase family protein	PGSC0003DMP400014939|PACid:24414581	receptor kinase 3
Sp2_comp100913_c0_seq1	192	.	CATA	CA	84.5	.	INDEL;DP=4;VDB=0.0301;AF1=0.5;AC1=1;DP4=1,0,2,1;MQ=48;FQ=5.09;PV4=1,0.0065,0.31,1	GT:PL:GQ	0/1:122,0,38:41											SAM	330	No hit in this database						No hit in this database		No hit in this database				No hit in this database		No hit in this database
Sp2_comp100915_c0_seq1	265	.	GT	GTT	9.71	.	INDEL;DP=2;VDB=0.0196;AF1=1;AC1=2;DP4=0,0,1,1;MQ=41;FQ=-40.5	GT:PL:GQ	1/1:48,6,0:8											SAM	383	No hit in this database						No hit in this database		No hit in this database				No hit in this database		No hit in this database
Sp2_comp100915_c0_seq1	298	.	GCTAGGAG	GCTAGGAGCCTAGGAG	10.8	.	INDEL;DP=3;VDB=0.0214;AF1=1;AC1=2;DP4=0,0,1,0;MQ=48;FQ=-37.5	GT:PL:GQ	1/1:48,3,0:5											SAM	383	No hit in this database						No hit in this database		No hit in this database				No hit in this database		No hit in this database
Sp2_comp100920_c0_seq1	41	.	TTATGAGCAAACAC	T	133	.	INDEL;DP=12;VDB=0.0014;AF1=0.5;AC1=1;DP4=5,2,3,1;MQ=57;FQ=136;PV4=1,0.085,1,1	GT:PL:GQ	0/1:171,0,255:99											SAM	391	No hit in this database						gi|462423072|gb|EMJ27335.1|	hypothetical protein PRUPE_ppa014659mg [Prunus persica]	AT2G29120.1	glutamate receptor 2.7	member of Putative ligand-gated ion channel subunit family	glutamate receptor 2.7 (GLR2.7); FUNCTIONS IN: intracellular ligand-gated ion channel activity; INVOLVED IN: cellular calcium ion homeostasis, response to light stimulus; LOCATED IN: vacuole; EXPRESSED IN: stem, cotyledon, leaf whorl, leaf, stamen; EXPRESSED DURING: LP.06 six leaves visible, LP.04 four leaves visible, 4 anthesis, LP.10 ten leaves visible, LP.08 eight leaves visible; CONTAINS Inte…	cassava4.1_027103m|PACid:17985708	glutamate receptor 2.7	PGSC0003DMP400045676|PACid:24393411	glutamate receptor 2.7
Sp2_comp100924_c0_seq1	173	.	TTA	TTATA	22.5	.	INDEL;DP=2;VDB=0.0080;AF1=1;AC1=2;DP4=0,0,1,0;MQ=60;FQ=-37.5	GT:PL:GQ	1/1:60,3,0:6											SAM	371	No hit in this database						No hit in this database		No hit in this database				No hit in this database		No hit in this database
Sp2_comp100924_c0_seq1	302	.	GGAGAGA	GGAGA	12.7	.	INDEL;DP=1;AF1=1;AC1=2;DP4=0,0,1,0;MQ=50;FQ=-37.5	GT:PL:GQ	1/1:50,3,0:5											SAM	371	No hit in this database						No hit in this database		No hit in this database				No hit in this database		No hit in this database
Sp2_comp100930_c0_seq1	178	.	CTTTA	CTTTATTTA	163	.	INDEL;DP=10;VDB=0.0118;AF1=1;AC1=2;DP4=0,0,3,4;MQ=41;FQ=-55.5	GT:PL:GQ	1/1:203,21,0:39											SAM	236	No hit in this database						No hit in this database		No hit in this database				No hit in this database		No hit in this database
Sp2_comp100955_c0_seq2	105	.	GATTGAGAGTAGC	G	10528.9	PASS	AC=6;AF=1.00;AN=6;DP=100;FS=0.000;MLEAC=6;MLEAF=1.00;MQ=59.03;MQ0=0;QD=26.32	GT:AD:DP:GQ:MLPSAC:MLPSAF:PL	1/1/1/1/1/1:0,72:100:57:6:1.00:10564,560,344,217,127,57,0											GATK	236	SPGI:CN17296	UniRef100_Q9XGI7	Nicotianamine synthase n=1 Tax=Solanum lycopersicum RepID=NAS_SOLLC	sp|Q9C7X5|NAS4_ARATH	Probable nicotianamine synthase 4 OS=Arabidopsis thaliana GN=NAS4	nicotianamine synthase	No hit in this database		No hit in this database				No hit in this database		No hit in this database
Sp2_comp100955_c0_seq2	124	.	A	AATATGGAAAG	9013.86	PASS	AC=6;AF=1.00;AN=6;DP=72;FS=0.000;MLEAC=6;MLEAF=1.00;MQ=59.99;MQ0=0;QD=29.64	GT:AD:DP:GQ:MLPSAC:MLPSAF:PL	1/1/1/1/1/1:0,72:72:57:6:1.00:9049,560,344,217,127,57,0											GATK	236	SPGI:CN17296	UniRef100_Q9XGI7	Nicotianamine synthase n=1 Tax=Solanum lycopersicum RepID=NAS_SOLLC	sp|Q9C7X5|NAS4_ARATH	Probable nicotianamine synthase 4 OS=Arabidopsis thaliana GN=NAS4	nicotianamine synthase	No hit in this database		No hit in this database				No hit in this database		No hit in this database
Sp2_comp100955_c0_seq2	223	.	C	CG	214	.	INDEL;DP=107;VDB=0.0003;AF1=1;AC1=2;DP4=0,0,69,27;MQ=44;FQ=-290	GT:PL:GQ	1/1:255,255,0:99											SAM	236	SPGI:CN17296	UniRef100_Q9XGI7	Nicotianamine synthase n=1 Tax=Solanum lycopersicum RepID=NAS_SOLLC	sp|Q9C7X5|NAS4_ARATH	Probable nicotianamine synthase 4 OS=Arabidopsis thaliana GN=NAS4	nicotianamine synthase	No hit in this database		No hit in this database				No hit in this database		No hit in this database
Sp2_comp100955_c0_seq2	33	.	GATATAT	GATAT	82.4	.	INDEL;DP=3;VDB=0.0080;AF1=1;AC1=2;DP4=0,0,3,0;MQ=60;FQ=-43.5	GT:PL:GQ	1/1:122,9,0:16											SAM	236	SPGI:CN17296	UniRef100_Q9XGI7	Nicotianamine synthase n=1 Tax=Solanum lycopersicum RepID=NAS_SOLLC	sp|Q9C7X5|NAS4_ARATH	Probable nicotianamine synthase 4 OS=Arabidopsis thaliana GN=NAS4	nicotianamine synthase	No hit in this database		No hit in this database				No hit in this database		No hit in this database
Sp2_comp100975_c1_seq1	181	.	CTT	CTTT	11.8	.	INDEL;DP=3;VDB=0.0224;AF1=0.501;AC1=1;DP4=0,1,1,1;MQ=47;FQ=-10.9;PV4=1,0.41,0.29,0.33	GT:PL:GQ	0/1:49,0,24:28											SAM	288	No hit in this database						No hit in this database		No hit in this database				No hit in this database		No hit in this database
Sp2_comp100976_c0_seq1	75	.	TAAAAAAAA	TAAAAAAAAAAA	35.2	.	INDEL;DP=2;VDB=0.0151;AF1=1;AC1=2;DP4=0,0,1,1;MQ=60;FQ=-40.5	GT:PL:GQ	1/1:74,6,0:10											SAM	220	No hit in this database						No hit in this database		No hit in this database				No hit in this database		No hit in this database
Sp2_comp100983_c0_seq1	153	.	T	TC	4143.86	PASS	AC=3;AF=0.500;AN=6;BaseQRankSum=-2.798;DP=247;FS=7.115;MLEAC=3;MLEAF=0.500;MQ=60.00;MQ0=0;MQRankSum=-0.739;QD=16.78;RPA=3,4;RU=C;ReadPosRankSum=-1.263;STR	GT:AD:DP:GQ:MLPSAC:MLPSAF:PL	0/0/0/1/1/1:114,125:247:45:3:0.500:4179,343,78,0,45,266,2147483647											GATK	275	SPGI:CN05528	UniRef100_Q6UQE4	Calmodulin 4 (Fragment) n=1 Tax=Daucus carota RepID=Q6UQE4_DAUCA	sp|P59220|CALM7_ARATH	Calmodulin-7 OS=Arabidopsis thaliana GN=CAM7	calmodulin	No hit in this database		No hit in this database				No hit in this database		No hit in this database
Sp2_comp100992_c0_seq1	317	.	GAAAAAAAA	GAAAAAAAAAAA,GAAAAAAAAAA	30.2	.	INDEL;DP=3;VDB=0.0107;AF1=1;AC1=2;DP4=0,0,1,2;MQ=50;FQ=-40.5	GT:PL:GQ	1/1:85,22,16,68,0,65:10											SAM	463	SPGI:SNFRFM4LP02P8IM0	UniRef100_Q9FUK8	CONSTANS-like protein n=1 Tax=Ipomoea nil RepID=Q9FUK8_IPONI	sp|Q96502|COL2_ARATH	Zinc finger protein CONSTANS-LIKE 2 OS=Arabidopsis thaliana GN=COL2	zinc finger	No hit in this database		No hit in this database				No hit in this database		No hit in this database
Sp2_comp101002_c1_seq1	238	.	CAA	CAATTAA	96.4	.	INDEL;DP=3;VDB=0.0133;AF1=1;AC1=2;DP4=0,0,2,1;MQ=48;FQ=-43.5	GT:PL:GQ	1/1:136,9,0:16											SAM	287	No hit in this database						gi|502140240|ref|XP_004504125.1|	PREDICTED: uncharacterized protein LOC101498637 [Cicer arietinum]	AT1G67850.2	Protein of unknown function (DUF707)		Protein of unknown function (DUF707); CONTAINS InterPro DOMAIN/s: Protein of unknown function DUF707 (InterPro:IPR007877); BEST Arabidopsis thaliana protein match is: Protein of unknown function (DUF707) (TAIR:AT1G13000.2); Has 35333 Blast hits to 34131 proteins in 2444 species: Archae - 798; Bacteria - 22429; Metazoa - 974; Fungi - 991; Plants - 531; Viruses - 0; Other Eukaryotes - 9610 (source:…	cassava4.1_033749m|PACid:17963147	Protein of unknown function (DUF707)	PGSC0003DMP400032406|PACid:24386910	Protein of unknown function (DUF707)
Sp2_comp101010_c0_seq1	162	.	AATTTATTTA	AA	36.5	.	INDEL;DP=6;VDB=0.0140;AF1=0.5;AC1=1;DP4=2,2,0,2;MQ=50;FQ=39.5;PV4=0.47,0.23,1,1	GT:PL:GQ	0/1:74,0,150:77											SAM	217	SPGI:SNFRFM4LP02PNN3N			-No-Hit-		---NA---	No hit in this database		No hit in this database				No hit in this database		No hit in this database
Sp2_comp101011_c0_seq2	67	.	TTA	TTATCACCATACTTAGCAGTA	16.6	.	INDEL;DP=2;VDB=0.0176;AF1=0.5;AC1=1;DP4=1,0,1,0;MQ=60;FQ=16.6;PV4=1,1,1,1	GT:PL:GQ	0/1:54,0,54:54											SAM	243	No hit in this database						No hit in this database		No hit in this database				No hit in this database		No hit in this database
Sp2_comp101021_c0_seq1	135	.	C	CT	1094.9	PASS	AC=6;AF=1.00;AN=6;DP=31;FS=0.000;MLEAC=6;MLEAF=1.00;MQ=56.77;MQ0=0;QD=32.32;RPA=1,2;RU=T;STR	GT:AD:DP:GQ:MLPSAC:MLPSAF:PL	1/1/1/1/1/1:0,27:31:21:6:1.00:1130,210,129,81,48,21,0											GATK	242	No hit in this database						gi|508699144|gb|EOX91040.1|	Soluble inorganic pyrophosphatase isoform 1 [Theobroma cacao]	AT2G18230.1	pyrophosphorylase 2	Encodes a protein that might have inorganic pyrophosphatase activity.	pyrophosphorylase 2 (PPa2); FUNCTIONS IN: inorganic diphosphatase activity, pyrophosphatase activity; INVOLVED IN: phosphate metabolic process, metabolic process; LOCATED IN: membrane, cytoplasm; EXPRESSED IN: 22 plant structures; EXPRESSED DURING: 14 growth stages; CONTAINS InterPro DOMAIN/s: Inorganic pyrophosphatase (InterPro:IPR008162); BEST Arabidopsis thaliana protein match is: pyrophosphor…	cassava4.1_016050m|PACid:17979314	pyrophosphorylase 4	PGSC0003DMP400006264|PACid:24425627	pyrophosphorylase 1
Sp2_comp101024_c0_seq1	162	.	CAAA	CAAAA	8.83	.	INDEL;DP=3;VDB=0.0189;AF1=1;AC1=2;DP4=0,0,1,1;MQ=50;FQ=-40.5	GT:PL:GQ	1/1:47,6,0:8											SAM	217	No hit in this database						No hit in this database		No hit in this database				No hit in this database		PGSC0003DMP400010605|PACid:24383548	Uncharacterised conserved protein UCP031088, alpha/beta hydrolase
Sp2_comp101038_c0_seq1	274	.	TAAA	TAAAAA	8.18	.	INDEL;DP=5;VDB=0.0384;AF1=0.5001;AC1=1;DP4=0,1,2,0;MQ=37;FQ=3.52;PV4=0.33,0.49,0.31,1	GT:PL:GQ	0/1:45,0,36:39											SAM	334	No hit in this database						No hit in this database		No hit in this database				No hit in this database		No hit in this database
Sp2_comp101052_c0_seq1	135	.	AT	ATGTT	12.7	.	INDEL;DP=1;AF1=1;AC1=2;DP4=0,0,1,0;MQ=50;FQ=-37.5	GT:PL:GQ	1/1:50,3,0:5											SAM	309	No hit in this database						No hit in this database		No hit in this database				No hit in this database		No hit in this database
Sp2_comp101057_c0_seq1	124	.	GCCC	GCCCCC	12.7	.	INDEL;DP=1;AF1=1;AC1=2;DP4=0,0,0,1;MQ=50;FQ=-37.5	GT:PL:GQ	1/1:50,3,0:5											SAM	226	No hit in this database						No hit in this database		No hit in this database				No hit in this database		No hit in this database
Sp2_comp101058_c0_seq1	126	.	CCCGGCC	CCC	135	.	INDEL;DP=114;VDB=0.0025;AF1=1;AC1=2;DP4=0,0,3,1;MQ=50;FQ=-46.5	GT:PL:GQ	1/1:175,12,0:21	Sp2_comp101058_c0_seq1	126	.	CCCGG	C	8158.86	PASS	AC=6;AF=1.00;AN=6;DP=117;FS=0.000;MLEAC=6;MLEAF=1.00;MQ=60.00;MQ0=0;QD=35.67	GT:AD:DP:GQ:MLPSAC:MLPSAF:PL	1/1/1/1/1/1:0,116:117:92:6:1.00:8194,903,553,349,204,92,0	SG	850	SPGI:CN23646	UniRef100_B9SL17	Light-inducible protein atls1, putative n=1 Tax=Ricinus communis RepID=B9SL17_RICCO	tr|Q9SCU2|Q9SCU2_ARATH	LS1-like protein OS=Arabidopsis thaliana GN=T18N14.40	macrophage migration inhibitory factor	gi|460408505|ref|XP_004249685.1|	PREDICTED: macrophage migration inhibitory factor homolog [Solanum lycopersicum]	AT3G51660.1	Tautomerase/MIF superfamily protein		Tautomerase/MIF superfamily protein; FUNCTIONS IN: molecular_function unknown; INVOLVED IN: inflammatory response, response to other organism; LOCATED IN: peroxisome; EXPRESSED IN: 20 plant structures; EXPRESSED DURING: 13 growth stages; CONTAINS InterPro DOMAIN/s: Tautomerase (InterPro:IPR014347), Macrophage migration inhibitory factor (InterPro:IPR001398); BEST Arabidopsis thaliana protein matc…	cassava4.1_019600m|PACid:17964924	Tautomerase/MIF superfamily protein	PGSC0003DMP400019493|PACid:24412962	Tautomerase/MIF superfamily protein
Sp2_comp101058_c0_seq1	162	.	TTATTACGGAGTA	TTA	214	.	INDEL;DP=139;VDB=0.0025;AF1=1;AC1=2;DP4=0,0,17,9;MQ=49;FQ=-113	GT:PL:GQ	1/1:255,78,0:99	Sp2_comp101058_c0_seq1	162	.	TTATTACGGAG	T	18011.9	PASS	AC=6;AF=1.00;AN=6;DP=141;FS=0.000;MLEAC=6;MLEAF=1.00;MQ=60.00;MQ0=0;QD=27.04	GT:AD:DP:GQ:MLPSAC:MLPSAF:PL	1/1/1/1/1/1:0,140:141:99:6:1.00:18047,1089,668,421,247,111,0	SG	850	SPGI:CN23646	UniRef100_B9SL17	Light-inducible protein atls1, putative n=1 Tax=Ricinus communis RepID=B9SL17_RICCO	tr|Q9SCU2|Q9SCU2_ARATH	LS1-like protein OS=Arabidopsis thaliana GN=T18N14.40	macrophage migration inhibitory factor	gi|460408505|ref|XP_004249685.1|	PREDICTED: macrophage migration inhibitory factor homolog [Solanum lycopersicum]	AT3G51660.1	Tautomerase/MIF superfamily protein		Tautomerase/MIF superfamily protein; FUNCTIONS IN: molecular_function unknown; INVOLVED IN: inflammatory response, response to other organism; LOCATED IN: peroxisome; EXPRESSED IN: 20 plant structures; EXPRESSED DURING: 13 growth stages; CONTAINS InterPro DOMAIN/s: Tautomerase (InterPro:IPR014347), Macrophage migration inhibitory factor (InterPro:IPR001398); BEST Arabidopsis thaliana protein matc…	cassava4.1_019600m|PACid:17964924	Tautomerase/MIF superfamily protein	PGSC0003DMP400019493|PACid:24412962	Tautomerase/MIF superfamily protein
Sp2_comp101058_c0_seq1	160	.	T	TC	6270.86	PASS	AC=6;AF=1.00;AN=6;DP=141;FS=0.000;MLEAC=6;MLEAF=1.00;MQ=60.00;MQ0=0;QD=29.98	GT:AD:DP:GQ:MLPSAC:MLPSAF:PL	1/1/1/1/1/1:0,140:141:99:6:1.00:6306,1089,668,421,246,111,0											GATK	850	SPGI:CN23646	UniRef100_B9SL17	Light-inducible protein atls1, putative n=1 Tax=Ricinus communis RepID=B9SL17_RICCO	tr|Q9SCU2|Q9SCU2_ARATH	LS1-like protein OS=Arabidopsis thaliana GN=T18N14.40	macrophage migration inhibitory factor	gi|460408505|ref|XP_004249685.1|	PREDICTED: macrophage migration inhibitory factor homolog [Solanum lycopersicum]	AT3G51660.1	Tautomerase/MIF superfamily protein		Tautomerase/MIF superfamily protein; FUNCTIONS IN: molecular_function unknown; INVOLVED IN: inflammatory response, response to other organism; LOCATED IN: peroxisome; EXPRESSED IN: 20 plant structures; EXPRESSED DURING: 13 growth stages; CONTAINS InterPro DOMAIN/s: Tautomerase (InterPro:IPR014347), Macrophage migration inhibitory factor (InterPro:IPR001398); BEST Arabidopsis thaliana protein matc…	cassava4.1_019600m|PACid:17964924	Tautomerase/MIF superfamily protein	PGSC0003DMP400019493|PACid:24412962	Tautomerase/MIF superfamily protein
Sp2_comp101084_c0_seq1	90	.	TG	T	96	.	INDEL;DP=4;VDB=0.0329;AF1=1;AC1=2;DP4=0,0,2,2;MQ=54;FQ=-46.5	GT:PL:GQ	1/1:136,12,0:21											SAM	207	No hit in this database						No hit in this database		No hit in this database				No hit in this database		No hit in this database
Sp2_comp1010985_c0_seq1	24	.	GTAT	GTATAT	214	.	INDEL;DP=12;VDB=0.0004;AF1=1;AC1=2;DP4=0,0,6,6;MQ=47;FQ=-70.5	GT:PL:GQ	1/1:255,36,0:69											SAM	206	No hit in this database						No hit in this database		No hit in this database				No hit in this database		No hit in this database
Sp2_comp101106_c1_seq1	147	.	C	CGCT	29.5	.	INDEL;DP=15;VDB=0.0345;AF1=0.5;AC1=1;DP4=1,2,2,1;MQ=40;FQ=32.4;PV4=1,0.036,1,1	GT:PL:GQ	0/1:67,0,84:70											SAM	333	No hit in this database						gi|502173618|ref|XP_004515372.1|	PREDICTED: homeobox-leucine zipper protein HAT3-like [Cicer arietinum]	No hit in this database				cassava4.1_013177m|PACid:17978863	homeobox protein 2	No hit in this database
Sp2_comp101106_c1_seq1	289	.	GC	GCTCGTCGGCGGCTCAAACC	3.25	.	INDEL;DP=8;VDB=0.0322;AF1=1;AC1=2;DP4=0,0,0,1;MQ=38;FQ=-37.5	GT:PL:GQ	0/1:38,3,0:4											SAM	333	No hit in this database						gi|502173618|ref|XP_004515372.1|	PREDICTED: homeobox-leucine zipper protein HAT3-like [Cicer arietinum]	No hit in this database				cassava4.1_013177m|PACid:17978863	homeobox protein 2	No hit in this database
Sp2_comp101108_c0_seq1	100	.	CAAAA	CAAA	61.7	.	INDEL;DP=6;VDB=0.0003;AF1=1;AC1=2;DP4=0,0,1,4;MQ=45;FQ=-49.5	GT:PL:GQ	1/1:102,15,0:27	Sp2_comp101108_c0_seq1	100	.	CA	C	438.31	PASS	AC=6;AF=1.00;AN=6;DP=13;FS=0.000;MLEAC=6;MLEAF=1.00;MQ=60.00;MQ0=0;QD=33.72;RPA=4,3;RU=A;STR	GT:AD:DP:GQ:MLPSAC:MLPSAF:PL	1/1/1/1/1/1:0,12:13:10:6:1.00:473,93,57,36,21,10,0	SG	280	No hit in this database						No hit in this database		No hit in this database				No hit in this database		No hit in this database
Sp2_comp101108_c0_seq1	227	.	GAAAAAA	GAAAAAAAA	16.6	.	INDEL;DP=4;VDB=0.0180;AF1=0.5002;AC1=1;DP4=1,1,1,1;MQ=36;FQ=-4.47;PV4=1,1,1,1	GT:PL:GQ	0/1:54,0,32:35											SAM	280	No hit in this database						No hit in this database		No hit in this database				No hit in this database		No hit in this database
Sp2_comp101111_c0_seq1	99	.	CCGGC	CCGGCGGC	83	.	INDEL;DP=11;VDB=0.0164;AF1=1;AC1=2;DP4=0,0,3,1;MQ=36;FQ=-46.5	GT:PL:GQ	1/1:123,12,0:21	Sp2_comp101111_c0_seq1	99	.	C	CCGG	253.79	PASS	AC=6;AF=1.00;AN=6;DP=8;FS=0.000;MLEAC=6;MLEAF=1.00;MQ=58.15;MQ0=0;QD=31.72;RPA=1,2;RU=CGG;STR	GT:AD:DP:GQ:MLPSAC:MLPSAF:PL	1/1/1/1/1/1:0,5:8:4:6:1.00:287,39,24,15,9,4,0	SG	208	No hit in this database						No hit in this database		No hit in this database				No hit in this database		No hit in this database
Sp2_comp101111_c0_seq1	184	.	GC	GCTGCAAATCTGCC	56.5	.	INDEL;DP=8;VDB=0.0019;AF1=0.5;AC1=1;DP4=2,3,3,0;MQ=40;FQ=59.5;PV4=0.2,1,1,1	GT:PL:GQ	0/1:94,0,138:97											SAM	208	No hit in this database						No hit in this database		No hit in this database				No hit in this database		No hit in this database
Sp2_comp101114_c0_seq1	242	.	TACACACACACACACA	TACACACA	22.5	.	INDEL;DP=1;AF1=1;AC1=2;DP4=0,0,1,0;MQ=60;FQ=-37.5	GT:PL:GQ	1/1:60,3,0:6											SAM	370	No hit in this database						No hit in this database		No hit in this database				No hit in this database		No hit in this database
Sp2_comp101140_c0_seq1	281	.	T	TGCTC	217	.	INDEL;DP=16;VDB=0.0011;AF1=0.5;AC1=1;DP4=3,2,5,5;MQ=48;FQ=115;PV4=1,1,1,0.48	GT:PL:GQ	0/1:255,0,150:99											SAM	312	SPGI:SNFRFM4LP02P3A5C			-No-Hit-		---NA---	gi|460393176|ref|XP_004242187.1|	PREDICTED: uncharacterized protein LOC101262731 [Solanum lycopersicum]	AT1G48960.1	Adenine nucleotide alpha hydrolases-like superfamily protein		Adenine nucleotide alpha hydrolases-like superfamily protein; FUNCTIONS IN: molecular_function unknown; INVOLVED IN: response to stress; LOCATED IN: cellular_component unknown; EXPRESSED IN: 22 plant structures; EXPRESSED DURING: 13 growth stages; CONTAINS InterPro DOMAIN/s: UspA (InterPro:IPR006016), Rossmann-like alpha/beta/alpha sandwich fold (InterPro:IPR014729); BEST Arabidopsis thaliana pro…	cassava4.1_028587m|PACid:17960215	Adenine nucleotide alpha hydrolases-like superfamily protein	PGSC0003DMP400007273|PACid:24398122	Adenine nucleotide alpha hydrolases-like superfamily protein
Sp2_comp101168_c0_seq1	366	.	CTGTA	CTGTATGTA	26.2	.	INDEL;DP=2;VDB=0.0173;AF1=1;AC1=2;DP4=0,0,0,2;MQ=37;FQ=-40.5	GT:PL:GQ	1/1:65,6,0:10											SAM	423	No hit in this database						gi|296087337|emb|CBI33711.3|	unnamed protein product [Vitis vinifera]	AT3G49950.1	GRAS family transcription factor		GRAS family transcription factor; CONTAINS InterPro DOMAIN/s: Transcription factor GRAS (InterPro:IPR005202); BEST Arabidopsis thaliana protein match is: GRAS family transcription factor (TAIR:AT5G67411.1); Has 2188 Blast hits to 2164 proteins in 278 species: Archae - 0; Bacteria - 2; Metazoa - 0; Fungi - 0; Plants - 2186; Viruses - 0; Other Eukaryotes - 0 (source: NCBI BLink).	cassava4.1_029917m|PACid:17977091	GRAS family transcription factor	PGSC0003DMP400043264|PACid:24428942	GRAS family transcription factor
Sp2_comp101187_c0_seq1	176	.	GTT	GTTTT,GTTTTT	122	.	INDEL;DP=19;VDB=0.0393;AF1=0.5;AC1=1;DP4=5,1,5,4;MQ=49;FQ=58.5;PV4=0.58,1,0.43,1	GT:PL:GQ	0/1:165,5,98,68,0,159:96	Sp2_comp101187_c0_seq1	176	.	G	GTT	217.12	PASS	AC=6;AF=1.00;AN=6;BaseQRankSum=-1.109;DP=14;FS=0.000;MLEAC=6;MLEAF=1.00;MQ=60.00;MQ0=0;MQRankSum=-1.479;QD=15.51;RPA=2,4;RU=T;ReadPosRankSum=0.925;STR	GT:AD:DP:GQ:MLPSAC:MLPSAF:PL	1/1/1/1/1/1:3,9:14:3:6:1.00:250,56,31,17,8,3,0	SG	279	No hit in this database						No hit in this database		No hit in this database				No hit in this database		No hit in this database
Sp2_comp101194_c0_seq1	50	.	CTT	CTTAATTTTTT	64.2	.	INDEL;DP=2;VDB=0.0129;AF1=1;AC1=2;DP4=0,0,1,1;MQ=52;FQ=-40.5	GT:PL:GQ	1/1:103,6,0:10											SAM	223	No hit in this database						No hit in this database		No hit in this database				No hit in this database		No hit in this database
Sp2_comp101195_c0_seq1	119	.	CAA	CAAA	59	.	INDEL;DP=4;VDB=0.0095;AF1=1;AC1=2;DP4=0,0,3,1;MQ=52;FQ=-46.5	GT:PL:GQ	1/1:99,12,0:21											SAM	340	No hit in this database						No hit in this database		No hit in this database				No hit in this database		No hit in this database
Sp2_comp101209_c0_seq1	156	.	AAACA	AA	19.3	.	INDEL;DP=4;VDB=0.0236;AF1=1;AC1=2;DP4=0,0,1,1;MQ=47;FQ=-40.5	GT:PL:GQ	1/1:58,6,0:10	Sp2_comp101209_c0_seq1	156	.	AAAC	A	278.79	PASS	AC=6;AF=1.00;AN=6;DP=6;FS=0.000;MLEAC=6;MLEAF=1.00;MQ=60.00;MQ0=0;QD=29.58	GT:AD:DP:GQ:MLPSAC:MLPSAF:PL	1/1/1/1/1/1:0,5:6:4:6:1.00:312,39,24,15,9,4,0	SG	295	No hit in this database						No hit in this database		No hit in this database				No hit in this database		No hit in this database
Sp2_comp101216_c0_seq1	202	.	TA	TACA	76	.	INDEL;DP=6;VDB=0.0042;AF1=1;AC1=2;DP4=0,0,1,3;MQ=49;FQ=-46.5	GT:PL:GQ	1/1:116,12,0:21											SAM	268	No hit in this database						No hit in this database		No hit in this database				No hit in this database		No hit in this database
Sp2_comp101219_c0_seq1	135	.	C	CCA	499.3	PASS	AC=6;AF=1.00;AN=6;DP=19;FS=0.000;MLEAC=6;MLEAF=1.00;MQ=55.29;MQ0=0;QD=26.28	GT:AD:DP:GQ:MLPSAC:MLPSAF:PL	1/1/1/1/1/1:0,13:17:10:6:1.00:534,96,59,37,22,10,0											GATK	278	No hit in this database						No hit in this database		No hit in this database				No hit in this database		No hit in this database
Sp2_comp1012433_c0_seq1	18	.	CACACTGTACA	CACA	16.6	.	INDEL;DP=2;VDB=0.0184;AF1=0.5;AC1=1;DP4=1,0,1,0;MQ=60;FQ=16.6;PV4=1,1,1,1	GT:PL:GQ	0/1:54,0,54:54											SAM	493	No hit in this database						gi|460401819|ref|XP_004246413.1|	PREDICTED: L-type lectin-domain containing receptor kinase IV.1-like [Solanum lycopersicum]	AT2G37710.1	receptor lectin kinase	Induced in response to Salicylic acid.	receptor lectin kinase (RLK); FUNCTIONS IN: kinase activity; INVOLVED IN: response to salicylic acid stimulus; LOCATED IN: plasma membrane; EXPRESSED IN: 23 plant structures; EXPRESSED DURING: 13 growth stages; CONTAINS InterPro DOMAIN/s: Legume lectin, beta chain (InterPro:IPR001220), Protein kinase, ATP binding site (InterPro:IPR017441), Serine/threonine-protein kinase-like domain (InterPro:IPR…	cassava4.1_003102m|PACid:17983898	receptor lectin kinase	PGSC0003DMP400015493|PACid:24402152	receptor lectin kinase
Sp2_comp101246_c0_seq1	134	.	CAA	C	54.4	.	INDEL;DP=3;VDB=0.0215;AF1=1;AC1=2;DP4=0,0,3,0;MQ=54;FQ=-43.5	GT:PL:GQ	1/1:94,9,0:16											SAM	257	No hit in this database						No hit in this database		No hit in this database				No hit in this database		No hit in this database
Sp2_comp10125_c0_seq1	120	.	AGGGG	AGGG	45	.	INDEL;DP=5;VDB=0.0298;AF1=1;AC1=2;DP4=0,0,1,3;MQ=52;FQ=-46.5	GT:PL:GQ	1/1:85,12,0:21	Sp2_comp10125_c0_seq1	120	.	AG	A	163.79	PASS	AC=6;AF=1.00;AN=6;DP=5;FS=0.000;MLEAC=6;MLEAF=1.00;MQ=60.00;MQ0=0;QD=32.76;RPA=4,3;RU=G;STR	GT:AD:DP:GQ:MLPSAC:MLPSAF:PL	1/1/1/1/1/1:0,5:5:4:6:1.00:197,39,24,15,9,4,0	SG	235	No hit in this database						No hit in this database		No hit in this database				No hit in this database		No hit in this database
Sp2_comp10125_c0_seq1	169	.	ATTCAAATAAACTTGG	A	168	.	INDEL;DP=7;VDB=0.0118;AF1=1;AC1=2;DP4=0,0,4,2;MQ=42;FQ=-52.5	GT:PL:GQ	1/1:208,18,0:33											SAM	235	No hit in this database						No hit in this database		No hit in this database				No hit in this database		No hit in this database
Sp2_comp10125_c0_seq1	40	.	TG	TGCG	22.5	.	INDEL;DP=1;AF1=1;AC1=2;DP4=0,0,0,1;MQ=60;FQ=-37.5	GT:PL:GQ	1/1:60,3,0:6											SAM	235	No hit in this database						No hit in this database		No hit in this database				No hit in this database		No hit in this database
Sp2_comp1012506_c0_seq1	261	.	TATGAATGTTCCGGTTGCA	TA	52.2	.	INDEL;DP=2;VDB=0.0118;AF1=1;AC1=2;DP4=0,0,0,2;MQ=50;FQ=-40.5	GT:PL:GQ	1/1:91,6,0:10											SAM	356	No hit in this database						No hit in this database		No hit in this database				No hit in this database		No hit in this database
Sp2_comp101263_c0_seq1	196	.	AATT	AATTGTTATT	35.2	.	INDEL;DP=4;VDB=0.0049;AF1=1;AC1=2;DP4=0,0,2,0;MQ=50;FQ=-40.5	GT:PL:GQ	1/1:74,6,0:10											SAM	487	No hit in this database						No hit in this database		No hit in this database				No hit in this database		No hit in this database
Sp2_comp101263_c0_seq1	198	.	TT	TTGTTAT	56.2	.	INDEL;DP=6;VDB=0.0081;AF1=1;AC1=2;DP4=0,0,1,1;MQ=48;FQ=-40.5	GT:PL:GQ	1/1:95,6,0:10											SAM	487	No hit in this database						No hit in this database		No hit in this database				No hit in this database		No hit in this database
Sp2_comp101263_c0_seq1	203	.	TA	T	30.2	.	INDEL;DP=6;VDB=0.0140;AF1=1;AC1=2;DP4=0,0,2,0;MQ=50;FQ=-40.5	GT:PL:GQ	1/1:69,6,0:10											SAM	487	No hit in this database						No hit in this database		No hit in this database				No hit in this database		No hit in this database
Sp2_comp101281_c0_seq1	92	.	CAAA	CAAAAA	50.2	.	INDEL;DP=2;VDB=0.0133;AF1=1;AC1=2;DP4=0,0,1,1;MQ=44;FQ=-40.5	GT:PL:GQ	1/1:89,6,0:10											SAM	319	SPGI:CN29150	UniRef100_UPI00015CCC6F	PREDICTED: hypothetical protein n=1 Tax=Vitis vinifera RepID=UPI00015CCC6F	-No-Hit-	No Matching Hit found	---NA---	No hit in this database		No hit in this database				No hit in this database		No hit in this database
Sp2_comp101298_c0_seq2	185	.	CCACAT	CCACATGTATCTTCACAT	61.2	.	INDEL;DP=3;VDB=0.0130;AF1=1;AC1=2;DP4=0,0,1,1;MQ=50;FQ=-40.5	GT:PL:GQ	1/1:100,6,0:10											SAM	438	No hit in this database						No hit in this database		No hit in this database				No hit in this database		No hit in this database
Sp2_comp101299_c0_seq1	155	.	AT	ATT	12.7	.	INDEL;DP=64;VDB=0.0380;AF1=1;AC1=2;DP4=0,0,27,10;MQ=47;FQ=-87.5	GT:PL:GQ	1/1:255,255,202:62	Sp2_comp101299_c0_seq1	155	.	A	AT,ATTAT	2890.86	PASS	AC=3,3;AF=0.500,0.500;AN=6;BaseQRankSum=1.672;DP=73;FS=0.000;MLEAC=1,1;MLEAF=0.167,0.167;MQ=52.85;MQ0=0;MQRankSum=1.550;QD=29.50;ReadPosRankSum=1.611	GT:AD:DP:GQ:MLPSAC:MLPSAF	1/1/1/2/2/2:1,27,29:64:14:3,3:0.500,0.500	SG	550	SPGI:SNFRFM4LP02TFY70	UniRef100_B9SUH8	Putative uncharacterized protein n=1 Tax=Ricinus communis RepID=B9SUH8_RICCO	tr|O48832|O48832_ARATH	Probable senescence related protein OS=Arabidopsis thaliana GN=At2g17840	protein	No hit in this database		No hit in this database				No hit in this database		No hit in this database
Sp2_comp101299_c0_seq1	190	.	GA	GAAA	217	.	INDEL;DP=62;VDB=0.0345;AF1=0.5;AC1=1;DP4=12,10,9,5;MQ=47;FQ=217;PV4=0.73,1,0.27,0.0045	GT:PL:GQ	0/1:255,0,255:99	Sp2_comp101299_c0_seq1	190	.	G	GAA	1328.13	PASS	AC=3;AF=0.500;AN=6;BaseQRankSum=1.515;DP=64;FS=0.000;MLEAC=3;MLEAF=0.500;MQ=56.46;MQ0=0;MQRankSum=3.999;QD=20.75;RPA=1,3;RU=A;ReadPosRankSum=-0.909;STR	GT:AD:DP:GQ:MLPSAC:MLPSAF:PL	0/0/0/1/1/1:30,30:61:15:3:0.500:1363,77,15,0,15,77,2147483647	SG	550	SPGI:SNFRFM4LP02TFY70	UniRef100_B9SUH8	Putative uncharacterized protein n=1 Tax=Ricinus communis RepID=B9SUH8_RICCO	tr|O48832|O48832_ARATH	Probable senescence related protein OS=Arabidopsis thaliana GN=At2g17840	protein	No hit in this database		No hit in this database				No hit in this database		No hit in this database
Sp2_comp101299_c0_seq1	99	.	GAAA	GAA	214	.	INDEL;DP=35;VDB=0.0399;AF1=1;AC1=2;DP4=0,0,15,10;MQ=49;FQ=-110	GT:PL:GQ	1/1:255,75,0:99	Sp2_comp101299_c0_seq1	99	.	GA	G	1284.88	PASS	AC=6;AF=1.00;AN=6;BaseQRankSum=0.393;DP=52;FS=2.551;MLEAC=6;MLEAF=1.00;MQ=52.55;MQ0=0;MQRankSum=-1.227;QD=24.71;RPA=3,2;RU=A;ReadPosRankSum=2.245;STR	GT:AD:DP:GQ:MLPSAC:MLPSAF:PL	1/1/1/1/1/1:4,35:33:25:6:1.00:1320,252,153,96,55,25,0	SG	550	SPGI:SNFRFM4LP02TFY70	UniRef100_B9SUH8	Putative uncharacterized protein n=1 Tax=Ricinus communis RepID=B9SUH8_RICCO	tr|O48832|O48832_ARATH	Probable senescence related protein OS=Arabidopsis thaliana GN=At2g17840	protein	No hit in this database		No hit in this database				No hit in this database		No hit in this database
Sp2_comp101299_c0_seq1	486	.	AATTATATT	AATTATATTATATT	127	.	INDEL;DP=5;VDB=0.0322;AF1=1;AC1=2;DP4=0,0,2,2;MQ=50;FQ=-46.5	GT:PL:GQ	1/1:167,12,0:21											SAM	550	SPGI:SNFRFM4LP02TFY70	UniRef100_B9SUH8	Putative uncharacterized protein n=1 Tax=Ricinus communis RepID=B9SUH8_RICCO	tr|O48832|O48832_ARATH	Probable senescence related protein OS=Arabidopsis thaliana GN=At2g17840	protein	No hit in this database		No hit in this database				No hit in this database		No hit in this database
Sp2_comp101299_c0_seq1	95	.	AAAAGAAAGAA	AAAAGAA	195	.	INDEL;DP=44;VDB=0.0392;AF1=0.5;AC1=1;DP4=4,6,8,2;MQ=46;FQ=114;PV4=0.17,1,0.038,0.019	GT:PL:GQ	0/1:233,0,149:99											SAM	550	SPGI:SNFRFM4LP02TFY70	UniRef100_B9SUH8	Putative uncharacterized protein n=1 Tax=Ricinus communis RepID=B9SUH8_RICCO	tr|O48832|O48832_ARATH	Probable senescence related protein OS=Arabidopsis thaliana GN=At2g17840	protein	No hit in this database		No hit in this database				No hit in this database		No hit in this database
Sp2_comp10131_c0_seq1	373	.	TCATCAGCATCA	TCATCA	135	.	INDEL;DP=5;VDB=0.0025;AF1=1;AC1=2;DP4=0,0,3,1;MQ=50;FQ=-46.5	GT:PL:GQ	1/1:175,12,0:21											SAM	613	No hit in this database						gi|31323453|gb|AAP47028.1|AF375969_1	knox-like homeodomain protein 1 [Solanum lycopersicum]	AT1G14760.2	KNOX Arabidopsis thaliana meinox	Encodes a novel Arabidopsis KNOX gene that encodes a MEINOX domain but lacks the homeodomain and interacts with TALE-class homeodomain proteins to modulate their activities	KNOX Arabidopsis thaliana meinox (KNATM); CONTAINS InterPro DOMAIN/s: KNOX1 (InterPro:IPR005540), KNOX2 (InterPro:IPR005541); BEST Arabidopsis thaliana protein match is: KNOTTED-like from Arabidopsis thaliana (TAIR:AT4G08150.1); Has 1449 Blast hits to 1449 proteins in 129 species: Archae - 0; Bacteria - 0; Metazoa - 0; Fungi - 0; Plants - 1449; Viruses - 0; Other Eukaryotes - 0 (source: NCBI BLin…	cassava4.1_034072m|PACid:17961437	KNOX Arabidopsis thaliana meinox	PGSC0003DMP400004970|PACid:24420994	KNOTTED-like from Arabidopsis thaliana 2
Sp2_comp10131_c0_seq1	374	.	CATCAGCATCATCATCAATATCA	CATCA	12.7	.	INDEL;DP=1;VDB=0.0025;AF1=1;AC1=2;DP4=0,0,0,1;MQ=50;FQ=-37.5	GT:PL:GQ	1/1:50,3,0:5											SAM	613	No hit in this database						gi|31323453|gb|AAP47028.1|AF375969_1	knox-like homeodomain protein 1 [Solanum lycopersicum]	AT1G14760.2	KNOX Arabidopsis thaliana meinox	Encodes a novel Arabidopsis KNOX gene that encodes a MEINOX domain but lacks the homeodomain and interacts with TALE-class homeodomain proteins to modulate their activities	KNOX Arabidopsis thaliana meinox (KNATM); CONTAINS InterPro DOMAIN/s: KNOX1 (InterPro:IPR005540), KNOX2 (InterPro:IPR005541); BEST Arabidopsis thaliana protein match is: KNOTTED-like from Arabidopsis thaliana (TAIR:AT4G08150.1); Has 1449 Blast hits to 1449 proteins in 129 species: Archae - 0; Bacteria - 0; Metazoa - 0; Fungi - 0; Plants - 1449; Viruses - 0; Other Eukaryotes - 0 (source: NCBI BLin…	cassava4.1_034072m|PACid:17961437	KNOX Arabidopsis thaliana meinox	PGSC0003DMP400004970|PACid:24420994	KNOTTED-like from Arabidopsis thaliana 2
Sp2_comp10131_c0_seq1	509	.	TCCCGGCCC	TCCC	12.7	.	INDEL;DP=1;AF1=1;AC1=2;DP4=0,0,0,1;MQ=50;FQ=-37.5	GT:PL:GQ	1/1:50,3,0:5											SAM	613	No hit in this database						gi|31323453|gb|AAP47028.1|AF375969_1	knox-like homeodomain protein 1 [Solanum lycopersicum]	AT1G14760.2	KNOX Arabidopsis thaliana meinox	Encodes a novel Arabidopsis KNOX gene that encodes a MEINOX domain but lacks the homeodomain and interacts with TALE-class homeodomain proteins to modulate their activities	KNOX Arabidopsis thaliana meinox (KNATM); CONTAINS InterPro DOMAIN/s: KNOX1 (InterPro:IPR005540), KNOX2 (InterPro:IPR005541); BEST Arabidopsis thaliana protein match is: KNOTTED-like from Arabidopsis thaliana (TAIR:AT4G08150.1); Has 1449 Blast hits to 1449 proteins in 129 species: Archae - 0; Bacteria - 0; Metazoa - 0; Fungi - 0; Plants - 1449; Viruses - 0; Other Eukaryotes - 0 (source: NCBI BLin…	cassava4.1_034072m|PACid:17961437	KNOX Arabidopsis thaliana meinox	PGSC0003DMP400004970|PACid:24420994	KNOTTED-like from Arabidopsis thaliana 2
Sp2_comp101331_c0_seq1	397	.	AATTTCAAAAGTGTA	AA	214	.	INDEL;DP=15;VDB=0.0001;AF1=1;AC1=2;DP4=0,0,7,8;MQ=34;FQ=-79.5	GT:PL:GQ	1/1:255,45,0:87											SAM	440	No hit in this database						No hit in this database		No hit in this database				No hit in this database		No hit in this database
Sp2_comp101337_c0_seq1	26	.	CAAAAAA	CAAAAAAAA	189	.	INDEL;DP=14;VDB=0.0000;AF1=1;AC1=2;DP4=0,0,2,12;MQ=54;FQ=-76.5	GT:PL:GQ	1/1:230,42,0:81											SAM	254	No hit in this database						No hit in this database		No hit in this database				No hit in this database		No hit in this database
Sp2_comp101344_c0_seq1	133	.	TTGC	T	214	.	INDEL;DP=146;VDB=0.0244;AF1=1;AC1=2;DP4=0,0,42,66;MQ=48;FQ=-290	GT:PL:GQ	1/1:255,255,0:99											SAM	207	SPGI:CN05305	UniRef100_Q8VX53	Putative receptor-like serine-threonine protein kinase n=1 Tax=Solanum tuberosum RepID=Q8VX53_SOLTU	sp|Q9T0J1-1|CRK26_ARATH	Isoform 1 of Cysteine-rich receptor-like protein kinase 26 OS=Arabidopsis thaliana GN=CRK26	receptor-like serine-threonine protein kinase	No hit in this database		No hit in this database				No hit in this database		No hit in this database
Sp2_comp101366_c0_seq1	96	.	C	CT	899.91	PASS	AC=4;AF=0.667;AN=6;BaseQRankSum=0.099;DP=39;FS=3.154;MLEAC=4;MLEAF=0.667;MQ=48.90;MQ0=0;MQRankSum=-3.820;QD=23.07;ReadPosRankSum=0.823	GT:AD:DP:GQ:MLPSAC:MLPSAF:PL	0/0/1/1/1/1:13,23:36:6:4:0.667:934,87,30,6,0,17,476											GATK	288	No hit in this database						No hit in this database		No hit in this database				No hit in this database		No hit in this database
Sp2_comp101366_c0_seq1	61	.	GACACA	GACA	25.4	.	INDEL;DP=16;VDB=0.0194;AF1=1;AC1=2;DP4=0,0,3,0;MQ=27;FQ=-43.5	GT:PL:GQ	1/1:65,9,0:16											SAM	288	No hit in this database						No hit in this database		No hit in this database				No hit in this database		No hit in this database
Sp2_comp101379_c0_seq1	104	.	AC	A	4991.86	PASS	AC=3;AF=0.500;AN=6;BaseQRankSum=2.953;DP=247;FS=2.832;MLEAC=3;MLEAF=0.500;MQ=60.00;MQ0=0;MQRankSum=1.101;QD=20.21;ReadPosRankSum=-0.522	GT:AD:DP:GQ:MLPSAC:MLPSAF:PL	0/0/0/1/1/1:118,127:247:49:3:0.500:5027,344,76,0,49,281,2147483647											GATK	262	SPGI:SNDC881638.1			-No-Hit-		---NA---	No hit in this database		No hit in this database				No hit in this database		No hit in this database
Sp2_comp101413_c0_seq1	16	.	ATT	ATTT	35.2	.	INDEL;DP=2;VDB=0.0099;AF1=1;AC1=2;DP4=0,0,1,1;MQ=60;FQ=-40.5	GT:PL:GQ	1/1:74,6,0:10											SAM	368	No hit in this database						No hit in this database		No hit in this database				No hit in this database		No hit in this database
Sp2_comp101419_c0_seq1	178	.	CACATA	CA	156	.	INDEL;DP=6;VDB=0.0345;AF1=1;AC1=2;DP4=0,0,2,3;MQ=47;FQ=-49.5	GT:PL:GQ	1/1:196,15,0:27											SAM	254	No hit in this database						No hit in this database		No hit in this database				No hit in this database		No hit in this database
Sp2_comp101419_c0_seq1	35	.	TAAA	TAA	53.4	.	INDEL;DP=8;VDB=0.0014;AF1=1;AC1=2;DP4=0,0,2,1;MQ=50;FQ=-43.5	GT:PL:GQ	1/1:93,9,0:16											SAM	254	No hit in this database						No hit in this database		No hit in this database				No hit in this database		No hit in this database
Sp2_comp101435_c0_seq1	197	.	TGGG	TGGGGG	71.2	.	INDEL;DP=2;VDB=0.0094;AF1=1;AC1=2;DP4=0,0,1,1;MQ=55;FQ=-40.5	GT:PL:GQ	1/1:110,6,0:10											SAM	434	No hit in this database						No hit in this database		No hit in this database				No hit in this database		No hit in this database
Sp2_comp101437_c0_seq1	442	.	TGG	TGGG	3.25	.	INDEL;DP=2;VDB=0.0182;AF1=1;AC1=2;DP4=0,0,0,1;MQ=50;FQ=-37.5	GT:PL:GQ	0/1:38,3,0:4											SAM	459	No hit in this database						No hit in this database		No hit in this database				No hit in this database		No hit in this database
Sp2_comp101459_c0_seq1	340	.	CAA	CA	16.3	.	INDEL;DP=2;VDB=0.0088;AF1=1;AC1=2;DP4=0,0,2,0;MQ=40;FQ=-40.5	GT:PL:GQ	1/1:55,6,0:10											SAM	426	No hit in this database						No hit in this database		No hit in this database				No hit in this database		No hit in this database
Sp2_comp101459_c0_seq1	69	.	ACC	AC	46.4	.	INDEL;DP=3;VDB=0.0133;AF1=1;AC1=2;DP4=0,0,3,0;MQ=57;FQ=-43.5	GT:PL:GQ	1/1:86,9,0:16											SAM	426	No hit in this database						No hit in this database		No hit in this database				No hit in this database		No hit in this database
Sp2_comp101473_c0_seq2	216	.	CT	CTAT	9.94	.	INDEL;DP=1;AF1=1;AC1=2;DP4=0,0,1,0;MQ=47;FQ=-37.5	GT:PL:GQ	1/1:47,3,0:5											SAM	495	No hit in this database						No hit in this database		No hit in this database				No hit in this database		No hit in this database
Sp2_comp101473_c0_seq2	266	.	TTC	TTCCAATGATC	7.35	.	INDEL;DP=3;VDB=0.0170;AF1=0.5;AC1=1;DP4=0,1,0,1;MQ=49;FQ=5.98;PV4=1,1,1,1	GT:PL:GQ	0/1:44,0,41:42											SAM	495	No hit in this database						No hit in this database		No hit in this database				No hit in this database		No hit in this database
Sp2_comp101491_c0_seq1	49	.	AAAAGGAAA	AAAA	107	.	INDEL;DP=77;VDB=0.0008;AF1=1;AC1=2;DP4=1,0,7,0;MQ=37;FQ=-43.5;PV4=1,0.25,1,1	GT:PL:GQ	1/1:147,9,0:16											SAM	350	No hit in this database						No hit in this database		No hit in this database				No hit in this database		No hit in this database
Sp2_comp101491_c0_seq1	51	.	AAGGA	AA	100	.	INDEL;DP=76;VDB=0.0008;AF1=1;AC1=2;DP4=1,0,6,0;MQ=36;FQ=-40.5;PV4=1,0.31,1,1	GT:PL:GQ	1/1:139,6,0:10											SAM	350	No hit in this database						No hit in this database		No hit in this database				No hit in this database		No hit in this database
Sp2_comp101491_c0_seq1	52	.	AGG	A	100	.	INDEL;DP=71;VDB=0.0008;AF1=1;AC1=2;DP4=1,0,6,0;MQ=36;FQ=-40.5;PV4=1,0.32,1,1	GT:PL:GQ	1/1:139,6,0:10											SAM	350	No hit in this database						No hit in this database		No hit in this database				No hit in this database		No hit in this database
Sp2_comp101491_c0_seq1	54	.	GAAAAAAAAAA	GAAAAAAAAAAAAAAAAAA,GAAAAAAAAAAAAAAAAA,GAAAAAAAAAAAAAAAAAAA	59.5	.	INDEL;DP=46;VDB=0.0008;AF1=1;AC1=2;DP4=0,0,17,0;MQ=50;FQ=-55.5	GT:PL:GQ	1/1:255,176,155,201,0,180,254,68,93,245:39											SAM	350	No hit in this database						No hit in this database		No hit in this database				No hit in this database		No hit in this database
Sp2_comp101491_c0_seq1	63	.	AATAAAATTGA	AGA	15.4	.	INDEL;DP=84;VDB=0.0025;AF1=1;AC1=2;DP4=0,0,2,0;MQ=49;FQ=-40.5	GT:PL:GQ	1/1:54,6,0:10											SAM	350	No hit in this database						No hit in this database		No hit in this database				No hit in this database		No hit in this database
Sp2_comp101492_c0_seq1	115	.	TAAA	TAA	37.4	.	INDEL;DP=6;VDB=0.0392;AF1=1;AC1=2;DP4=0,0,2,1;MQ=45;FQ=-43.5	GT:PL:GQ	1/1:77,9,0:16											SAM	249	No hit in this database						No hit in this database		No hit in this database				No hit in this database		No hit in this database
Sp2_comp101492_c0_seq1	191	.	TACAAACAAAC	TACAAACAAACAAAC	207	.	INDEL;DP=9;VDB=0.0042;AF1=1;AC1=2;DP4=0,0,5,4;MQ=37;FQ=-61.5	GT:PL:GQ	1/1:248,27,0:51											SAM	249	No hit in this database						No hit in this database		No hit in this database				No hit in this database		No hit in this database
Sp2_comp101495_c0_seq1	168	.	CTCTTTT	CT	58.5	.	INDEL;DP=36;VDB=0.0393;AF1=0.5001;AC1=1;DP4=3,0,10,9;MQ=48;FQ=-3.28;PV4=0.24,1,1,1	GT:PL:GQ	0/1:255,159,193:37	Sp2_comp101495_c0_seq1	168	.	CTCTTT	C,CT	911.28	PASS	AC=2,1;AF=0.333,0.167;AN=6;BaseQRankSum=1.898;DP=32;FS=1.707;MLEAC=2,1;MLEAF=0.333,0.167;MQ=59.64;MQ0=0;MQRankSum=-0.109;QD=18.31;ReadPosRankSum=-0.807	GT:AD:DP:GQ:MLPSAC:MLPSAF	0/0/0/1/1/2:14,8,7:31:3:2,1:0.333,0.167	SG	284	SPGI:CN25817	UniRef100_D1HGB3	Whole genome shotgun sequence of line PN40024, scaffold_14.assembly12x (Fragment) n=3 Tax=core eudicotyledons RepID=D1HGB3_VITVI	sp|Q9FZ48-2|UBC36_ARATH	Isoform 2 of Ubiquitin carrier protein E2 36 OS=Arabidopsis thaliana GN=UBC36	ubiquitin-conjugating enzyme e2	No hit in this database		No hit in this database				No hit in this database		No hit in this database
Sp2_comp101495_c0_seq1	166	.	ATCTCT	ATCT	107	.	INDEL;DP=37;VDB=0.0393;AF1=0.5;AC1=1;DP4=3,0,3,3;MQ=48;FQ=21.5;PV4=0.46,0.19,1,0.44	GT:PL:GQ	0/1:145,0,56:59											SAM	284	SPGI:CN25817	UniRef100_D1HGB3	Whole genome shotgun sequence of line PN40024, scaffold_14.assembly12x (Fragment) n=3 Tax=core eudicotyledons RepID=D1HGB3_VITVI	sp|Q9FZ48-2|UBC36_ARATH	Isoform 2 of Ubiquitin carrier protein E2 36 OS=Arabidopsis thaliana GN=UBC36	ubiquitin-conjugating enzyme e2	No hit in this database		No hit in this database				No hit in this database		No hit in this database
Sp2_comp101498_c0_seq1	423	.	GC	GCC	214	.	INDEL;DP=36;VDB=0.0380;AF1=1;AC1=2;DP4=0,0,15,18;MQ=50;FQ=-134	GT:PL:GQ	1/1:255,99,0:99	Sp2_comp101498_c0_seq1	423	.	G	GC	1528.87	PASS	AC=6;AF=1.00;AN=6;DP=38;FS=0.000;MLEAC=6;MLEAF=1.00;MQ=59.19;MQ0=0;QD=31.92;RPA=1,2;RU=C;STR	GT:AD:DP:GQ:MLPSAC:MLPSAF:PL	1/1/1/1/1/1:0,37:38:29:6:1.00:1564,288,177,111,65,29,0	SG	637	No hit in this database						No hit in this database		No hit in this database				No hit in this database		No hit in this database
Sp2_comp101532_c0_seq3	233	.	GAA	GA	174	.	INDEL;DP=23;VDB=0.0271;AF1=1;AC1=2;DP4=0,0,3,6;MQ=45;FQ=-61.5	GT:PL:GQ	1/1:215,27,0:51	Sp2_comp101532_c0_seq3	233	.	GA	G	337.45	PASS	AC=3;AF=0.500;AN=6;BaseQRankSum=-2.007;DP=23;FS=0.000;MLEAC=3;MLEAF=0.500;MQ=60.00;MQ0=0;MQRankSum=-0.458;QD=14.67;RPA=2,1;RU=A;ReadPosRankSum=-0.880;STR	GT:AD:DP:GQ:MLPSAC:MLPSAF:PL	0/0/0/1/1/1:11,10:23:0:3:0.500:369,30,8,0,0,9,35	SG	773	No hit in this database						No hit in this database		No hit in this database				No hit in this database		No hit in this database
Sp2_comp101532_c0_seq3	235	.	ATTTTTTT	ATTTTTT	31.5	.	INDEL;DP=22;VDB=0.0216;AF1=1;AC1=2;DP4=0,0,1,7;MQ=47;FQ=-58.5	GT:PL:GQ	1/1:72,24,0:44	Sp2_comp101532_c0_seq3	235	.	AT	A	422.21	PASS	AC=6;AF=1.00;AN=6;BaseQRankSum=-0.189;DP=22;FS=0.000;MLEAC=6;MLEAF=1.00;MQ=60.00;MQ0=0;MQRankSum=1.071;QD=19.19;RPA=7,6;RU=T;ReadPosRankSum=-0.819;STR	GT:AD:DP:GQ:MLPSAC:MLPSAF:PL	1/1/1/1/1/1:2,18:22:11:6:1.00:457,109,68,43,25,11,0	SG	773	No hit in this database						No hit in this database		No hit in this database				No hit in this database		No hit in this database
Sp2_comp101532_c0_seq3	285	.	ATTT	ATTTT	72.7	.	INDEL;DP=12;VDB=0.0384;AF1=1;AC1=2;DP4=0,0,2,3;MQ=47;FQ=-49.5	GT:PL:GQ	1/1:113,15,0:27	Sp2_comp101532_c0_seq3	285	.	A	AT	348.56	PASS	AC=6;AF=1.00;AN=6;DP=12;FS=0.000;MLEAC=6;MLEAF=1.00;MQ=60.00;MQ0=0;QD=29.05;RPA=3,4;RU=T;STR	GT:AD:DP:GQ:MLPSAC:MLPSAF:PL	1/1/1/1/1/1:0,10:12:8:6:1.00:383,78,48,30,18,8,0	SG	773	No hit in this database						No hit in this database		No hit in this database				No hit in this database		No hit in this database
Sp2_comp101532_c0_seq3	343	.	TTCTCT	TTCT	166	.	INDEL;DP=15;VDB=0.0392;AF1=0.5;AC1=1;DP4=1,3,4,5;MQ=47;FQ=49.5;PV4=1,0.48,1,0.26	GT:PL:GQ	0/1:204,0,84:87	Sp2_comp101532_c0_seq3	343	.	TTC	T	411.28	PASS	AC=4;AF=0.667;AN=6;BaseQRankSum=-0.674;DP=16;FS=0.000;MLEAC=4;MLEAF=0.667;MQ=60.00;MQ0=0;MQRankSum=-1.776;QD=25.71;RPA=2,1;RU=TC;ReadPosRankSum=-0.429;STR	GT:AD:DP:GQ:MLPSAC:MLPSAF:PL	0/0/1/1/1/1:5,10:16:4:4:0.667:444,40,15,4,0,5,206	SG	773	No hit in this database						No hit in this database		No hit in this database				No hit in this database		No hit in this database
Sp2_comp101532_c0_seq3	109	.	C	CT	254.25	PASS	AC=4;AF=0.667;AN=6;BaseQRankSum=0.653;DP=25;FS=4.752;MLEAC=4;MLEAF=0.667;MQ=45.63;MQ0=0;MQRankSum=1.256;QD=10.17;RPA=7,8;RU=T;ReadPosRankSum=2.060;STR	GT:AD:DP:GQ:MLPSAC:MLPSAF:PL	0/0/1/1/1/1:6,11:17:3:4:0.667:287,41,15,3,0,7,140											GATK	773	No hit in this database						No hit in this database		No hit in this database				No hit in this database		No hit in this database
Sp2_comp101532_c0_seq3	478	.	TTGGGTA	TTGGGTACTGGGTA	23.5	.	INDEL;DP=10;VDB=0.0008;AF1=0.5;AC1=1;DP4=1,2,2,0;MQ=50;FQ=26.5;PV4=0.4,0.46,1,0.36	GT:PL:GQ	0/1:61,0,127:64											SAM	773	No hit in this database						No hit in this database		No hit in this database				No hit in this database		No hit in this database
Sp2_comp101540_c0_seq1	86	.	G	GATTAA	15.6	.	INDEL;DP=2;VDB=0.0157;AF1=1;AC1=2;DP4=0,0,1,0;MQ=60;FQ=-37.5	GT:PL:GQ	1/1:53,3,0:6											SAM	510	No hit in this database						No hit in this database		No hit in this database				No hit in this database		No hit in this database
Sp2_comp101564_c0_seq1	260	.	GTCTTTT	GTCTTTTCTTTT	82	.	INDEL;DP=6;VDB=0.0033;AF1=1;AC1=2;DP4=0,0,3,1;MQ=35;FQ=-46.5	GT:PL:GQ	1/1:122,12,0:21	Sp2_comp101564_c0_seq1	260	.	G	GTCTTT	1549.03	PASS	AC=5;AF=0.833;AN=6;BaseQRankSum=-1.255;DP=28;FS=0.000;MLEAC=5;MLEAF=0.833;MQ=51.25;MQ0=0;MQRankSum=-1.037;QD=33.19;RPA=1,2;RU=TCTTT;ReadPosRankSum=-1.255;STR	GT:AD:DP:GQ:MLPSAC:MLPSAF:PL	0/1/1/1/1/1:2,21:27:14:5:0.833:1584,133,72,37,14,0,121	SG	421	SPGI:CN27725	no hit		-No-Hit-	No Matching Hit found	---NA---	No hit in this database		No hit in this database				No hit in this database		No hit in this database
Sp2_comp101564_c0_seq1	193	.	AT	A	12.5	.	INDEL;DP=112;VDB=0.0000;AF1=1;AC1=2;DP4=0,0,2,0;MQ=40;FQ=-40.5	GT:PL:GQ	1/1:51,6,0:9											SAM	421	SPGI:CN27725	no hit		-No-Hit-	No Matching Hit found	---NA---	No hit in this database		No hit in this database				No hit in this database		No hit in this database
Sp2_comp101564_c0_seq1	333	.	GATTGGCATCCTATTGGTCTGTGAA	GA	53.2	.	INDEL;DP=3;VDB=0.0194;AF1=1;AC1=2;DP4=0,0,1,1;MQ=46;FQ=-40.5	GT:PL:GQ	1/1:92,6,0:10											SAM	421	SPGI:CN27725	no hit		-No-Hit-	No Matching Hit found	---NA---	No hit in this database		No hit in this database				No hit in this database		No hit in this database
Sp2_comp101568_c0_seq1	268	.	C	CATGAG	170	.	INDEL;DP=28;VDB=0.0099;AF1=1;AC1=2;DP4=0,0,1,6;MQ=46;FQ=-55.5	GT:PL:GQ	1/1:210,21,0:39	Sp2_comp101568_c0_seq1	268	.	C	CATGAG	2494.87	PASS	AC=6;AF=1.00;AN=6;DP=37;FS=0.000;MLEAC=6;MLEAF=1.00;MQ=57.67;MQ0=0;QD=27.10	GT:AD:DP:GQ:MLPSAC:MLPSAF:PL	1/1/1/1/1/1:0,34:35:27:6:1.00:2530,265,162,102,60,27,0	SG	405	No hit in this database						No hit in this database		No hit in this database				No hit in this database		No hit in this database
Sp2_comp101568_c0_seq1	116	.	G	GGTTA	2464.86	PASS	AC=6;AF=1.00;AN=6;DP=45;FS=0.000;MLEAC=6;MLEAF=1.00;MQ=59.80;MQ0=0;QD=29.51	GT:AD:DP:GQ:MLPSAC:MLPSAF:PL	1/1/1/1/1/1:0,44:45:35:6:1.00:2500,343,211,133,78,35,0											GATK	405	No hit in this database						No hit in this database		No hit in this database				No hit in this database		No hit in this database
Sp2_comp101568_c0_seq1	285	.	G	GTGTA	2986.86	PASS	AC=6;AF=1.00;AN=6;DP=52;FS=0.000;MLEAC=6;MLEAF=1.00;MQ=54.75;MQ0=0;QD=26.30	GT:AD:DP:GQ:MLPSAC:MLPSAF:PL	1/1/1/1/1/1:0,44:49:35:6:1.00:3022,342,210,132,77,35,0											GATK	405	No hit in this database						No hit in this database		No hit in this database				No hit in this database		No hit in this database
Sp2_comp101568_c0_seq1	296	.	A	AATCAT	2844.87	PASS	AC=6;AF=1.00;AN=6;DP=45;FS=0.000;MLEAC=6;MLEAF=1.00;MQ=53.31;MQ0=0;QD=24.26	GT:AD:DP:GQ:MLPSAC:MLPSAF:PL	1/1/1/1/1/1:0,38:42:30:6:1.00:2880,296,181,114,67,30,0											GATK	405	No hit in this database						No hit in this database		No hit in this database				No hit in this database		No hit in this database
Sp2_comp101568_c0_seq1	317	.	T	TTA	1293.88	PASS	AC=6;AF=1.00;AN=6;DP=33;FS=0.000;MLEAC=6;MLEAF=1.00;MQ=48.72;MQ0=0;QD=31.93	GT:AD:DP:GQ:MLPSAC:MLPSAF:PL	1/1/1/1/1/1:0,29:32:23:6:1.00:1329,226,138,87,51,23,0											GATK	405	No hit in this database						No hit in this database		No hit in this database				No hit in this database		No hit in this database
Sp2_comp101590_c0_seq1	18	.	AATGTATG	AATG	215	.	INDEL;DP=9;VDB=0.0000;AF1=1;AC1=2;DP4=0,0,3,4;MQ=52;FQ=-55.5	GT:PL:GQ	1/1:255,21,0:39											SAM	497	SPGI:SN023143_1316_1813	UniRef100_B9SRV3	Hydrolase, putative n=1 Tax=Ricinus communis RepID=B9SRV3_RICCO	sp|Q8S340|PPA22_ARATH	Purple acid phosphatase 22 OS=Arabidopsis thaliana GN=PAP22	purple acid phosphatase	gi|460402777|ref|XP_004246887.1|	PREDICTED: purple acid phosphatase 22-like [Solanum lycopersicum]	AT3G52820.1	purple acid phosphatase 22		purple acid phosphatase 22 (PAP22); FUNCTIONS IN: protein serine/threonine phosphatase activity, acid phosphatase activity; INVOLVED IN: biological_process unknown; LOCATED IN: endomembrane system; EXPRESSED IN: 12 plant structures; EXPRESSED DURING: 6 growth stages; CONTAINS InterPro DOMAIN/s: Metallophosphoesterase (InterPro:IPR004843), Purple acid phosphatase-like, N-terminal (InterPro:IPR0089…	cassava4.1_007543m|PACid:17961071	purple acid phosphatase 22	PGSC0003DMP400004752|PACid:24402091	purple acid phosphatase 22
Sp2_comp101590_c0_seq1	22	.	TATGCAT	TAT	207	.	INDEL;DP=7;VDB=0.0000;AF1=1;AC1=2;DP4=0,0,2,4;MQ=54;FQ=-52.5	GT:PL:GQ	1/1:247,18,0:33											SAM	497	SPGI:SN023143_1316_1813	UniRef100_B9SRV3	Hydrolase, putative n=1 Tax=Ricinus communis RepID=B9SRV3_RICCO	sp|Q8S340|PPA22_ARATH	Purple acid phosphatase 22 OS=Arabidopsis thaliana GN=PAP22	purple acid phosphatase	gi|460402777|ref|XP_004246887.1|	PREDICTED: purple acid phosphatase 22-like [Solanum lycopersicum]	AT3G52820.1	purple acid phosphatase 22		purple acid phosphatase 22 (PAP22); FUNCTIONS IN: protein serine/threonine phosphatase activity, acid phosphatase activity; INVOLVED IN: biological_process unknown; LOCATED IN: endomembrane system; EXPRESSED IN: 12 plant structures; EXPRESSED DURING: 6 growth stages; CONTAINS InterPro DOMAIN/s: Metallophosphoesterase (InterPro:IPR004843), Purple acid phosphatase-like, N-terminal (InterPro:IPR0089…	cassava4.1_007543m|PACid:17961071	purple acid phosphatase 22	PGSC0003DMP400004752|PACid:24402091	purple acid phosphatase 22
Sp2_comp101592_c0_seq1	156	.	GC	G	23.2	.	INDEL;DP=2;VDB=0.0099;AF1=1;AC1=2;DP4=0,0,2,0;MQ=51;FQ=-40.5	GT:PL:GQ	1/1:62,6,0:10											SAM	391	No hit in this database						No hit in this database		No hit in this database				No hit in this database		No hit in this database
Sp2_comp101592_c0_seq1	188	.	T	TG	4.42	.	INDEL;DP=3;VDB=0.0113;AF1=1;AC1=2;DP4=0,0,0,1;MQ=50;FQ=-37.5	GT:PL:GQ	0/1:40,3,0:3											SAM	391	No hit in this database						No hit in this database		No hit in this database				No hit in this database		No hit in this database
Sp2_comp101596_c0_seq1	183	.	TCTCCTCCTCCTCCTC	TCTCCTCCTCCTC	6.36	.	INDEL;DP=10;VDB=0.0365;AF1=1;AC1=2;DP4=0,0,1,1;MQ=22;FQ=-40.5	GT:PL:GQ	1/1:44,6,0:7	Sp2_comp101596_c0_seq1	183	.	TCTC	T	469.28	PASS	AC=4;AF=0.667;AN=6;BaseQRankSum=0.919;DP=26;FS=0.000;MLEAC=4;MLEAF=0.667;MQ=45.40;MQ0=0;MQRankSum=0.919;QD=18.05;RPA=5,4;RU=CTC;ReadPosRankSum=0.796;STR	GT:AD:DP:GQ:MLPSAC:MLPSAF:PL	0/0/1/1/1/1:5,10:16:4:4:0.667:502,40,15,4,0,5,184	SG	524	No hit in this database						gi|460403800|ref|XP_004247374.1|	PREDICTED: putative leucine-rich repeat receptor-like serine/threonine-protein kinase At2g14440-like [Solanum lycopersicum]	AT3G05990.1	Leucine-rich repeat (LRR) family protein		Leucine-rich repeat (LRR) family protein; INVOLVED IN: signal transduction; LOCATED IN: endomembrane system; EXPRESSED IN: 23 plant structures; EXPRESSED DURING: 15 growth stages; CONTAINS InterPro DOMAIN/s: Leucine-rich repeat-containing N-terminal domain, type 2 (InterPro:IPR013210), Leucine-rich repeat (InterPro:IPR001611); BEST Arabidopsis thaliana protein match is: Leucine-rich repeat (LRR) …	cassava4.1_032097m|PACid:17962219	Leucine-rich repeat (LRR) family protein	PGSC0003DMP400055039|PACid:24400125	Leucine-rich repeat (LRR) family protein
Sp2_comp101596_c0_seq1	99	.	TTC	TTCGATC	214	.	INDEL;DP=10;VDB=0.0365;AF1=1;AC1=2;DP4=0,0,4,5;MQ=47;FQ=-61.5	GT:PL:GQ	1/1:255,27,0:51	Sp2_comp101596_c0_seq1	99	.	T	TTCGA	649.48	PASS	AC=5;AF=0.833;AN=6;BaseQRankSum=-0.537;DP=12;FS=0.000;MLEAC=5;MLEAF=0.833;MQ=60.00;MQ0=0;MQRankSum=-0.752;QD=25.15;ReadPosRankSum=-0.107	GT:AD:DP:GQ:MLPSAC:MLPSAF:PL	0/1/1/1/1/1:2,10:12:4:5:0.833:683,56,28,13,4,0,110	SG	524	No hit in this database						gi|460403800|ref|XP_004247374.1|	PREDICTED: putative leucine-rich repeat receptor-like serine/threonine-protein kinase At2g14440-like [Solanum lycopersicum]	AT3G05990.1	Leucine-rich repeat (LRR) family protein		Leucine-rich repeat (LRR) family protein; INVOLVED IN: signal transduction; LOCATED IN: endomembrane system; EXPRESSED IN: 23 plant structures; EXPRESSED DURING: 15 growth stages; CONTAINS InterPro DOMAIN/s: Leucine-rich repeat-containing N-terminal domain, type 2 (InterPro:IPR013210), Leucine-rich repeat (InterPro:IPR001611); BEST Arabidopsis thaliana protein match is: Leucine-rich repeat (LRR) …	cassava4.1_032097m|PACid:17962219	Leucine-rich repeat (LRR) family protein	PGSC0003DMP400055039|PACid:24400125	Leucine-rich repeat (LRR) family protein
Sp2_comp101596_c0_seq1	143	.	AT	A	229.69	PASS	AC=3;AF=0.500;AN=6;BaseQRankSum=2.793;DP=12;FS=0.000;MLEAC=3;MLEAF=0.500;MQ=60.00;MQ0=0;MQRankSum=0.244;QD=19.14;RPA=2,1;RU=T;ReadPosRankSum=0.529;STR	GT:AD:DP:GQ:MLPSAC:MLPSAF:PL	0/0/0/1/1/1:5,7:12:0:3:0.500:261,22,6,0,0,8,176											GATK	524	No hit in this database						gi|460403800|ref|XP_004247374.1|	PREDICTED: putative leucine-rich repeat receptor-like serine/threonine-protein kinase At2g14440-like [Solanum lycopersicum]	AT3G05990.1	Leucine-rich repeat (LRR) family protein		Leucine-rich repeat (LRR) family protein; INVOLVED IN: signal transduction; LOCATED IN: endomembrane system; EXPRESSED IN: 23 plant structures; EXPRESSED DURING: 15 growth stages; CONTAINS InterPro DOMAIN/s: Leucine-rich repeat-containing N-terminal domain, type 2 (InterPro:IPR013210), Leucine-rich repeat (InterPro:IPR001611); BEST Arabidopsis thaliana protein match is: Leucine-rich repeat (LRR) …	cassava4.1_032097m|PACid:17962219	Leucine-rich repeat (LRR) family protein	PGSC0003DMP400055039|PACid:24400125	Leucine-rich repeat (LRR) family protein
Sp2_comp101596_c0_seq1	12	.	GCTTAACCCT	GCT	22.5	.	INDEL;DP=1;AF1=1;AC1=2;DP4=0,0,1,0;MQ=60;FQ=-37.5	GT:PL:GQ	1/1:60,3,0:6											SAM	524	No hit in this database						gi|460403800|ref|XP_004247374.1|	PREDICTED: putative leucine-rich repeat receptor-like serine/threonine-protein kinase At2g14440-like [Solanum lycopersicum]	AT3G05990.1	Leucine-rich repeat (LRR) family protein		Leucine-rich repeat (LRR) family protein; INVOLVED IN: signal transduction; LOCATED IN: endomembrane system; EXPRESSED IN: 23 plant structures; EXPRESSED DURING: 15 growth stages; CONTAINS InterPro DOMAIN/s: Leucine-rich repeat-containing N-terminal domain, type 2 (InterPro:IPR013210), Leucine-rich repeat (InterPro:IPR001611); BEST Arabidopsis thaliana protein match is: Leucine-rich repeat (LRR) …	cassava4.1_032097m|PACid:17962219	Leucine-rich repeat (LRR) family protein	PGSC0003DMP400055039|PACid:24400125	Leucine-rich repeat (LRR) family protein
Sp2_comp101597_c0_seq1	105	.	TC	T	429.09	PASS	AC=3;AF=0.500;AN=6;BaseQRankSum=0.668;DP=32;FS=0.000;MLEAC=3;MLEAF=0.500;MQ=44.78;MQ0=0;MQRankSum=3.806;QD=13.41;RPA=3,2;RU=C;ReadPosRankSum=2.871;STR	GT:AD:DP:GQ:MLPSAC:MLPSAF:PL	0/0/0/1/1/1:9,13:22:0:3:0.500:461,42,12,0,0,14,300											GATK	484	No hit in this database						No hit in this database		No hit in this database				No hit in this database		No hit in this database
Sp2_comp101597_c0_seq1	160	.	CT	C	1025.91	PASS	AC=6;AF=1.00;AN=6;DP=38;FS=0.000;MLEAC=6;MLEAF=1.00;MQ=45.57;MQ0=0;QD=27.00;RPA=2,1;RU=T;STR	GT:AD:DP:GQ:MLPSAC:MLPSAF:PL	1/1/1/1/1/1:0,25:28:20:6:1.00:1061,195,119,75,44,20,0											GATK	484	No hit in this database						No hit in this database		No hit in this database				No hit in this database		No hit in this database
Sp2_comp101597_c0_seq1	311	.	T	TGAGTC	393.79	PASS	AC=6;AF=1.00;AN=6;DP=5;FS=0.000;MLEAC=6;MLEAF=1.00;MQ=60.00;MQ0=0;QD=31.00	GT:AD:DP:GQ:MLPSAC:MLPSAF:PL	1/1/1/1/1/1:0,5:5:4:6:1.00:427,39,24,15,9,4,0											GATK	484	No hit in this database						No hit in this database		No hit in this database				No hit in this database		No hit in this database
Sp2_comp101597_c0_seq1	387	.	AAAT	A	501.53	PASS	AC=5;AF=0.833;AN=6;BaseQRankSum=0.474;DP=14;FS=0.000;MLEAC=5;MLEAF=0.833;MQ=55.55;MQ0=0;MQRankSum=-0.791;QD=28.72;ReadPosRankSum=-0.474	GT:AD:DP:GQ:MLPSAC:MLPSAF:PL	0/1/1/1/1/1:1,10:12:6:5:0.833:535,63,34,18,7,0,6											GATK	484	No hit in this database						No hit in this database		No hit in this database				No hit in this database		No hit in this database
Sp2_comp101597_c0_seq1	43	.	AGG	AG	187	.	INDEL;DP=18;VDB=0.0009;AF1=1;AC1=2;DP4=0,0,3,11;MQ=59;FQ=-76.5	GT:PL:GQ	1/1:228,42,0:81											SAM	484	No hit in this database						No hit in this database		No hit in this database				No hit in this database		No hit in this database
Sp2_comp1016_c0_seq1	119	.	TAAAAAAAA	TTAAAAAAAAAAA	61.2	.	INDEL;DP=4;VDB=0.0333;AF1=1;AC1=2;DP4=0,0,1,1;MQ=50;FQ=-40.5	GT:PL:GQ	1/1:100,6,0:10											SAM	208	No hit in this database						No hit in this database		No hit in this database				No hit in this database		No hit in this database
Sp2_comp1016044_c0_seq1	73	.	TCCCCC	TCCCCCC	16.5	.	INDEL;DP=4;VDB=0.0313;AF1=1;AC1=2;DP4=0,0,2,1;MQ=59;FQ=-43.5	GT:PL:GQ	1/1:56,9,0:15											SAM	210	SPGI:CN14014	no hit		-No-Hit-	No Matching Hit found	---NA---	gi|87116463|dbj|BAE79384.1|	unnamed protein product [Ipomoea batatas]	No hit in this database				No hit in this database		No hit in this database
Sp2_comp101615_c0_seq1	443	.	CAA	CAAAGATAGAA	12.7	.	INDEL;DP=2;VDB=0.0078;AF1=1;AC1=2;DP4=0,0,0,1;MQ=50;FQ=-37.5	GT:PL:GQ	1/1:50,3,0:5											SAM	501	No hit in this database						No hit in this database		No hit in this database				No hit in this database		No hit in this database
Sp2_comp101634_c0_seq2	283	.	ATGCT	AT	30.2	.	INDEL;DP=2;VDB=0.0186;AF1=1;AC1=2;DP4=0,0,0,2;MQ=40;FQ=-40.5	GT:PL:GQ	1/1:69,6,0:10											SAM	315	No hit in this database						No hit in this database		No hit in this database				No hit in this database		No hit in this database
Sp2_comp101634_c0_seq2	34	.	TTATATAT	TTATATATATAT	22.5	.	INDEL;DP=2;VDB=0.0155;AF1=1;AC1=2;DP4=0,0,1,0;MQ=60;FQ=-37.5	GT:PL:GQ	1/1:60,3,0:6											SAM	315	No hit in this database						No hit in this database		No hit in this database				No hit in this database		No hit in this database
Sp2_comp101640_c0_seq2	241	.	TCAGGCAGGCA	TCAGGCA	119	.	INDEL;DP=6;VDB=0.0140;AF1=1;AC1=2;DP4=0,0,1,3;MQ=49;FQ=-46.5	GT:PL:GQ	1/1:159,12,0:21	Sp2_comp101640_c0_seq2	241	.	TCAGG	T	331.36	PASS	AC=6;AF=1.00;AN=6;DP=7;FS=0.000;MLEAC=6;MLEAF=1.00;MQ=60.00;MQ0=0;QD=28.05;RPA=2,1;RU=CAGG;STR	GT:AD:DP:GQ:MLPSAC:MLPSAF:PL	1/1/1/1/1/1:0,6:7:5:6:1.00:365,47,29,18,11,5,0	SG	385	No hit in this database						No hit in this database		No hit in this database				No hit in this database		No hit in this database
Sp2_comp101652_c0_seq1	169	.	GTATATG	GTATATGGCTATATG	113	.	INDEL;DP=4;VDB=0.0110;AF1=1;AC1=2;DP4=0,0,0,4;MQ=50;FQ=-46.5	GT:PL:GQ	1/1:153,12,0:21											SAM	236	SPGI:SNFRFM4LP02S9N0B			-No-Hit-		---NA---	No hit in this database		No hit in this database				No hit in this database		No hit in this database
Sp2_comp101661_c0_seq1	105	.	CATGCTGCACCCCAGAGAAAAGAT	CAT	61.2	.	INDEL;DP=2;VDB=0.0135;AF1=1;AC1=2;DP4=0,0,1,1;MQ=50;FQ=-40.5	GT:PL:GQ	1/1:100,6,0:10											SAM	440	No hit in this database						gi|460372783|ref|XP_004232204.1|	PREDICTED: phosphate transporter PHO1 homolog 3-like [Solanum lycopersicum]	AT2G03260.1	EXS (ERD1/XPR1/SYG1) family protein		EXS (ERD1/XPR1/SYG1) family protein; LOCATED IN: integral to membrane; EXPRESSED IN: shoot apex, root; CONTAINS InterPro DOMAIN/s: SPX, N-terminal (InterPro:IPR004331), EXS, C-terminal (InterPro:IPR004342); BEST Arabidopsis thaliana protein match is: EXS (ERD1/XPR1/SYG1) family protein (TAIR:AT1G14040.1); Has 1118 Blast hits to 1057 proteins in 200 species: Archae - 0; Bacteria - 0; Metazoa - 258…	cassava4.1_022115m|PACid:17978794	EXS (ERD1/XPR1/SYG1) family protein	PGSC0003DMP400002589|PACid:24426815	EXS (ERD1/XPR1/SYG1) family protein
Sp2_comp101662_c0_seq1	224	.	ATTCTCGAT	A	63	.	INDEL;DP=16;VDB=0.0066;AF1=1;AC1=2;DP4=0,0,3,1;MQ=44;FQ=-46.5	GT:PL:GQ	1/1:103,12,0:21	Sp2_comp101662_c0_seq1	224	.	ATTCTCGAT	A	2388.95	PASS	AC=6;AF=1.00;AN=6;DP=23;FS=0.000;MLEAC=6;MLEAF=1.00;MQ=59.00;MQ0=0;QD=31.22	GT:AD:DP:GQ:MLPSAC:MLPSAF:PL	1/1/1/1/1/1:0,21:23:17:6:1.00:2424,163,100,63,37,17,0	SG	367	No hit in this database						No hit in this database		No hit in this database				No hit in this database		No hit in this database
Sp2_comp101663_c0_seq2	19	.	TTC	T	55.2	.	INDEL;DP=2;VDB=0.0099;AF1=1;AC1=2;DP4=0,0,1,1;MQ=48;FQ=-40.5	GT:PL:GQ	1/1:94,6,0:10											SAM	339	No hit in this database						No hit in this database		No hit in this database				No hit in this database		No hit in this database												OG1_19171
Sp2_comp101671_c0_seq1	299	.	CAAAA	CAAA	4.91	.	INDEL;DP=3;VDB=0.0170;AF1=1;AC1=2;DP4=0,0,0,2;MQ=43;FQ=-40.5	GT:PL:GQ	1/1:42,6,0:6											SAM	371	No hit in this database						No hit in this database		No hit in this database				No hit in this database		No hit in this database
Sp2_comp101671_c0_seq1	70	.	GTA	GTATA	30.5	.	INDEL;DP=3;VDB=0.0199;AF1=0.5;AC1=1;DP4=1,0,1,1;MQ=57;FQ=7.35;PV4=1,0.02,1,1	GT:PL:GQ	0/1:68,0,41:44											SAM	371	No hit in this database						No hit in this database		No hit in this database				No hit in this database		No hit in this database
Sp2_comp101708_c0_seq1	44	.	ATTTTT	ATTTT	3.66	.	INDEL;DP=2;VDB=0.0099;AF1=1;AC1=2;DP4=0,0,1,1;MQ=60;FQ=-40.5	GT:PL:GQ	1/1:40,6,0:4											SAM	303	No hit in this database						No hit in this database		No hit in this database				No hit in this database		No hit in this database
Sp2_comp101716_c0_seq1	227	.	TATCTTGA	T	21.3	.	INDEL;DP=2;VDB=0.0099;AF1=1;AC1=2;DP4=0,0,1,1;MQ=31;FQ=-40.5	GT:PL:GQ	1/1:60,6,0:10											SAM	258	No hit in this database						No hit in this database		No hit in this database				No hit in this database		No hit in this database
Sp2_comp101718_c0_seq2	1466	.	GTTTTTTT	GTTTTTTTT,GTTTTTTTTT	26.5	.	INDEL;DP=30;VDB=0.0244;AF1=1;AC1=2;DP4=0,0,2,18;MQ=45;FQ=-82.5	GT:PL:GQ	1/1:113,94,46,56,0,43:71	Sp2_comp101718_c0_seq2	1466	.	G	GT	946.87	PASS	AC=6;AF=1.00;AN=6;DP=41;FS=0.000;MLEAC=6;MLEAF=1.00;MQ=60.00;MQ0=0;QD=23.09;RPA=7,8;RU=T;STR	GT:AD:DP:GQ:MLPSAC:MLPSAF:PL	1/1/1/1/1/1:0,33:41:26:6:1.00:982,250,154,98,57,26,0	SG	1588	SPGI:CN12564	UniRef100_B9I4C3	Predicted protein n=1 Tax=Populus trichocarpa RepID=B9I4C3_POPTR	sp|Q9M2Z5|FBL53_ARATH	F-box/LRR-repeat protein At3g48880 OS=Arabidopsis thaliana GN=At3g48880	f-box family protein	gi|255539483|ref|XP_002510806.1|	conserved hypothetical protein [Ricinus communis]	AT3G48880.2	RNI-like superfamily protein		RNI-like superfamily protein; CONTAINS InterPro DOMAIN/s: F-box domain, cyclin-like (InterPro:IPR001810); BEST Arabidopsis thaliana protein match is: RNI-like superfamily protein (TAIR:AT4G11580.1); Has 401 Blast hits to 392 proteins in 43 species: Archae - 0; Bacteria - 0; Metazoa - 52; Fungi - 0; Plants - 349; Viruses - 0; Other Eukaryotes - 0 (source: NCBI BLink).	cassava4.1_011867m|PACid:17985562	RNI-like superfamily protein	PGSC0003DMP400025257|PACid:24403870	RNI-like superfamily protein
Sp2_comp101718_c0_seq2	1483	.	GTTTT	GTTT	41.7	.	INDEL;DP=28;VDB=0.0345;AF1=1;AC1=2;DP4=0,0,0,5;MQ=37;FQ=-49.5	GT:PL:GQ	1/1:82,15,0:27	Sp2_comp101718_c0_seq2	1483	.	GT	G	1305.87	PASS	AC=6;AF=1.00;AN=6;DP=35;FS=0.000;MLEAC=6;MLEAF=1.00;MQ=60.00;MQ0=0;QD=32.60;RPA=4,3;RU=T;STR	GT:AD:DP:GQ:MLPSAC:MLPSAF:PL	1/1/1/1/1/1:0,34:35:27:6:1.00:1341,264,162,102,60,27,0	SG	1588	SPGI:CN12564	UniRef100_B9I4C3	Predicted protein n=1 Tax=Populus trichocarpa RepID=B9I4C3_POPTR	sp|Q9M2Z5|FBL53_ARATH	F-box/LRR-repeat protein At3g48880 OS=Arabidopsis thaliana GN=At3g48880	f-box family protein	gi|255539483|ref|XP_002510806.1|	conserved hypothetical protein [Ricinus communis]	AT3G48880.2	RNI-like superfamily protein		RNI-like superfamily protein; CONTAINS InterPro DOMAIN/s: F-box domain, cyclin-like (InterPro:IPR001810); BEST Arabidopsis thaliana protein match is: RNI-like superfamily protein (TAIR:AT4G11580.1); Has 401 Blast hits to 392 proteins in 43 species: Archae - 0; Bacteria - 0; Metazoa - 52; Fungi - 0; Plants - 349; Viruses - 0; Other Eukaryotes - 0 (source: NCBI BLink).	cassava4.1_011867m|PACid:17985562	RNI-like superfamily protein	PGSC0003DMP400025257|PACid:24403870	RNI-like superfamily protein
Sp2_comp101722_c0_seq1	111	.	TC	T	121	.	INDEL;DP=9;VDB=0.0393;AF1=0.5;AC1=1;DP4=2,1,3,3;MQ=50;FQ=52.5;PV4=1,3.2e-07,1,1	GT:PL:GQ	0/1:159,0,87:90	Sp2_comp101722_c0_seq1	111	.	TC	T	204.41	PASS	AC=4;AF=0.667;AN=6;BaseQRankSum=1.422;DP=11;FS=0.000;MLEAC=4;MLEAF=0.667;MQ=54.27;MQ0=0;MQRankSum=-1.422;QD=18.58;ReadPosRankSum=1.001	GT:AD:DP:GQ:MLPSAC:MLPSAF:PL	0/0/1/1/1/1:3,6:9:2:4:0.667:236,24,9,2,0,3,110	SG	241	No hit in this database						No hit in this database		No hit in this database				No hit in this database		No hit in this database
Sp2_comp101722_c0_seq1	53	.	A	AC	29.5	.	INDEL;DP=10;VDB=0.0019;AF1=1;AC1=2;DP4=0,0,6,3;MQ=54;FQ=-61.5	GT:PL:GQ	1/1:70,27,0:49											SAM	241	No hit in this database						No hit in this database		No hit in this database				No hit in this database		No hit in this database
Sp2_comp101743_c0_seq1	567	.	CT	CTT	157	.	INDEL;DP=17;VDB=0.0271;AF1=1;AC1=2;DP4=0,0,1,6;MQ=49;FQ=-55.5	GT:PL:GQ	1/1:197,21,0:39	Sp2_comp101743_c0_seq1	567	.	C	CT	771	PASS	AC=6;AF=1.00;AN=6;DP=19;FS=0.000;MLEAC=6;MLEAF=1.00;MQ=60.00;MQ0=0;QD=28.78;RPA=1,2;RU=T;STR	GT:AD:DP:GQ:MLPSAC:MLPSAF:PL	1/1/1/1/1/1:0,19:19:15:6:1.00:806,148,91,57,33,15,0	SG	663	SPGI:CN16790	UniRef100_O22148	Putative non-LTR retroelement reverse transcriptase n=1 Tax=Arabidopsis thaliana RepID=O22148_ARATH	tr|O22148|O22148_ARATH	Putative non-LTR retroelement reverse transcriptase OS=Arabidopsis thaliana GN=At2g45230	nucleic acid binding	gi|255581921|ref|XP_002531759.1|	conserved hypothetical protein [Ricinus communis]	AT4G09490.1	Polynucleotidyl transferase, ribonuclease H-like superfamily protein		Polynucleotidyl transferase, ribonuclease H-like superfamily protein; FUNCTIONS IN: ribonuclease H activity, nucleic acid binding; INVOLVED IN: biological_process unknown; LOCATED IN: endomembrane system; EXPRESSED IN: 21 plant structures; EXPRESSED DURING: 13 growth stages; CONTAINS InterPro DOMAIN/s: Polynucleotidyl transferase, ribonuclease H fold (InterPro:IPR012337), Ribonuclease H (InterPro…	cassava4.1_032146m|PACid:17983080	Ribonuclease H-like superfamily protein	PGSC0003DMP400052304|PACid:24395935	Ribonuclease H-like superfamily protein
Sp2_comp101743_c0_seq1	20	.	TCT	TCTCTCTCCCT	214	.	INDEL;DP=24;VDB=0.0001;AF1=1;AC1=2;DP4=0,0,13,8;MQ=42;FQ=-97.5	GT:PL:GQ	1/1:255,63,0:99											SAM	663	SPGI:CN16790	UniRef100_O22148	Putative non-LTR retroelement reverse transcriptase n=1 Tax=Arabidopsis thaliana RepID=O22148_ARATH	tr|O22148|O22148_ARATH	Putative non-LTR retroelement reverse transcriptase OS=Arabidopsis thaliana GN=At2g45230	nucleic acid binding	gi|255581921|ref|XP_002531759.1|	conserved hypothetical protein [Ricinus communis]	AT4G09490.1	Polynucleotidyl transferase, ribonuclease H-like superfamily protein		Polynucleotidyl transferase, ribonuclease H-like superfamily protein; FUNCTIONS IN: ribonuclease H activity, nucleic acid binding; INVOLVED IN: biological_process unknown; LOCATED IN: endomembrane system; EXPRESSED IN: 21 plant structures; EXPRESSED DURING: 13 growth stages; CONTAINS InterPro DOMAIN/s: Polynucleotidyl transferase, ribonuclease H fold (InterPro:IPR012337), Ribonuclease H (InterPro…	cassava4.1_032146m|PACid:17983080	Ribonuclease H-like superfamily protein	PGSC0003DMP400052304|PACid:24395935	Ribonuclease H-like superfamily protein
Sp2_comp101746_c0_seq2	123	.	TCTTGAGAGCCT	TCT	202	.	INDEL;DP=6;VDB=0.0033;AF1=1;AC1=2;DP4=0,0,5,1;MQ=53;FQ=-52.5	GT:PL:GQ	1/1:242,18,0:33	Sp2_comp101746_c0_seq2	123	.	TCTTGAGAGC	T	507.79	PASS	AC=6;AF=1.00;AN=6;DP=5;FS=0.000;MLEAC=6;MLEAF=1.00;MQ=60.00;MQ0=0;QD=33.85	GT:AD:DP:GQ:MLPSAC:MLPSAF:PL	1/1/1/1/1/1:0,5:5:4:6:1.00:541,39,24,15,9,4,0	SG	423	No hit in this database						No hit in this database		No hit in this database				No hit in this database		No hit in this database
Sp2_comp101772_c0_seq1	277	.	A	ATTTT	12.7	.	INDEL;DP=1;AF1=1;AC1=2;DP4=0,0,1,0;MQ=50;FQ=-37.5	GT:PL:GQ	1/1:50,3,0:5											SAM	557	No hit in this database						No hit in this database		No hit in this database				No hit in this database		No hit in this database
Sp2_comp101810_c0_seq1	385	.	CCATATGCACATA	CCATA	217	.	INDEL;DP=212;VDB=0.0216;AF1=0.5;AC1=1;DP4=36,52,22,62;MQ=45;FQ=217;PV4=0.053,1,1,1	GT:PL:GQ	0/1:255,0,255:99											SAM	455	SPGI:CN23608	no hit		-No-Hit-	No Matching Hit found	---NA---	gi|297738740|emb|CBI27985.3|	unnamed protein product [Vitis vinifera]	AT5G56550.1	oxidative stress 3	Encodes OXIDATIVE STRESS 3 (OXS3)&#65292; involved in tolerance to heavy metals and oxidative stress.	OXIDATIVE STRESS 3 (OXS3); BEST Arabidopsis thaliana protein match is: unknown protein (TAIR:AT4G26288.1); Has 1807 Blast hits to 1807 proteins in 277 species: Archae - 0; Bacteria - 0; Metazoa - 736; Fungi - 347; Plants - 385; Viruses - 0; Other Eukaryotes - 339 (source: NCBI BLink).	cassava4.1_017969m|PACid:17985721	oxidative stress 3	PGSC0003DMP400028082|PACid:24387074	oxidative stress 3
Sp2_comp101817_c0_seq2	263	.	GGTGT	GGT	86.6	.	INDEL;DP=15;VDB=0.0008;AF1=1;AC1=2;DP4=0,0,5,1;MQ=44;FQ=-52.5	GT:PL:GQ	1/1:127,18,0:33											SAM	292	SPGI:SN097063_1840_2934			-No-Hit-		---NA---	No hit in this database		No hit in this database				No hit in this database		No hit in this database
Sp2_comp101842_c0_seq1	14	.	AAA	AAAGAAAAGAA	22.5	.	INDEL;DP=2;VDB=0.0190;AF1=1;AC1=2;DP4=0,0,1,0;MQ=60;FQ=-37.5	GT:PL:GQ	1/1:60,3,0:6											SAM	265	No hit in this database						No hit in this database		No hit in this database				No hit in this database		No hit in this database
Sp2_comp101861_c0_seq1	131	.	TGCG	TG	38.4	.	INDEL;DP=5;VDB=0.0002;AF1=1;AC1=2;DP4=0,0,2,1;MQ=28;FQ=-43.5	GT:PL:GQ	1/1:78,9,0:16	Sp2_comp101861_c0_seq1	131	.	TGC	T	325.72	PASS	AC=3;AF=0.500;AN=6;BaseQRankSum=0.068;DP=14;FS=4.593;MLEAC=3;MLEAF=0.500;MQ=58.70;MQ0=0;MQRankSum=0.068;QD=23.27;ReadPosRankSum=0.421	GT:AD:DP:GQ:MLPSAC:MLPSAF:PL	0/0/0/1/1/1:7,7:14:3:3:0.500:358,18,4,0,3,18,137	SG	217	No hit in this database						No hit in this database		No hit in this database				No hit in this database		No hit in this database
Sp2_comp101861_c0_seq1	133	.	CGTGTGT	CGTGTGTGT	5.62	.	INDEL;DP=2;VDB=0.0002;AF1=1;AC1=2;DP4=0,0,0,2;MQ=36;FQ=-40.5	GT:PL:GQ	1/1:43,6,0:6	Sp2_comp101861_c0_seq1	133	.	C	CGT	230.11	PASS	AC=3;AF=0.500;AN=6;BaseQRankSum=-0.652;DP=15;FS=2.081;MLEAC=3;MLEAF=0.500;MQ=58.79;MQ0=0;MQRankSum=0.428;QD=15.34;RPA=3,4;RU=GT;ReadPosRankSum=-1.791;STR	GT:AD:DP:GQ:MLPSAC:MLPSAF:PL	0/0/0/1/1/1:7,8:9:1:3:0.500:262,23,6,0,1,12,85	SG	217	No hit in this database						No hit in this database		No hit in this database				No hit in this database		No hit in this database
Sp2_comp101871_c0_seq1	307	.	TAAAAAAAA	TAAAAAA,TAAAAAAA	21.5	.	INDEL;DP=5;VDB=0.0019;AF1=1;AC1=2;DP4=0,0,2,3;MQ=43;FQ=-43.5	GT:PL:GQ	1/1:71,19,10,62,0,56:15											SAM	353	No hit in this database						No hit in this database		No hit in this database				No hit in this database		No hit in this database
Sp2_comp10191_c0_seq1	12	.	AATATA	AATA	182	.	INDEL;DP=6;VDB=0.0001;AF1=1;AC1=2;DP4=0,0,5,1;MQ=54;FQ=-52.5	GT:PL:GQ	1/1:222,18,0:33											SAM	248	No hit in this database						No hit in this database		No hit in this database				No hit in this database		No hit in this database
Sp2_comp10191_c0_seq1	183	.	GAT	GATAAT	199	.	INDEL;DP=63;VDB=0.0244;AF1=0.5;AC1=1;DP4=18,19,7,8;MQ=43;FQ=202;PV4=1,1,0.00011,1	GT:PL:GQ	0/1:237,0,255:99											SAM	248	No hit in this database						No hit in this database		No hit in this database				No hit in this database		No hit in this database
Sp2_comp10191_c0_seq1	69	.	GATA	GATAATA	214	.	INDEL;DP=36;VDB=0.0190;AF1=1;AC1=2;DP4=0,0,28,6;MQ=49;FQ=-137	GT:PL:GQ	1/1:255,102,0:99											SAM	248	No hit in this database						No hit in this database		No hit in this database				No hit in this database		No hit in this database
Sp2_comp101923_c0_seq1	64	.	GCTCT	GCT	217	.	INDEL;DP=58;VDB=0.0042;AF1=0.5;AC1=1;DP4=10,19,7,19;MQ=54;FQ=217;PV4=0.57,0.00061,1,0.068	GT:PL:GQ	0/1:255,0,255:99											SAM	233	No hit in this database						No hit in this database		No hit in this database				No hit in this database		No hit in this database
Sp2_comp1019392_c0_seq1	24	.	TA	TAAA	17.5	.	INDEL;DP=1;AF1=1;AC1=2;DP4=0,0,1,0;MQ=55;FQ=-37.5	GT:PL:GQ	1/1:55,3,0:6											SAM	251	No hit in this database						No hit in this database		No hit in this database				No hit in this database		No hit in this database
Sp2_comp10195_c0_seq1	135	.	A	AT	153	.	INDEL;DP=96;VDB=0.0399;AF1=0.5;AC1=1;DP4=30,35,5,21;MQ=44;FQ=156;PV4=0.019,2.4e-06,1,1.3e-21	GT:PL:GQ	0/1:191,0,255:99											SAM	348	SPGI:SNEE881530.1	UniRef100_D1HYF0	Whole genome shotgun sequence of line PN40024, scaffold_20.assembly12x (Fragment) n=1 Tax=Vitis vinifera RepID=D1HYF0_VITVI	sp|Q94A20|BI1L_ARATH	BI1-like protein OS=Arabidopsis thaliana GN=At4g15470	transmembrane bax inhibitor motif-containing prote	gi|460367204|ref|XP_004229465.1|	PREDICTED: BI1-like protein-like [Solanum lycopersicum]	AT4G15470.1	Bax inhibitor-1 family protein		Bax inhibitor-1 family protein; CONTAINS InterPro DOMAIN/s: Inhibitor of apoptosis-promoting Bax1 related (InterPro:IPR006214); BEST Arabidopsis thaliana protein match is: Bax inhibitor-1 family protein (TAIR:AT1G03070.2); Has 30201 Blast hits to 17322 proteins in 780 species: Archae - 12; Bacteria - 1396; Metazoa - 17338; Fungi - 3422; Plants - 5037; Viruses - 0; Other Eukaryotes - 2996 (source:…	cassava4.1_016461m|PACid:17977447	Bax inhibitor-1 family protein	PGSC0003DMP400022637|PACid:24421126	Bax inhibitor-1 family protein
Sp2_comp10195_c0_seq1	283	.	GA	GAA	214	.	INDEL;DP=68;VDB=0.0190;AF1=1;AC1=2;DP4=0,0,9,12;MQ=49;FQ=-97.5	GT:PL:GQ	1/1:255,63,0:99											SAM	348	SPGI:SNEE881530.1	UniRef100_D1HYF0	Whole genome shotgun sequence of line PN40024, scaffold_20.assembly12x (Fragment) n=1 Tax=Vitis vinifera RepID=D1HYF0_VITVI	sp|Q94A20|BI1L_ARATH	BI1-like protein OS=Arabidopsis thaliana GN=At4g15470	transmembrane bax inhibitor motif-containing prote	gi|460367204|ref|XP_004229465.1|	PREDICTED: BI1-like protein-like [Solanum lycopersicum]	AT4G15470.1	Bax inhibitor-1 family protein		Bax inhibitor-1 family protein; CONTAINS InterPro DOMAIN/s: Inhibitor of apoptosis-promoting Bax1 related (InterPro:IPR006214); BEST Arabidopsis thaliana protein match is: Bax inhibitor-1 family protein (TAIR:AT1G03070.2); Has 30201 Blast hits to 17322 proteins in 780 species: Archae - 12; Bacteria - 1396; Metazoa - 17338; Fungi - 3422; Plants - 5037; Viruses - 0; Other Eukaryotes - 2996 (source:…	cassava4.1_016461m|PACid:17977447	Bax inhibitor-1 family protein	PGSC0003DMP400022637|PACid:24421126	Bax inhibitor-1 family protein
Sp2_comp101950_c0_seq1	356	.	TAA	TAAA	68.4	.	INDEL;DP=3;VDB=0.0208;AF1=1;AC1=2;DP4=0,0,1,2;MQ=50;FQ=-43.5	GT:PL:GQ	1/1:108,9,0:16											SAM	523	No hit in this database						No hit in this database		No hit in this database				No hit in this database		No hit in this database
Sp2_comp101964_c0_seq1	147	.	CTGCTGAGGTAAACACCTTAGGCGTTGCCACTTT	CT	79.4	.	INDEL;DP=3;VDB=0.0010;AF1=1;AC1=2;DP4=0,0,3,0;MQ=47;FQ=-43.5	GT:PL:GQ	1/1:119,9,0:16											SAM	421	No hit in this database						No hit in this database		No hit in this database				No hit in this database		No hit in this database
Sp2_comp101964_c0_seq1	75	.	GCACAC	GCAC	61.2	.	INDEL;DP=4;VDB=0.0161;AF1=1;AC1=2;DP4=0,0,1,1;MQ=55;FQ=-40.5	GT:PL:GQ	1/1:100,6,0:10											SAM	421	No hit in this database						No hit in this database		No hit in this database				No hit in this database		No hit in this database
Sp2_comp101974_c0_seq1	109	.	CAATAAT	CAAT	64.2	.	INDEL;DP=2;VDB=0.0135;AF1=1;AC1=2;DP4=0,0,1,1;MQ=60;FQ=-40.5	GT:PL:GQ	1/1:103,6,0:10											SAM	218	No hit in this database						No hit in this database		No hit in this database				No hit in this database		No hit in this database
Sp2_comp101981_c0_seq1	171	.	CTTTTTTTTTTTTT	CTTTTTTTTTT,CTTTTTTTTTTT,CTTTTTTTTTTTT	122	.	INDEL;DP=78;VDB=0.0140;AF1=1;AC1=2;DP4=4,1,52,14;MQ=49;FQ=-112;PV4=1,1,1,0.48	GT:PL:GQ	1/1:163,77,0,149,5,131,173,52,141,162:99	Sp2_comp101981_c0_seq1	171	.	CTTT	CT,C	1912.86	PASS	AC=1,3;AF=0.167,0.500;AN=6;BaseQRankSum=1.699;DP=78;FS=2.085;MLEAC=1,1;MLEAF=0.167,0.167;MQ=60.00;MQ0=0;MQRankSum=0.223;QD=24.52;RPA=13,11,10;RU=T;ReadPosRankSum=0.129;STR	GT:AD:DP:GQ:MLPSAC:MLPSAF	0/0/1/2/2/2:8,15,37:78:8:1,3:0.167,0.500	SG	379	No hit in this database						No hit in this database		No hit in this database				No hit in this database		No hit in this database
Sp2_comp101981_c0_seq1	182	.	TTTG	T	67.5	.	INDEL;DP=92;VDB=0.0298;AF1=0.5;AC1=1;DP4=12,12,23,2;MQ=48;FQ=70.5;PV4=0.0015,0.00038,1,1	GT:PL:GQ	0/1:105,0,156:99											SAM	379	No hit in this database						No hit in this database		No hit in this database				No hit in this database		No hit in this database
Sp2_comp101981_c1_seq1	314	.	TAAAAAAAA	TAAAAAAAAAA,TAAAAAAAAAAA,TAAAAAAAAA	99.5	.	INDEL;DP=22;VDB=0.0359;AF1=1;AC1=2;DP4=0,0,5,12;MQ=49;FQ=-64.5	GT:PL:GQ	1/1:204,94,64,135,0,126,180,39,95,168:57	Sp2_comp101981_c1_seq1	314	.	T	TAA	469.14	PASS	AC=6;AF=1.00;AN=6;DP=20;FS=0.000;MLEAC=6;MLEAF=1.00;MQ=60.00;MQ0=0;QD=23.46;RPA=8,10;RU=A;STR	GT:AD:DP:GQ:MLPSAC:MLPSAF:PL	1/1/1/1/1/1:0,15:20:12:6:1.00:504,116,71,45,26,12,0	SG	453	No hit in this database						No hit in this database		No hit in this database				No hit in this database		No hit in this database
Sp2_comp101982_c0_seq1	174	.	CAAAAAAAAAA	CAAAAAAA	35.4	.	INDEL;DP=3;VDB=0.0199;AF1=1;AC1=2;DP4=0,0,0,3;MQ=45;FQ=-43.5	GT:PL:GQ	1/1:75,9,0:16											SAM	249	No hit in this database						No hit in this database		No hit in this database				No hit in this database		No hit in this database
Sp2_comp101999_c0_seq1	166	.	GAAAAA	GAAAAAA	68.5	.	INDEL;DP=7;VDB=0.0399;AF1=1;AC1=2;DP4=0,0,4,3;MQ=50;FQ=-55.5	GT:PL:GQ	1/1:109,21,0:39	Sp2_comp101999_c0_seq1	166	.	G	GA	250.99	PASS	AC=6;AF=1.00;AN=6;DP=8;FS=0.000;MLEAC=6;MLEAF=1.00;MQ=60.00;MQ0=0;QD=31.37;RPA=5,6;RU=A;STR	GT:AD:DP:GQ:MLPSAC:MLPSAF:PL	1/1/1/1/1/1:0,8:8:6:6:1.00:285,62,38,24,14,6,0	SG	415	SPGI:SNFRFM4LP02P023K			tr|A9LLI7|A9LLI7_ARATH	RRP6-like protein 2 OS=Arabidopsis thaliana GN=RRP6L2	---NA---	gi|460406199|ref|XP_004248555.1|	PREDICTED: exosome component 10-like [Solanum lycopersicum]	AT1G54440.2	Polynucleotidyl transferase, ribonuclease H fold protein with HRDC domain		Polynucleotidyl transferase, ribonuclease H fold protein with HRDC domain; FUNCTIONS IN: 3'-5' exonuclease activity, nucleic acid binding; INVOLVED IN: nucleobase, nucleoside, nucleotide and nucleic acid metabolic process; LOCATED IN: intracellular; EXPRESSED IN: 21 plant structures; EXPRESSED DURING: 13 growth stages; CONTAINS InterPro DOMAIN/s: Polynucleotidyl transferase, ribonuclease H fold (…	cassava4.1_007783m|PACid:17975199	Polynucleotidyl transferase, ribonuclease H fold protein with HRDC domain	PGSC0003DMP400036335|PACid:24411016	Polynucleotidyl transferase, ribonuclease H fold protein with HRDC domain
Sp2_comp102022_c0_seq1	65	.	GAAA	GAAAA	21.3	.	INDEL;DP=2;VDB=0.0159;AF1=1;AC1=2;DP4=0,0,2,0;MQ=55;FQ=-40.5	GT:PL:GQ	1/1:60,6,0:10											SAM	261	No hit in this database						No hit in this database		No hit in this database				No hit in this database		No hit in this database
Sp2_comp102024_c0_seq2	105	.	AC	A	169.79	PASS	AC=6;AF=1.00;AN=6;DP=6;FS=0.000;MLEAC=6;MLEAF=1.00;MQ=50.27;MQ0=0;QD=28.30;RPA=3,2;RU=C;STR	GT:AD:DP:GQ:MLPSAC:MLPSAF:PL	1/1/1/1/1/1:0,5:5:4:6:1.00:203,39,24,15,9,4,0											GATK	368	No hit in this database						No hit in this database		No hit in this database				No hit in this database		No hit in this database
Sp2_comp102024_c0_seq2	186	.	T	TCC	386.33	PASS	AC=5;AF=0.833;AN=6;BaseQRankSum=1.107;DP=11;FS=0.000;MLEAC=5;MLEAF=0.833;MQ=60.00;MQ0=0;MQRankSum=0.474;QD=25.07;RPA=1,3;RU=C;ReadPosRankSum=1.107;STR	GT:AD:DP:GQ:MLPSAC:MLPSAF:PL	0/1/1/1/1/1:1,10:11:0:5:0.833:418,58,32,17,7,0,0											GATK	368	No hit in this database						No hit in this database		No hit in this database				No hit in this database		No hit in this database
Sp2_comp102024_c0_seq2	209	.	TTA	T	405.32	PASS	AC=3;AF=0.500;AN=6;BaseQRankSum=-0.531;DP=19;FS=4.561;MLEAC=3;MLEAF=0.500;MQ=60.00;MQ0=0;MQRankSum=0.122;QD=21.33;ReadPosRankSum=-1.755	GT:AD:DP:GQ:MLPSAC:MLPSAF:PL	0/0/0/1/1/1:10,9:19:3:3:0.500:438,21,3,0,6,28,249											GATK	368	No hit in this database						No hit in this database		No hit in this database				No hit in this database		No hit in this database
Sp2_comp102024_c0_seq2	211	.	AATT	A	961	PASS	AC=6;AF=1.00;AN=6;DP=19;FS=0.000;MLEAC=6;MLEAF=1.00;MQ=60.00;MQ0=0;QD=32.10;RPA=2,1;RU=ATT;STR	GT:AD:DP:GQ:MLPSAC:MLPSAF:PL	1/1/1/1/1/1:0,19:10:15:6:1.00:996,148,91,57,33,15,0											GATK	368	No hit in this database						No hit in this database		No hit in this database				No hit in this database		No hit in this database
Sp2_comp102024_c0_seq2	214	.	T	TA	337.09	PASS	AC=4;AF=0.667;AN=6;BaseQRankSum=-1.511;DP=19;FS=8.512;MLEAC=4;MLEAF=0.667;MQ=60.00;MQ0=0;MQRankSum=-0.204;QD=17.74;RPA=1,2;RU=A;ReadPosRankSum=-1.589;STR	GT:AD:DP:GQ:MLPSAC:MLPSAF:PL	0/0/1/1/1/1:9,10:10:3:4:0.667:369,37,13,3,0,3,13											GATK	368	No hit in this database						No hit in this database		No hit in this database				No hit in this database		No hit in this database
Sp2_comp102024_c0_seq2	85	.	AGGACTGGTGCGAAAT	A	893.79	PASS	AC=6;AF=1.00;AN=6;DP=9;FS=0.000;MLEAC=6;MLEAF=1.00;MQ=51.87;MQ0=0;QD=19.86	GT:AD:DP:GQ:MLPSAC:MLPSAF:PL	1/1/1/1/1/1:0,5:8:4:6:1.00:927,39,24,15,9,4,0											GATK	368	No hit in this database						No hit in this database		No hit in this database				No hit in this database		No hit in this database
Sp2_comp102024_c0_seq2	283	.	TAC	TACTCGGATGTAAGCCAC	136	.	INDEL;DP=5;VDB=0.0244;AF1=1;AC1=2;DP4=0,0,1,3;MQ=50;FQ=-46.5	GT:PL:GQ	1/1:176,12,0:21											SAM	368	No hit in this database						No hit in this database		No hit in this database				No hit in this database		No hit in this database
Sp2_comp102024_c0_seq2	47	.	ACGACC	AC	214	.	INDEL;DP=13;VDB=0.0115;AF1=1;AC1=2;DP4=0,0,4,5;MQ=47;FQ=-61.5	GT:PL:GQ	1/1:255,27,0:51											SAM	368	No hit in this database						No hit in this database		No hit in this database				No hit in this database		No hit in this database
Sp2_comp102035_c0_seq1	29	.	TAAAAAAAA	TAAAAAAAAAAAAA,TAAAAAAAAAAAAAAAA	19.5	.	INDEL;DP=2;VDB=0.0099;AF1=1;AC1=2;DP4=0,0,2,0;MQ=60;FQ=-37.5	GT:PL:GQ	1/1:111,57,54,57,0,54:6											SAM	397	No hit in this database						No hit in this database		No hit in this database				No hit in this database		No hit in this database
Sp2_comp102035_c0_seq1	363	.	AT	ATT	3.81	.	INDEL;DP=1;AF1=1;AC1=2;DP4=0,0,0,1;MQ=50;FQ=-37.5	GT:PL:GQ	0/1:39,3,0:4											SAM	397	No hit in this database						No hit in this database		No hit in this database				No hit in this database		No hit in this database
Sp2_comp102045_c0_seq2	536	.	CCA	C	1072.26	PASS	AC=4;AF=0.667;AN=6;BaseQRankSum=0.810;DP=36;FS=5.664;MLEAC=4;MLEAF=0.667;MQ=55.74;MQ0=0;MQRankSum=1.436;QD=29.78;ReadPosRankSum=2.835	GT:AD:DP:GQ:MLPSAC:MLPSAF:PL	0/0/1/1/1/1:11,23:36:5:4:0.667:1106,99,40,12,0,5,254											GATK	684	SPGI:CN29071	no hit		-No-Hit-	No Matching Hit found	af366558_1subtilisin-like seed-specific protein	gi|460374367|ref|XP_004232982.1|	PREDICTED: subtilisin-like protease-like [Solanum lycopersicum]	AT5G45650.1	subtilase family protein		subtilase family protein; FUNCTIONS IN: identical protein binding, serine-type endopeptidase activity; INVOLVED IN: proteolysis, negative regulation of catalytic activity; LOCATED IN: endomembrane system; EXPRESSED IN: 23 plant structures; EXPRESSED DURING: 13 growth stages; CONTAINS InterPro DOMAIN/s: Protease-associated PA (InterPro:IPR003137), Proteinase inhibitor, propeptide (InterPro:IPR0090…	cassava4.1_002037m|PACid:17964046	subtilase family protein	PGSC0003DMP400033261|PACid:24410411	subtilase family protein
Sp2_comp102045_c0_seq2	540	.	G	GCT	1329.91	PASS	AC=5;AF=0.833;AN=6;BaseQRankSum=1.076;DP=29;FS=0.000;MLEAC=5;MLEAF=0.833;MQ=56.09;MQ0=0;MQRankSum=-0.559;QD=30.59;ReadPosRankSum=0.043	GT:AD:DP:GQ:MLPSAC:MLPSAF:PL	0/1/1/1/1/1:2,27:29:20:5:0.833:1365,175,95,50,20,0,74											GATK	684	SPGI:CN29071	no hit		-No-Hit-	No Matching Hit found	af366558_1subtilisin-like seed-specific protein	gi|460374367|ref|XP_004232982.1|	PREDICTED: subtilisin-like protease-like [Solanum lycopersicum]	AT5G45650.1	subtilase family protein		subtilase family protein; FUNCTIONS IN: identical protein binding, serine-type endopeptidase activity; INVOLVED IN: proteolysis, negative regulation of catalytic activity; LOCATED IN: endomembrane system; EXPRESSED IN: 23 plant structures; EXPRESSED DURING: 13 growth stages; CONTAINS InterPro DOMAIN/s: Protease-associated PA (InterPro:IPR003137), Proteinase inhibitor, propeptide (InterPro:IPR0090…	cassava4.1_002037m|PACid:17964046	subtilase family protein	PGSC0003DMP400033261|PACid:24410411	subtilase family protein
Sp2_comp102045_c0_seq2	575	.	CA	C	620.08	PASS	AC=6;AF=1.00;AN=6;DP=31;FS=0.000;MLEAC=6;MLEAF=1.00;MQ=55.83;MQ0=0;QD=20.00;RPA=4,3;RU=A;STR	GT:AD:DP:GQ:MLPSAC:MLPSAF:PL	1/1/1/1/1/1:0,17:31:13:6:1.00:655,132,81,51,30,13,0											GATK	684	SPGI:CN29071	no hit		-No-Hit-	No Matching Hit found	af366558_1subtilisin-like seed-specific protein	gi|460374367|ref|XP_004232982.1|	PREDICTED: subtilisin-like protease-like [Solanum lycopersicum]	AT5G45650.1	subtilase family protein		subtilase family protein; FUNCTIONS IN: identical protein binding, serine-type endopeptidase activity; INVOLVED IN: proteolysis, negative regulation of catalytic activity; LOCATED IN: endomembrane system; EXPRESSED IN: 23 plant structures; EXPRESSED DURING: 13 growth stages; CONTAINS InterPro DOMAIN/s: Protease-associated PA (InterPro:IPR003137), Proteinase inhibitor, propeptide (InterPro:IPR0090…	cassava4.1_002037m|PACid:17964046	subtilase family protein	PGSC0003DMP400033261|PACid:24410411	subtilase family protein
Sp2_comp102049_c0_seq1	308	.	G	GTAAAA	22.5	.	INDEL;DP=1;AF1=1;AC1=2;DP4=0,0,1,0;MQ=60;FQ=-37.5	GT:PL:GQ	1/1:60,3,0:6											SAM	480	No hit in this database						No hit in this database		No hit in this database				No hit in this database		No hit in this database
Sp2_comp102063_c0_seq1	168	.	AAATTTCTTATA	AA	157	.	INDEL;DP=10;VDB=0.0380;AF1=1;AC1=2;DP4=0,0,5,2;MQ=37;FQ=-55.5	GT:PL:GQ	1/1:197,21,0:39	Sp2_comp102063_c0_seq1	168	.	AAATTTCTTAT	A	741.46	PASS	AC=3;AF=0.500;AN=6;BaseQRankSum=0.717;DP=15;FS=0.000;MLEAC=3;MLEAF=0.500;MQ=52.92;MQ0=0;MQRankSum=2.637;QD=14.83;ReadPosRankSum=2.637	GT:AD:DP:GQ:MLPSAC:MLPSAF:PL	0/0/0/1/1/1:6,5:15:1:3:0.500:773,11,1,0,4,18,689	SG	276	No hit in this database						No hit in this database		No hit in this database				No hit in this database		No hit in this database
Sp2_comp102063_c0_seq1	135	.	A	AC	169.79	PASS	AC=6;AF=1.00;AN=6;DP=5;FS=0.000;MLEAC=6;MLEAF=1.00;MQ=60.00;MQ0=0;QD=33.96;RPA=2,3;RU=C;STR	GT:AD:DP:GQ:MLPSAC:MLPSAF:PL	1/1/1/1/1/1:0,5:5:4:6:1.00:203,39,24,15,9,4,0											GATK	276	No hit in this database						No hit in this database		No hit in this database				No hit in this database		No hit in this database
Sp2_comp102063_c0_seq1	244	.	TCC	T	79.7	.	INDEL;DP=5;VDB=0.0008;AF1=1;AC1=2;DP4=0,0,3,2;MQ=42;FQ=-49.5	GT:PL:GQ	1/1:120,15,0:27											SAM	276	No hit in this database						No hit in this database		No hit in this database				No hit in this database		No hit in this database
Sp2_comp102067_c0_seq1	270	.	A	AACC	10518.9	PASS	AC=6;AF=1.00;AN=6;BaseQRankSum=0.265;DP=250;FS=0.000;MLEAC=6;MLEAF=1.00;MQ=59.86;MQ0=0;MQRankSum=2.089;QD=32.09;RPA=3,4;RU=ACC;ReadPosRankSum=-0.940;STR	GT:AD:DP:GQ:MLPSAC:MLPSAF:PL	1/1/1/1/1/1:2,216:247:78:6:1.00:10554,1572,925,547,281,78,0											GATK	845	SPGI:CN28402	UniRef100_B9SNN5	Rnf5, putative n=1 Tax=Ricinus communis RepID=B9SNN5_RICCO	tr|O64425|O64425_ARATH	RMA1 RING zinc finger protein OS=Arabidopsis thaliana GN=RMA1	protein	gi|460412943|ref|XP_004251855.1|	PREDICTED: E3 ubiquitin-protein ligase RMA1-like isoform 2 [Solanum lycopersicum]	AT4G27470.1	RING membrane-anchor 3	Encodes a RING finger E3 ubiquitin ligase.	RING membrane-anchor 3 (RMA3); CONTAINS InterPro DOMAIN/s: Zinc finger, RING-type, conserved site (InterPro:IPR017907), Zinc finger, RING-type (InterPro:IPR001841), Zinc finger, C3HC4 RING-type (InterPro:IPR018957); BEST Arabidopsis thaliana protein match is: RING membrane-anchor 1 (TAIR:AT4G03510.2); Has 2828 Blast hits to 2826 proteins in 265 species: Archae - 0; Bacteria - 0; Metazoa - 1348; F…	cassava4.1_014453m|PACid:17980678	RING membrane-anchor 1	PGSC0003DMP400026926|PACid:24380020	RING membrane-anchor 1
Sp2_comp102078_c0_seq1	188	.	ATTTTT	ATTTT	98.5	.	INDEL;DP=25;VDB=0.0365;AF1=0.5001;AC1=1;DP4=4,2,9,9;MQ=49;FQ=-3.28;PV4=0.65,5.7e-12,0.017,0.05	GT:PL:GQ	0/1:136,0,34:37	Sp2_comp102078_c0_seq1	188	.	AT	A	532.01	PASS	AC=4;AF=0.667;AN=6;BaseQRankSum=-0.867;DP=22;FS=1.971;MLEAC=4;MLEAF=0.667;MQ=60.00;MQ0=0;MQRankSum=-1.610;QD=24.18;RPA=5,4;RU=T;ReadPosRankSum=-1.528;STR	GT:AD:DP:GQ:MLPSAC:MLPSAF:PL	0/0/1/1/1/1:5,16:22:0:4:0.667:564,77,34,12,0,0,136	SG	318	No hit in this database						No hit in this database		No hit in this database				No hit in this database		No hit in this database
Sp2_comp102086_c0_seq1	130	.	A	AAAGC	101	.	INDEL;DP=12;VDB=0.0392;AF1=1;AC1=2;DP4=0,0,3,1;MQ=48;FQ=-46.5	GT:PL:GQ	1/1:141,12,0:21	Sp2_comp102086_c0_seq1	130	.	A	AAAGC	909.3	PASS	AC=6;AF=1.00;AN=6;DP=13;FS=0.000;MLEAC=6;MLEAF=1.00;MQ=60.00;MQ0=0;QD=31.96	GT:AD:DP:GQ:MLPSAC:MLPSAF:PL	1/1/1/1/1/1:0,13:13:10:6:1.00:944,101,62,39,23,10,0	SG	320	No hit in this database						No hit in this database		No hit in this database				No hit in this database		No hit in this database
Sp2_comp102086_c0_seq1	98	.	C	CAT	459.56	PASS	AC=6;AF=1.00;AN=6;DP=12;FS=0.000;MLEAC=6;MLEAF=1.00;MQ=60.00;MQ0=0;QD=34.77;RPA=1,2;RU=AT;STR	GT:AD:DP:GQ:MLPSAC:MLPSAF:PL	1/1/1/1/1/1:0,10:12:8:6:1.00:494,78,48,30,18,8,0											GATK	320	No hit in this database						No hit in this database		No hit in this database				No hit in this database		No hit in this database
Sp2_comp102086_c0_seq1	228	.	CCAGCAGCAGCA	CCAGCAGCA	9.94	.	INDEL;DP=2;VDB=0.0165;AF1=1;AC1=2;DP4=0,0,0,1;MQ=47;FQ=-37.5	GT:PL:GQ	1/1:47,3,0:5											SAM	320	No hit in this database						No hit in this database		No hit in this database				No hit in this database		No hit in this database
Sp2_comp102088_c0_seq1	335	.	TGGGG	TGGGGG	214	.	INDEL;DP=210;VDB=0.0392;AF1=1;AC1=2;DP4=0,0,74,83;MQ=47;FQ=-290	GT:PL:GQ	1/1:255,255,0:99	Sp2_comp102088_c0_seq1	335	.	T	TG	6366.86	PASS	AC=6;AF=1.00;AN=6;BaseQRankSum=1.052;DP=219;FS=6.543;MLEAC=6;MLEAF=1.00;MQ=59.76;MQ0=0;MQRankSum=1.137;QD=29.07;RPA=4,5;RU=G;ReadPosRankSum=2.555;STR	GT:AD:DP:GQ:MLPSAC:MLPSAF:PL	1/1/1/1/1/1:6,180:219:99:6:1.00:6402,1337,806,498,282,120,0	SG	428	SPGI:CN02240	UniRef100_B9HKW3	Predicted protein n=1 Tax=Populus trichocarpa RepID=B9HKW3_POPTR	tr|Q9LK14|Q9LK14_ARATH	MYB-like DNA-binding domain protein OS=Arabidopsis thaliana GN=At3g24310	myb transcription factor	gi|462424581|gb|EMJ28844.1|	hypothetical protein PRUPE_ppa017942mg [Prunus persica]	No hit in this database				cassava4.1_013947m|PACid:17962045	myb domain protein 79	PGSC0003DMP400047280|PACid:24387606	myb domain protein 305
Sp2_comp102088_c0_seq1	339	.	GAAAAAA	GGAAAAAAA	214	.	INDEL;DP=182;VDB=0.0365;AF1=1;AC1=2;DP4=0,0,17,15;MQ=48;FQ=-122	GT:PL:GQ	1/1:255,87,0:99											SAM	428	SPGI:CN02240	UniRef100_B9HKW3	Predicted protein n=1 Tax=Populus trichocarpa RepID=B9HKW3_POPTR	tr|Q9LK14|Q9LK14_ARATH	MYB-like DNA-binding domain protein OS=Arabidopsis thaliana GN=At3g24310	myb transcription factor	gi|462424581|gb|EMJ28844.1|	hypothetical protein PRUPE_ppa017942mg [Prunus persica]	No hit in this database				cassava4.1_013947m|PACid:17962045	myb domain protein 79	PGSC0003DMP400047280|PACid:24387606	myb domain protein 305
Sp2_comp102092_c0_seq1	640	.	TTACA	T	76.4	.	INDEL;DP=3;VDB=0.0192;AF1=1;AC1=2;DP4=0,0,1,2;MQ=49;FQ=-43.5	GT:PL:GQ	1/1:116,9,0:16											SAM	723	No hit in this database						No hit in this database		No hit in this database				No hit in this database		No hit in this database
Sp2_comp102093_c0_seq1	132	.	ACAAGGAGGCAAGGAG	ACAAGGAG	161	.	INDEL;DP=6;VDB=0.0140;AF1=1;AC1=2;DP4=0,0,4,1;MQ=49;FQ=-49.5	GT:PL:GQ	1/1:201,15,0:27	Sp2_comp102093_c0_seq1	132	.	ACAAGGAGG	A	498.79	PASS	AC=6;AF=1.00;AN=6;DP=6;FS=0.000;MLEAC=6;MLEAF=1.00;MQ=60.00;MQ0=0;QD=31.17	GT:AD:DP:GQ:MLPSAC:MLPSAF:PL	1/1/1/1/1/1:0,5:6:4:6:1.00:532,39,24,15,9,4,0	SG	344	No hit in this database						No hit in this database		No hit in this database				No hit in this database		No hit in this database
Sp2_comp102096_c0_seq1	154	.	GCC	GC	23.2	.	INDEL;DP=2;VDB=0.0090;AF1=1;AC1=2;DP4=0,0,1,1;MQ=60;FQ=-40.5	GT:PL:GQ	1/1:62,6,0:10											SAM	274	No hit in this database						No hit in this database		No hit in this database				No hit in this database		No hit in this database
Sp2_comp102096_c0_seq1	71	.	GAGCTCAGCCTCAAGC	GAGC	22.5	.	INDEL;DP=1;AF1=1;AC1=2;DP4=0,0,1,0;MQ=60;FQ=-37.5	GT:PL:GQ	1/1:60,3,0:6											SAM	274	No hit in this database						No hit in this database		No hit in this database				No hit in this database		No hit in this database
Sp2_comp102100_c0_seq1	174	.	TTGTCTCTATGTGTGT	TTGT	71.2	.	INDEL;DP=2;VDB=0.0167;AF1=1;AC1=2;DP4=0,0,1,1;MQ=55;FQ=-40.5	GT:PL:GQ	1/1:110,6,0:10											SAM	628	No hit in this database						No hit in this database		No hit in this database				No hit in this database		No hit in this database
Sp2_comp102108_c0_seq1	122	.	AAAGTT	AAAGTTAAGTT	214	.	INDEL;DP=8;VDB=0.0271;AF1=1;AC1=2;DP4=0,0,4,4;MQ=46;FQ=-58.5	GT:PL:GQ	1/1:255,24,0:45	Sp2_comp102108_c0_seq1	122	.	A	AAAGTT	663.75	PASS	AC=6;AF=1.00;AN=6;DP=9;FS=0.000;MLEAC=6;MLEAF=1.00;MQ=60.00;MQ0=0;QD=29.43;RPA=1,2;RU=AAGTT;STR	GT:AD:DP:GQ:MLPSAC:MLPSAF:PL	1/1/1/1/1/1:0,9:9:7:6:1.00:698,70,43,27,16,7,0	SG	294	No hit in this database						No hit in this database		No hit in this database				No hit in this database		No hit in this database
Sp2_comp102108_c0_seq1	48	.	GTTACTTACTTA	GTTACTTA	154	.	INDEL;DP=4;VDB=0.0011;AF1=1;AC1=2;DP4=0,0,3,1;MQ=55;FQ=-46.5	GT:PL:GQ	1/1:194,12,0:21											SAM	294	No hit in this database						No hit in this database		No hit in this database				No hit in this database		No hit in this database
Sp2_comp102117_c0_seq1	48	.	CAAA	CAA	10.8	.	INDEL;DP=18;VDB=0.0004;AF1=0.5;AC1=1;DP4=7,5,1,2;MQ=59;FQ=13.7;PV4=0.57,2.9e-11,1,0.00027	GT:PL:GQ	0/1:48,0,219:50											SAM	279	SPGI:SNFRFM4LP02QKL8U			-No-Hit-		---NA---	No hit in this database		No hit in this database				No hit in this database		No hit in this database
Sp2_comp102129_c0_seq1	150	.	AAAATA	AA	100	.	INDEL;DP=4;VDB=0.0218;AF1=1;AC1=2;DP4=0,0,2,2;MQ=53;FQ=-46.5	GT:PL:GQ	1/1:140,12,0:21											SAM	285	No hit in this database						No hit in this database		No hit in this database				No hit in this database		No hit in this database
Sp2_comp10213_c0_seq1	164	.	A	AG	42.4	.	INDEL;DP=4;VDB=0.0263;AF1=1;AC1=2;DP4=0,0,0,3;MQ=47;FQ=-43.5	GT:PL:GQ	1/1:82,9,0:16											SAM	240	No hit in this database						No hit in this database		No hit in this database				No hit in this database		No hit in this database
Sp2_comp102132_c0_seq1	76	.	CTTCTTTC	CTTC	22.5	.	INDEL;DP=2;VDB=0.0192;AF1=1;AC1=2;DP4=0,0,1,0;MQ=60;FQ=-37.5	GT:PL:GQ	1/1:60,3,0:6											SAM	251	No hit in this database						No hit in this database		No hit in this database				No hit in this database		No hit in this database
Sp2_comp102151_c0_seq1	170	.	AT	A	158.79	PASS	AC=6;AF=1.00;AN=6;DP=5;FS=0.000;MLEAC=6;MLEAF=1.00;MQ=60.00;MQ0=0;QD=31.76;RPA=5,4;RU=T;STR	GT:AD:DP:GQ:MLPSAC:MLPSAF:PL	1/1/1/1/1/1:0,5:5:4:6:1.00:192,39,24,15,9,4,0											GATK	308	No hit in this database						No hit in this database		No hit in this database				No hit in this database		No hit in this database
Sp2_comp102152_c0_seq1	19	.	AGATGATGA	AGATGA	22.5	.	INDEL;DP=7;VDB=0.0000;AF1=1;AC1=2;DP4=0,0,0,1;MQ=60;FQ=-37.5	GT:PL:GQ	1/1:60,3,0:6											SAM	204	No hit in this database						No hit in this database		No hit in this database				No hit in this database		No hit in this database
Sp2_comp102162_c0_seq1	126	.	CCTACACAGCTACAC	CCTACAC	22.5	.	INDEL;DP=1;AF1=1;AC1=2;DP4=0,0,1,0;MQ=60;FQ=-37.5	GT:PL:GQ	1/1:60,3,0:6											SAM	524	No hit in this database						No hit in this database		No hit in this database				No hit in this database		No hit in this database
Sp2_comp102162_c0_seq1	193	.	ATA	ATACAACTA	90.4	.	INDEL;DP=3;VDB=0.0149;AF1=1;AC1=2;DP4=0,0,3,0;MQ=51;FQ=-43.5	GT:PL:GQ	1/1:130,9,0:16											SAM	524	No hit in this database						No hit in this database		No hit in this database				No hit in this database		No hit in this database
Sp2_comp102162_c0_seq1	37	.	A	AC	4.42	.	INDEL;DP=1;AF1=1;AC1=2;DP4=0,0,0,1;MQ=60;FQ=-37.5	GT:PL:GQ	0/1:40,3,0:3											SAM	524	No hit in this database						No hit in this database		No hit in this database				No hit in this database		No hit in this database
Sp2_comp102183_c0_seq1	284	.	ATTTTT	ATTTTTT	9.9	.	INDEL;DP=5;VDB=0.0298;AF1=1;AC1=2;DP4=0,0,0,3;MQ=44;FQ=-43.5	GT:PL:GQ	1/1:49,9,0:12											SAM	344	No hit in this database						No hit in this database		No hit in this database				No hit in this database		No hit in this database
Sp2_comp102190_c1_seq1	120	.	GTTT	GTTTTT	214	.	INDEL;DP=69;VDB=0.0392;AF1=1;AC1=2;DP4=0,0,7,6;MQ=46;FQ=-73.5	GT:PL:GQ	1/1:255,39,0:75	Sp2_comp102190_c1_seq1	120	.	G	GTT	2586.86	PASS	AC=6;AF=1.00;AN=6;DP=66;FS=0.000;MLEAC=6;MLEAF=1.00;MQ=60.00;MQ0=0;QD=27.47;RPA=3,5;RU=T;STR	GT:AD:DP:GQ:MLPSAC:MLPSAF:PL	1/1/1/1/1/1:0,55:66:44:6:1.00:2622,428,262,166,97,44,0	SG	289	SPGI:CN11254	UniRef100_B9T564	Putative uncharacterized protein n=1 Tax=Ricinus communis RepID=B9T564_RICCO	tr|Q9LY50|Q9LY50_ARATH	Receptor kinase-like protein OS=Arabidopsis thaliana GN=F27K19_130	serine threonine-protein kinase	gi|449463050|ref|XP_004149247.1|	PREDICTED: putative serine/threonine-protein kinase-like protein CCR3-like [Cucumis sativus]	AT3G55950.1	CRINKLY4 related 3		CRINKLY4 related 3 (CCR3); FUNCTIONS IN: kinase activity; INVOLVED IN: protein amino acid phosphorylation; LOCATED IN: endomembrane system; EXPRESSED IN: 23 plant structures; EXPRESSED DURING: 10 growth stages; CONTAINS InterPro DOMAIN/s: Protein kinase, ATP binding site (InterPro:IPR017441), Regulator of chromosome condensation/beta-lactamase-inhibitor protein II (InterPro:IPR009091), Protein ki…	cassava4.1_033480m|PACid:17965414	CRINKLY4 related 4	PGSC0003DMP400048769|PACid:24393866	CRINKLY4 related 3
Sp2_comp102190_c1_seq1	132	.	GT	G	1621.86	PASS	AC=5;AF=0.833;AN=6;BaseQRankSum=-0.084;DP=54;FS=4.775;MLEAC=5;MLEAF=0.833;MQ=60.00;MQ0=0;MQRankSum=1.128;QD=30.03;RPA=7,6;RU=T;ReadPosRankSum=-2.239;STR	GT:AD:DP:GQ:MLPSAC:MLPSAF:PL	0/1/1/1/1/1:4,49:54:35:5:0.833:1657,314,171,90,35,0,66											GATK	289	SPGI:CN11254	UniRef100_B9T564	Putative uncharacterized protein n=1 Tax=Ricinus communis RepID=B9T564_RICCO	tr|Q9LY50|Q9LY50_ARATH	Receptor kinase-like protein OS=Arabidopsis thaliana GN=F27K19_130	serine threonine-protein kinase	gi|449463050|ref|XP_004149247.1|	PREDICTED: putative serine/threonine-protein kinase-like protein CCR3-like [Cucumis sativus]	AT3G55950.1	CRINKLY4 related 3		CRINKLY4 related 3 (CCR3); FUNCTIONS IN: kinase activity; INVOLVED IN: protein amino acid phosphorylation; LOCATED IN: endomembrane system; EXPRESSED IN: 23 plant structures; EXPRESSED DURING: 10 growth stages; CONTAINS InterPro DOMAIN/s: Protein kinase, ATP binding site (InterPro:IPR017441), Regulator of chromosome condensation/beta-lactamase-inhibitor protein II (InterPro:IPR009091), Protein ki…	cassava4.1_033480m|PACid:17965414	CRINKLY4 related 4	PGSC0003DMP400048769|PACid:24393866	CRINKLY4 related 3
Sp2_comp102193_c0_seq1	89	.	GA	G	192.36	PASS	AC=6;AF=1.00;AN=6;DP=6;FS=0.000;MLEAC=6;MLEAF=1.00;MQ=60.00;MQ0=0;QD=32.06;RPA=3,2;RU=A;STR	GT:AD:DP:GQ:MLPSAC:MLPSAF:PL	1/1/1/1/1/1:0,6:6:5:6:1.00:226,47,29,18,11,5,0											GATK	204	No hit in this database						No hit in this database		No hit in this database				No hit in this database		No hit in this database
Sp2_comp102196_c0_seq1	139	.	CCAATTGAA	C	1764.08	PASS	AC=6;AF=1.00;AN=6;DP=17;FS=0.000;MLEAC=6;MLEAF=1.00;MQ=58.17;MQ0=0;QD=28.96	GT:AD:DP:GQ:MLPSAC:MLPSAF:PL	1/1/1/1/1/1:0,16:17:13:6:1.00:1799,125,76,48,28,13,0											GATK	293	No hit in this database						No hit in this database		No hit in this database				No hit in this database		No hit in this database
Sp2_comp1021981_c0_seq1	350	.	A	ATT	14.6	.	INDEL;DP=3;VDB=0.0040;AF1=1;AC1=2;DP4=0,0,0,3;MQ=47;FQ=-43.5	GT:PL:GQ	1/1:54,9,0:14											SAM	365	No hit in this database						No hit in this database		No hit in this database				No hit in this database		No hit in this database
Sp2_comp102205_c0_seq1	206	.	GAAAAAAAAAAA	GAAAAAAAAA,GAAAAAAAAAA	4.26	.	INDEL;DP=9;VDB=0.0365;AF1=1;AC1=2;DP4=0,1,1,5;MQ=41;FQ=-40.5;PV4=1,1,0.39,0.27	GT:PL:GQ	1/1:41,6,0,38,0,36:5											SAM	303	No hit in this database						No hit in this database		No hit in this database				No hit in this database		No hit in this database
Sp2_comp102205_c0_seq1	52	.	TTAGTA	TTAGTAGTA	47.2	.	INDEL;DP=3;VDB=0.0030;AF1=1;AC1=2;DP4=0,0,2,0;MQ=60;FQ=-40.5	GT:PL:GQ	1/1:86,6,0:10											SAM	303	No hit in this database						No hit in this database		No hit in this database				No hit in this database		No hit in this database
Sp2_comp102209_c0_seq1	67	.	CAAAAAA	CAAAAA	21.6	.	INDEL;DP=12;VDB=0.0099;AF1=1;AC1=2;DP4=0,0,6,0;MQ=51;FQ=-52.5	GT:PL:GQ	1/1:62,18,0:31											SAM	202	No hit in this database						No hit in this database		No hit in this database				No hit in this database		No hit in this database
Sp2_comp102213_c0_seq1	73	.	G	GT	30.2	.	INDEL;DP=6;VDB=0.0000;AF1=1;AC1=2;DP4=0,0,2,0;MQ=49;FQ=-40.5	GT:PL:GQ	1/1:69,6,0:10											SAM	258	No hit in this database						No hit in this database		No hit in this database				No hit in this database		No hit in this database
Sp2_comp102217_c0_seq1	109	.	C	CTCT	161	.	INDEL;DP=16;VDB=0.0322;AF1=0.5;AC1=1;DP4=2,2,5,2;MQ=49;FQ=67.5;PV4=0.58,1,1,0.47	GT:PL:GQ	0/1:199,0,102:99	Sp2_comp102217_c0_seq1	109	.	C	CTCT	257.13	PASS	AC=2;AF=0.333;AN=6;BaseQRankSum=0.437;DP=14;FS=0.000;MLEAC=2;MLEAF=0.333;MQ=60.00;MQ0=0;MQRankSum=1.256;QD=18.37;ReadPosRankSum=1.381	GT:AD:DP:GQ:MLPSAC:MLPSAF:PL	0/0/0/0/1/1:8,5:14:1:2:0.333:289,7,0,1,9,28,484	SG	324	No hit in this database						No hit in this database		No hit in this database				No hit in this database		No hit in this database
Sp2_comp102217_c0_seq1	67	.	CAAA	CAAAA	79.7	.	INDEL;DP=10;VDB=0.0099;AF1=1;AC1=2;DP4=0,0,3,2;MQ=50;FQ=-49.5	GT:PL:GQ	1/1:120,15,0:27											SAM	324	No hit in this database						No hit in this database		No hit in this database				No hit in this database		No hit in this database
Sp2_comp102224_c0_seq1	360	.	GA	G	59	.	INDEL;DP=5;VDB=0.0399;AF1=1;AC1=2;DP4=0,0,3,1;MQ=50;FQ=-46.5	GT:PL:GQ	1/1:99,12,0:21	Sp2_comp102224_c0_seq1	360	.	GA	G	193.79	PASS	AC=6;AF=1.00;AN=6;DP=5;FS=0.000;MLEAC=6;MLEAF=1.00;MQ=60.00;MQ0=0;QD=27.40	GT:AD:DP:GQ:MLPSAC:MLPSAF:PL	1/1/1/1/1/1:0,5:5:4:6:1.00:227,39,24,15,9,4,0	SG	575	No hit in this database						gi|460393568|ref|XP_004242381.1|	PREDICTED: GDSL esterase/lipase At5g33370-like [Solanum lycopersicum]	AT5G33370.2	GDSL-like Lipase/Acylhydrolase superfamily protein		GDSL-like Lipase/Acylhydrolase superfamily protein; FUNCTIONS IN: hydrolase activity, acting on ester bonds, carboxylesterase activity; INVOLVED IN: lipid metabolic process; LOCATED IN: endomembrane system; EXPRESSED IN: 15 plant structures; EXPRESSED DURING: 7 growth stages; CONTAINS InterPro DOMAIN/s: Lipase, GDSL (InterPro:IPR001087); BEST Arabidopsis thaliana protein match is: Li-tolerant lip…	cassava4.1_032666m|PACid:17971666	GDSL-like Lipase/Acylhydrolase superfamily protein	PGSC0003DMP400034826|PACid:24394695	GDSL-like Lipase/Acylhydrolase superfamily protein
Sp2_comp102234_c0_seq1	52	.	ATTATAG	ATTATAGATTTATAG	22.5	.	INDEL;DP=2;VDB=0.0149;AF1=1;AC1=2;DP4=0,0,0,1;MQ=60;FQ=-37.5	GT:PL:GQ	1/1:60,3,0:6											SAM	395	No hit in this database						No hit in this database		No hit in this database				No hit in this database		No hit in this database
Sp2_comp102236_c0_seq1	122	.	T	TAG	1546.87	PASS	AC=6;AF=1.00;AN=6;DP=37;FS=0.000;MLEAC=6;MLEAF=1.00;MQ=59.45;MQ0=0;QD=31.86	GT:AD:DP:GQ:MLPSAC:MLPSAF:PL	1/1/1/1/1/1:0,37:37:29:6:1.00:1582,288,176,111,65,29,0											GATK	283	No hit in this database						No hit in this database		No hit in this database				No hit in this database		No hit in this database
Sp2_comp102243_c0_seq1	38	.	GA	GAAA	135	.	INDEL;DP=20;VDB=0.0002;AF1=1;AC1=2;DP4=0,0,0,13;MQ=35;FQ=-73.5	GT:PL:GQ	1/1:176,39,0:75											SAM	306	SPGI:SNDV037604.1			-No-Hit-		---NA---	No hit in this database		No hit in this database				No hit in this database		No hit in this database
Sp2_comp102249_c0_seq1	222	.	CTTT	CTT	69.5	.	INDEL;DP=14;VDB=0.0322;AF1=0.5;AC1=1;DP4=7,0,3,2;MQ=50;FQ=70.7;PV4=0.15,0.074,1,1	GT:PL:GQ	0/1:107,0,110:99	Sp2_comp102249_c0_seq1	222	.	CT	C	169.01	PASS	AC=3;AF=0.500;AN=6;BaseQRankSum=-1.073;DP=12;FS=0.000;MLEAC=3;MLEAF=0.500;MQ=60.00;MQ0=0;MQRankSum=-0.779;QD=14.08;RPA=3,2;RU=T;ReadPosRankSum=-0.583;STR	GT:AD:DP:GQ:MLPSAC:MLPSAF:PL	0/0/0/1/1/1:6,6:12:3:3:0.500:201,15,3,0,3,15,208	SG	446	No hit in this database						No hit in this database		No hit in this database				No hit in this database		No hit in this database
Sp2_comp102265_c0_seq1	33	.	GAAAAA	GAAAAAAA	15.4	.	INDEL;DP=18;VDB=0.0001;AF1=1;AC1=2;DP4=0,0,1,1;MQ=60;FQ=-40.5	GT:PL:GQ	1/1:54,6,0:10											SAM	211	No hit in this database						No hit in this database		No hit in this database				No hit in this database		No hit in this database
Sp2_comp10227_c0_seq1	192	.	TTAGG	T	22.5	.	INDEL;DP=1;AF1=1;AC1=2;DP4=0,0,1,0;MQ=60;FQ=-37.5	GT:PL:GQ	1/1:60,3,0:6											SAM	280	No hit in this database						gi|147797476|emb|CAN64673.1|	hypothetical protein VITISV_007430 [Vitis vinifera]	AT4G23160.1	cysteine-rich RLK (RECEPTOR-like protein kinase) 8	Encodes a cysteine-rich receptor-like protein kinase.	cysteine-rich RLK (RECEPTOR-like protein kinase) 8 (CRK8); FUNCTIONS IN: kinase activity; INVOLVED IN: protein amino acid phosphorylation; CONTAINS InterPro DOMAIN/s: Protein kinase, ATP binding site (InterPro:IPR017441), Reverse transcriptase, RNA-dependent DNA polymerase (InterPro:IPR013103), Serine/threonine-protein kinase domain (InterPro:IPR002290), Protein of unknown function DUF26 (InterPr…	No hit in this database		PGSC0003DMP400010408|PACid:24391548	cysteine-rich RLK (RECEPTOR-like protein kinase) 8
Sp2_comp1022762_c0_seq1	156	.	AG	AGG	184	.	INDEL;DP=15;VDB=0.0392;AF1=1;AC1=2;DP4=0,0,4,4;MQ=48;FQ=-58.5	GT:PL:GQ	1/1:225,24,0:45											SAM	225	No hit in this database						No hit in this database		No hit in this database				No hit in this database		No hit in this database
Sp2_comp1022762_c0_seq1	49	.	GAAAAAAAA	GAAAAAA,GAAAAAAA	100	.	INDEL;DP=11;VDB=0.0014;AF1=1;AC1=2;DP4=0,0,6,3;MQ=55;FQ=-58.5	GT:PL:GQ	1/1:141,24,0,140,14,137:45											SAM	225	No hit in this database						No hit in this database		No hit in this database				No hit in this database		No hit in this database
Sp2_comp102295_c0_seq1	139	.	TTTCTT	TTT	191	.	INDEL;DP=7;VDB=0.0271;AF1=0.5554;AC1=1;DP4=0,1,3,3;MQ=50;FQ=-27.5;PV4=1,1,1,0.34	GT:PL:GQ	0/1:228,0,7:10	Sp2_comp102295_c0_seq1	139	.	TTTC	T	271.08	PASS	AC=6;AF=1.00;AN=6;DP=7;FS=0.000;MLEAC=6;MLEAF=1.00;MQ=60.00;MQ0=0;QD=27.67	GT:AD:DP:GQ:MLPSAC:MLPSAF:PL	1/1/1/1/1/1:0,7:7:6:6:1.00:305,54,33,21,12,6,0	SG	237	No hit in this database						No hit in this database		No hit in this database				No hit in this database		No hit in this database
Sp2_comp102301_c0_seq1	512	.	C	CA	9107.86	PASS	AC=6;AF=1.00;AN=6;DP=215;FS=0.000;MLEAC=6;MLEAF=1.00;MQ=59.88;MQ0=0;QD=31.54	GT:AD:DP:GQ:MLPSAC:MLPSAF:PL	1/1/1/1/1/1:0,215:215:99:6:1.00:9143,1673,1026,647,379,170,0											GATK	729	No hit in this database						gi|460384303|ref|XP_004237852.1|	PREDICTED: laccase-14-like [Solanum lycopersicum]	AT5G09360.1	laccase 14	putative laccase, a member of laccase family of genes (17 members in Arabidopsis).	laccase 14 (LAC14); FUNCTIONS IN: laccase activity; INVOLVED IN: oxidation reduction, lignin catabolic process; LOCATED IN: endomembrane system, apoplast; EXPRESSED IN: central cell, fruit; CONTAINS InterPro DOMAIN/s: Multicopper oxidase, type 3 (InterPro:IPR011707), Laccase (InterPro:IPR017761), Multicopper oxidase, type 2 (InterPro:IPR011706), Cupredoxin (InterPro:IPR008972), Multicopper oxidas…	cassava4.1_026478m|PACid:17960057	Laccase/Diphenol oxidase family protein	PGSC0003DMP400038025|PACid:24382173	laccase 14
Sp2_comp102301_c0_seq1	544	.	ACATG	A	15816.9	PASS	AC=6;AF=1.00;AN=6;DP=241;FS=0.000;MLEAC=6;MLEAF=1.00;MQ=59.50;MQ0=0;QD=31.68;RPA=2,1;RU=CATG;STR	GT:AD:DP:GQ:MLPSAC:MLPSAF:PL	1/1/1/1/1/1:0,232:240:99:6:1.00:15852,1805,1107,698,409,184,0											GATK	729	No hit in this database						gi|460384303|ref|XP_004237852.1|	PREDICTED: laccase-14-like [Solanum lycopersicum]	AT5G09360.1	laccase 14	putative laccase, a member of laccase family of genes (17 members in Arabidopsis).	laccase 14 (LAC14); FUNCTIONS IN: laccase activity; INVOLVED IN: oxidation reduction, lignin catabolic process; LOCATED IN: endomembrane system, apoplast; EXPRESSED IN: central cell, fruit; CONTAINS InterPro DOMAIN/s: Multicopper oxidase, type 3 (InterPro:IPR011707), Laccase (InterPro:IPR017761), Multicopper oxidase, type 2 (InterPro:IPR011706), Cupredoxin (InterPro:IPR008972), Multicopper oxidas…	cassava4.1_026478m|PACid:17960057	Laccase/Diphenol oxidase family protein	PGSC0003DMP400038025|PACid:24382173	laccase 14
Sp2_comp102301_c0_seq1	624	.	A	ATTAAAT	10236.9	PASS	AC=6;AF=1.00;AN=6;DP=134;FS=0.000;MLEAC=6;MLEAF=1.00;MQ=59.93;MQ0=0;QD=36.71	GT:AD:DP:GQ:MLPSAC:MLPSAF:PL	1/1/1/1/1/1:0,134:134:99:6:1.00:10272,1043,639,403,236,106,0											GATK	729	No hit in this database						gi|460384303|ref|XP_004237852.1|	PREDICTED: laccase-14-like [Solanum lycopersicum]	AT5G09360.1	laccase 14	putative laccase, a member of laccase family of genes (17 members in Arabidopsis).	laccase 14 (LAC14); FUNCTIONS IN: laccase activity; INVOLVED IN: oxidation reduction, lignin catabolic process; LOCATED IN: endomembrane system, apoplast; EXPRESSED IN: central cell, fruit; CONTAINS InterPro DOMAIN/s: Multicopper oxidase, type 3 (InterPro:IPR011707), Laccase (InterPro:IPR017761), Multicopper oxidase, type 2 (InterPro:IPR011706), Cupredoxin (InterPro:IPR008972), Multicopper oxidas…	cassava4.1_026478m|PACid:17960057	Laccase/Diphenol oxidase family protein	PGSC0003DMP400038025|PACid:24382173	laccase 14
Sp2_comp102301_c0_seq1	632	.	C	CATT	7882.86	PASS	AC=6;AF=1.00;AN=6;DP=134;FS=0.000;MLEAC=6;MLEAF=1.00;MQ=59.93;MQ0=0;QD=27.90;RPA=1,2;RU=ATT;STR	GT:AD:DP:GQ:MLPSAC:MLPSAF:PL	1/1/1/1/1/1:0,134:134:99:6:1.00:7918,1042,639,403,236,106,0											GATK	729	No hit in this database						gi|460384303|ref|XP_004237852.1|	PREDICTED: laccase-14-like [Solanum lycopersicum]	AT5G09360.1	laccase 14	putative laccase, a member of laccase family of genes (17 members in Arabidopsis).	laccase 14 (LAC14); FUNCTIONS IN: laccase activity; INVOLVED IN: oxidation reduction, lignin catabolic process; LOCATED IN: endomembrane system, apoplast; EXPRESSED IN: central cell, fruit; CONTAINS InterPro DOMAIN/s: Multicopper oxidase, type 3 (InterPro:IPR011707), Laccase (InterPro:IPR017761), Multicopper oxidase, type 2 (InterPro:IPR011706), Cupredoxin (InterPro:IPR008972), Multicopper oxidas…	cassava4.1_026478m|PACid:17960057	Laccase/Diphenol oxidase family protein	PGSC0003DMP400038025|PACid:24382173	laccase 14
Sp2_comp102301_c0_seq1	643	.	AC	A	6034.86	PASS	AC=6;AF=1.00;AN=6;DP=143;FS=0.000;MLEAC=6;MLEAF=1.00;MQ=59.94;MQ0=0;QD=34.77;RPA=2,1;RU=C;STR	GT:AD:DP:GQ:MLPSAC:MLPSAF:PL	1/1/1/1/1/1:0,143:143:99:6:1.00:6070,1113,682,430,252,113,0											GATK	729	No hit in this database						gi|460384303|ref|XP_004237852.1|	PREDICTED: laccase-14-like [Solanum lycopersicum]	AT5G09360.1	laccase 14	putative laccase, a member of laccase family of genes (17 members in Arabidopsis).	laccase 14 (LAC14); FUNCTIONS IN: laccase activity; INVOLVED IN: oxidation reduction, lignin catabolic process; LOCATED IN: endomembrane system, apoplast; EXPRESSED IN: central cell, fruit; CONTAINS InterPro DOMAIN/s: Multicopper oxidase, type 3 (InterPro:IPR011707), Laccase (InterPro:IPR017761), Multicopper oxidase, type 2 (InterPro:IPR011706), Cupredoxin (InterPro:IPR008972), Multicopper oxidas…	cassava4.1_026478m|PACid:17960057	Laccase/Diphenol oxidase family protein	PGSC0003DMP400038025|PACid:24382173	laccase 14
Sp2_comp102303_c0_seq1	316	.	CTAAT	CT	11.8	.	INDEL;DP=1;AF1=1;AC1=2;DP4=0,0,1,0;MQ=49;FQ=-37.5	GT:PL:GQ	1/1:49,3,0:5											SAM	372	No hit in this database						No hit in this database		No hit in this database				No hit in this database		No hit in this database
Sp2_comp102336_c0_seq1	126	.	GTTAGTGTCCACT	GT	39.2	.	INDEL;DP=3;VDB=0.0040;AF1=1;AC1=2;DP4=0,0,0,2;MQ=50;FQ=-40.5	GT:PL:GQ	1/1:78,6,0:10											SAM	468	No hit in this database						No hit in this database		No hit in this database				No hit in this database		No hit in this database
Sp2_comp102338_c0_seq1	153	.	AGAGAGGAGCTGGCTGTCAAAATTGGA	AGA	3.8	.	INDEL;DP=3;VDB=0.0080;AF1=0.5;AC1=1;DP4=1,1,0,1;MQ=49;FQ=5.8;PV4=1,1,0,1	GT:PL:GQ	0/1:39,0,91:38											SAM	456	No hit in this database						No hit in this database		No hit in this database				No hit in this database		No hit in this database
Sp2_comp102360_c0_seq1	196	.	TGGTTAAGC	T	22.5	.	INDEL;DP=1;AF1=1;AC1=2;DP4=0,0,1,0;MQ=60;FQ=-37.5	GT:PL:GQ	1/1:60,3,0:6											SAM	352	No hit in this database						No hit in this database		No hit in this database				No hit in this database		No hit in this database
Sp2_comp102361_c0_seq1	245	.	TCC	TC	13.7	.	INDEL;DP=4;VDB=0.0049;AF1=0.5064;AC1=1;DP4=0,1,2,1;MQ=48;FQ=-18.6;PV4=1,0.071,0.33,1	GT:PL:GQ	0/1:51,0,16:19											SAM	303	SPGI:SN031724_1171_0659			-No-Hit-		---NA---	No hit in this database		No hit in this database				No hit in this database		No hit in this database
Sp2_comp102361_c0_seq1	72	.	AGAAAT	A	129	.	INDEL;DP=3;VDB=0.0060;AF1=1;AC1=2;DP4=0,0,2,1;MQ=60;FQ=-43.5	GT:PL:GQ	1/1:169,9,0:16											SAM	303	SPGI:SN031724_1171_0659			-No-Hit-		---NA---	No hit in this database		No hit in this database				No hit in this database		No hit in this database
Sp2_comp102373_c0_seq1	177	.	TCAA	T	50.4	.	INDEL;DP=3;VDB=0.0080;AF1=1;AC1=2;DP4=0,0,2,1;MQ=34;FQ=-43.5	GT:PL:GQ	1/1:90,9,0:16											SAM	217	SPGI:CN26211	UniRef100_A9LS51	Isochorismate synthase (Fragment) n=1 Tax=Nicotiana benthamiana RepID=A9LS51_NICBE	sp|Q9M9V6|ICS2_ARATH	Isochorismate synthase 2, chloroplastic OS=Arabidopsis thaliana GN=ICS2	isochorismate synthase	No hit in this database		No hit in this database				No hit in this database		No hit in this database
Sp2_comp102377_c0_seq1	219	.	AGGTCTG	AG	214	.	INDEL;DP=52;VDB=0.0298;AF1=1;AC1=2;DP4=0,0,7,6;MQ=42;FQ=-73.5	GT:PL:GQ	1/1:255,39,0:75	Sp2_comp102377_c0_seq1	219	.	AGGTCT	A	4746.86	PASS	AC=6;AF=1.00;AN=6;DP=58;FS=0.000;MLEAC=6;MLEAF=1.00;MQ=60.00;MQ0=0;QD=24.84	GT:AD:DP:GQ:MLPSAC:MLPSAF:PL	1/1/1/1/1/1:0,58:58:46:6:1.00:4782,451,277,175,102,46,0	SG	511	No hit in this database						gi|508726662|gb|EOY18559.1|	IQ-domain 3 isoform 5 [Theobroma cacao]	AT5G03040.3	IQ-domain 2		IQ-domain 2 (iqd2); FUNCTIONS IN: calmodulin binding; INVOLVED IN: biological_process unknown; EXPRESSED IN: 23 plant structures; EXPRESSED DURING: 13 growth stages; CONTAINS InterPro DOMAIN/s: IQ calmodulin-binding region (InterPro:IPR000048); BEST Arabidopsis thaliana protein match is: IQ-domain 1 (TAIR:AT3G09710.1).	cassava4.1_008069m|PACid:17973753	IQ-domain 2	PGSC0003DMP400007406|PACid:24384460	IQ-domain 2
Sp2_comp102377_c0_seq1	367	.	ACGGC	ACGGCGGC	210	.	INDEL;DP=59;VDB=0.0380;AF1=0.5;AC1=1;DP4=15,17,6,7;MQ=48;FQ=213;PV4=1,3.9e-06,1,0.036	GT:PL:GQ	0/1:248,0,255:99	Sp2_comp102377_c0_seq1	367	.	A	ACGG	711.26	PASS	AC=2;AF=0.333;AN=6;BaseQRankSum=0.662;DP=57;FS=0.000;MLEAC=2;MLEAF=0.333;MQ=60.00;MQ0=0;MQRankSum=0.550;QD=12.48;RPA=1,2;RU=CGG;ReadPosRankSum=-0.056;STR	GT:AD:DP:GQ:MLPSAC:MLPSAF:PL	0/0/0/0/1/1:31,16:57:11:2:0.333:746,18,0,11,45,123,2147483647	SG	511	No hit in this database						gi|508726662|gb|EOY18559.1|	IQ-domain 3 isoform 5 [Theobroma cacao]	AT5G03040.3	IQ-domain 2		IQ-domain 2 (iqd2); FUNCTIONS IN: calmodulin binding; INVOLVED IN: biological_process unknown; EXPRESSED IN: 23 plant structures; EXPRESSED DURING: 13 growth stages; CONTAINS InterPro DOMAIN/s: IQ calmodulin-binding region (InterPro:IPR000048); BEST Arabidopsis thaliana protein match is: IQ-domain 1 (TAIR:AT3G09710.1).	cassava4.1_008069m|PACid:17973753	IQ-domain 2	PGSC0003DMP400007406|PACid:24384460	IQ-domain 2
Sp2_comp102377_c0_seq1	98	.	CAAAAA	CAAAAAA	86.9	.	INDEL;DP=42;VDB=0.0365;AF1=0.8294;AC1=1;DP4=2,1,10,6;MQ=49;FQ=-33.5;PV4=1,1,1,0.14	GT:PL:GQ	0/1:123,0,1:4	Sp2_comp102377_c0_seq1	98	.	C	CA	591.61	PASS	AC=3;AF=0.500;AN=6;BaseQRankSum=-0.456;DP=42;FS=0.000;MLEAC=3;MLEAF=0.500;MQ=60.00;MQ0=0;MQRankSum=-0.248;QD=14.09;RPA=5,6;RU=A;ReadPosRankSum=-0.926;STR	GT:AD:DP:GQ:MLPSAC:MLPSAF:PL	0/0/0/1/1/1:20,21:42:9:3:0.500:626,56,12,0,9,49,613	SG	511	No hit in this database						gi|508726662|gb|EOY18559.1|	IQ-domain 3 isoform 5 [Theobroma cacao]	AT5G03040.3	IQ-domain 2		IQ-domain 2 (iqd2); FUNCTIONS IN: calmodulin binding; INVOLVED IN: biological_process unknown; EXPRESSED IN: 23 plant structures; EXPRESSED DURING: 13 growth stages; CONTAINS InterPro DOMAIN/s: IQ calmodulin-binding region (InterPro:IPR000048); BEST Arabidopsis thaliana protein match is: IQ-domain 1 (TAIR:AT3G09710.1).	cassava4.1_008069m|PACid:17973753	IQ-domain 2	PGSC0003DMP400007406|PACid:24384460	IQ-domain 2
Sp2_comp102377_c0_seq1	187	.	TGAAACAGTTGAAG	T	6498.86	PASS	AC=6;AF=1.00;AN=6;DP=45;FS=0.000;MLEAC=6;MLEAF=1.00;MQ=60.00;MQ0=0;QD=33.33	GT:AD:DP:GQ:MLPSAC:MLPSAF:PL	1/1/1/1/1/1:0,45:44:36:6:1.00:6534,350,215,135,79,36,0											GATK	511	No hit in this database						gi|508726662|gb|EOY18559.1|	IQ-domain 3 isoform 5 [Theobroma cacao]	AT5G03040.3	IQ-domain 2		IQ-domain 2 (iqd2); FUNCTIONS IN: calmodulin binding; INVOLVED IN: biological_process unknown; EXPRESSED IN: 23 plant structures; EXPRESSED DURING: 13 growth stages; CONTAINS InterPro DOMAIN/s: IQ calmodulin-binding region (InterPro:IPR000048); BEST Arabidopsis thaliana protein match is: IQ-domain 1 (TAIR:AT3G09710.1).	cassava4.1_008069m|PACid:17973753	IQ-domain 2	PGSC0003DMP400007406|PACid:24384460	IQ-domain 2
Sp2_comp10238_c0_seq1	103	.	TC	T	79	.	INDEL;DP=5;VDB=0.0345;AF1=1;AC1=2;DP4=0,0,2,2;MQ=47;FQ=-46.5	GT:PL:GQ	1/1:119,12,0:21	Sp2_comp10238_c0_seq1	103	.	TC	T	239.36	PASS	AC=6;AF=1.00;AN=6;DP=6;FS=0.000;MLEAC=6;MLEAF=1.00;MQ=60.00;MQ0=0;QD=27.71	GT:AD:DP:GQ:MLPSAC:MLPSAF:PL	1/1/1/1/1/1:0,6:6:5:6:1.00:273,47,29,18,11,5,0	SG	360	No hit in this database						gi|15238918|ref|NP_199636.1|	zinc finger protein CONSTANS-LIKE 10 [Arabidopsis thaliana]	AT5G48250.1	B-box type zinc finger protein with CCT domain		B-box type zinc finger protein with CCT domain; FUNCTIONS IN: sequence-specific DNA binding transcription factor activity, zinc ion binding; LOCATED IN: plasma membrane; EXPRESSED IN: 23 plant structures; EXPRESSED DURING: 13 growth stages; CONTAINS InterPro DOMAIN/s: CCT domain (InterPro:IPR010402), Zinc finger, B-box (InterPro:IPR000315); BEST Arabidopsis thaliana protein match is: CONSTANS-lik…	cassava4.1_027980m|PACid:17993817	CONSTANS-like 9	PGSC0003DMP400050198|PACid:24378651	CONSTANS-like 9
Sp2_comp102382_c0_seq1	206	.	CTTTTTT	CTTTTT	37.5	.	INDEL;DP=8;VDB=0.0345;AF1=1;AC1=2;DP4=0,0,6,1;MQ=52;FQ=-55.5	GT:PL:GQ	1/1:78,21,0:39	Sp2_comp102382_c0_seq1	206	.	CT	C	224.08	PASS	AC=6;AF=1.00;AN=6;DP=8;FS=0.000;MLEAC=6;MLEAF=1.00;MQ=60.00;MQ0=0;QD=28.01;RPA=6,5;RU=T;STR	GT:AD:DP:GQ:MLPSAC:MLPSAF:PL	1/1/1/1/1/1:0,7:8:6:6:1.00:258,54,33,21,12,6,0	SG	1382	No hit in this database						No hit in this database		No hit in this database				No hit in this database		No hit in this database
Sp2_comp102382_c0_seq1	395	.	GAGTACAGT	GAGT	110	.	INDEL;DP=5;VDB=0.0345;AF1=1;AC1=2;DP4=0,0,1,3;MQ=43;FQ=-46.5	GT:PL:GQ	1/1:150,12,0:21											SAM	1382	No hit in this database						No hit in this database		No hit in this database				No hit in this database		No hit in this database
Sp2_comp102392_c0_seq2	113	.	A	AG	58.4	.	INDEL;DP=3;VDB=0.0177;AF1=1;AC1=2;DP4=0,0,2,1;MQ=54;FQ=-43.5	GT:PL:GQ	1/1:98,9,0:16											SAM	351	No hit in this database						No hit in this database		No hit in this database				No hit in this database		No hit in this database
Sp2_comp102394_c0_seq1	193	.	AAGAGA	AAGA	8.19	.	INDEL;DP=2;VDB=0.0171;AF1=1;AC1=2;DP4=0,0,1,0;MQ=45;FQ=-37.5	GT:PL:GQ	1/1:45,3,0:4											SAM	606	No hit in this database						No hit in this database		No hit in this database				No hit in this database		No hit in this database
Sp2_comp102394_c0_seq1	267	.	GGTAGTAGTAGTAGTAG	GGTAGTAGTAG	125	.	INDEL;DP=4;VDB=0.0049;AF1=1;AC1=2;DP4=0,0,1,3;MQ=47;FQ=-46.5	GT:PL:GQ	1/1:165,12,0:21											SAM	606	No hit in this database						No hit in this database		No hit in this database				No hit in this database		No hit in this database
Sp2_comp102394_c0_seq1	374	.	GGAGAAAT	G	12.7	.	INDEL;DP=1;AF1=1;AC1=2;DP4=0,0,0,1;MQ=50;FQ=-37.5	GT:PL:GQ	1/1:50,3,0:5											SAM	606	No hit in this database						No hit in this database		No hit in this database				No hit in this database		No hit in this database
Sp2_comp102418_c0_seq1	101	.	T	TAAA	214	.	INDEL;DP=44;VDB=0.0400;AF1=1;AC1=2;DP4=0,0,23,16;MQ=50;FQ=-152	GT:PL:GQ	1/1:255,117,0:99	Sp2_comp102418_c0_seq1	101	.	T	TAAA	1600.9	PASS	AC=6;AF=1.00;AN=6;DP=26;FS=0.000;MLEAC=6;MLEAF=1.00;MQ=60.00;MQ0=0;QD=25.31	GT:AD:DP:GQ:MLPSAC:MLPSAF:PL	1/1/1/1/1/1:0,26:26:21:6:1.00:1636,202,124,78,46,21,0	SG	212	SPGI:CN05053	UniRef100_D1I2U1	Whole genome shotgun sequence of line PN40024, scaffold_130.assembly12x (Fragment) n=1 Tax=Vitis vinifera RepID=D1I2U1_VITVI	sp|Q9C810|Y1342_ARATH	PHD finger protein At1g33420 OS=Arabidopsis thaliana GN=At1g33420	dna binding	No hit in this database		No hit in this database				No hit in this database		No hit in this database
Sp2_comp102418_c0_seq1	152	.	CT	CTATT	214	.	INDEL;DP=33;VDB=0.0118;AF1=1;AC1=2;DP4=0,0,19,13;MQ=48;FQ=-131	GT:PL:GQ	1/1:255,96,0:99											SAM	212	SPGI:CN05053	UniRef100_D1I2U1	Whole genome shotgun sequence of line PN40024, scaffold_130.assembly12x (Fragment) n=1 Tax=Vitis vinifera RepID=D1I2U1_VITVI	sp|Q9C810|Y1342_ARATH	PHD finger protein At1g33420 OS=Arabidopsis thaliana GN=At1g33420	dna binding	No hit in this database		No hit in this database				No hit in this database		No hit in this database
Sp2_comp102426_c0_seq1	196	.	CTT	CTTT	119	.	INDEL;DP=13;VDB=0.0380;AF1=0.5;AC1=1;DP4=1,5,2,4;MQ=50;FQ=86.5;PV4=1,1,1,0.33	GT:PL:GQ	0/1:157,0,121:99	Sp2_comp102426_c0_seq1	196	.	C	CT	182.86	PASS	AC=3;AF=0.500;AN=6;BaseQRankSum=0.365;DP=10;FS=3.310;MLEAC=3;MLEAF=0.500;MQ=60.00;MQ0=0;MQRankSum=0.633;QD=18.29;RPA=2,3;RU=T;ReadPosRankSum=-2.072;STR	GT:AD:DP:GQ:MLPSAC:MLPSAF:PL	0/0/0/1/1/1:4,6:10:0:3:0.500:214,20,6,0,0,6,133	SG	322	No hit in this database						No hit in this database		No hit in this database				No hit in this database		No hit in this database
Sp2_comp102426_c0_seq1	38	.	TA	TAA	181	.	INDEL;DP=8;VDB=0.0019;AF1=1;AC1=2;DP4=0,0,6,2;MQ=58;FQ=-58.5	GT:PL:GQ	1/1:222,24,0:45											SAM	322	No hit in this database						No hit in this database		No hit in this database				No hit in this database		No hit in this database
Sp2_comp102428_c0_seq1	216	.	CATATGTGATATG	CATATG	46.2	.	INDEL;DP=2;VDB=0.0192;AF1=1;AC1=2;DP4=0,0,1,1;MQ=43;FQ=-40.5	GT:PL:GQ	1/1:85,6,0:10											SAM	259	No hit in this database						No hit in this database		No hit in this database				No hit in this database		No hit in this database
Sp2_comp102474_c0_seq1	166	.	TC	T	235.77	PASS	AC=6;AF=1.00;AN=6;BaseQRankSum=0.747;DP=14;FS=0.000;MLEAC=6;MLEAF=1.00;MQ=60.00;MQ0=0;MQRankSum=-0.747;QD=16.84;ReadPosRankSum=0.747	GT:AD:DP:GQ:MLPSAC:MLPSAF:PL	1/1/1/1/1/1:1,7:14:4:6:1.00:269,44,26,16,9,4,0											GATK	290	No hit in this database						No hit in this database		No hit in this database				No hit in this database		No hit in this database
Sp2_comp102478_c0_seq1	32	.	ATTT	ATTTT	16.6	.	INDEL;DP=4;VDB=0.0005;AF1=0.5;AC1=1;DP4=2,0,1,1;MQ=60;FQ=11.2;PV4=1,1,1,1	GT:PL:GQ	0/1:54,0,46:49											SAM	396	No hit in this database						No hit in this database		No hit in this database				No hit in this database		No hit in this database
Sp2_comp102479_c0_seq2	306	.	ATATTAT	ATAT	85.5	.	INDEL;DP=11;VDB=0.0190;AF1=0.5;AC1=1;DP4=4,1,1,3;MQ=48;FQ=88.5;PV4=0.21,1,0.21,0.27	GT:PL:GQ	0/1:123,0,165:99											SAM	362	SPGI:CN09624	UniRef100_B9H930	Predicted protein n=1 Tax=Populus trichocarpa RepID=B9H930_POPTR	tr|Q9LZT7|Q9LZT7_ARATH	Putative uncharacterized protein F16L2_150 OS=Arabidopsis thaliana GN=F16L2_150	alpha-glucosidase -like	gi|460378890|ref|XP_004235201.1|	PREDICTED: alpha-glucosidase YihQ-like [Solanum lycopersicum]	No hit in this database				cassava4.1_007575m|PACid:17983079	Glycosyl hydrolases family 31 protein	PGSC0003DMP400014636|PACid:24402510	Glycosyl hydrolases family 31 protein
Sp2_comp102479_c0_seq2	323	.	ATTTTTTT	ATTTTTT	7.77	.	INDEL;DP=6;VDB=0.0019;AF1=1;AC1=2;DP4=0,0,3,1;MQ=49;FQ=-46.5	GT:PL:GQ	1/1:47,12,0:15											SAM	362	SPGI:CN09624	UniRef100_B9H930	Predicted protein n=1 Tax=Populus trichocarpa RepID=B9H930_POPTR	tr|Q9LZT7|Q9LZT7_ARATH	Putative uncharacterized protein F16L2_150 OS=Arabidopsis thaliana GN=F16L2_150	alpha-glucosidase -like	gi|460378890|ref|XP_004235201.1|	PREDICTED: alpha-glucosidase YihQ-like [Solanum lycopersicum]	No hit in this database				cassava4.1_007575m|PACid:17983079	Glycosyl hydrolases family 31 protein	PGSC0003DMP400014636|PACid:24402510	Glycosyl hydrolases family 31 protein
Sp2_comp102482_c0_seq1	259	.	T	TTATC	214	.	INDEL;DP=14;VDB=0.0140;AF1=1;AC1=2;DP4=0,0,6,6;MQ=47;FQ=-70.5	GT:PL:GQ	1/1:255,36,0:69	Sp2_comp102482_c0_seq1	259	.	T	TTATC	1398	PASS	AC=6;AF=1.00;AN=6;DP=20;FS=0.000;MLEAC=6;MLEAF=1.00;MQ=60.00;MQ0=0;QD=30.08	GT:AD:DP:GQ:MLPSAC:MLPSAF:PL	1/1/1/1/1/1:0,19:20:15:6:1.00:1433,148,91,57,33,15,0	SG	644	No hit in this database						No hit in this database		No hit in this database				No hit in this database		No hit in this database
Sp2_comp102482_c0_seq1	430	.	CTACA	CTACAGAACTAACACAAGTACA	135	.	INDEL;DP=7;VDB=0.0345;AF1=1;AC1=2;DP4=0,0,3,2;MQ=41;FQ=-49.5	GT:PL:GQ	1/1:175,15,0:27	Sp2_comp102482_c0_seq1	430	.	C	CTACAGAACTAACACAAG	1436.75	PASS	AC=6;AF=1.00;AN=6;DP=9;FS=0.000;MLEAC=6;MLEAF=1.00;MQ=59.07;MQ0=0;QD=28.17	GT:AD:DP:GQ:MLPSAC:MLPSAF:PL	1/1/1/1/1/1:0,9:9:7:6:1.00:1471,70,43,27,16,7,0	SG	644	No hit in this database						No hit in this database		No hit in this database				No hit in this database		No hit in this database
Sp2_comp102482_c0_seq1	288	.	TA	T	365.3	PASS	AC=3;AF=0.500;AN=6;BaseQRankSum=-0.537;DP=18;FS=0.000;MLEAC=3;MLEAF=0.500;MQ=60.00;MQ0=0;MQRankSum=-0.244;QD=20.29;ReadPosRankSum=0.634	GT:AD:DP:GQ:MLPSAC:MLPSAF:PL	0/0/0/1/1/1:7,10:18:0:3:0.500:397,32,9,0,0,11,267											GATK	644	No hit in this database						No hit in this database		No hit in this database				No hit in this database		No hit in this database
Sp2_comp102482_c0_seq1	414	.	C	CA	225.35	PASS	AC=6;AF=1.00;AN=6;BaseQRankSum=0.747;DP=11;FS=0.000;MLEAC=6;MLEAF=1.00;MQ=56.67;MQ0=0;MQRankSum=-0.747;QD=20.49;RPA=4,5;RU=A;ReadPosRankSum=0.747;STR	GT:AD:DP:GQ:MLPSAC:MLPSAF:PL	1/1/1/1/1/1:1,7:10:5:6:1.00:259,51,31,19,11,5,0											GATK	644	No hit in this database						No hit in this database		No hit in this database				No hit in this database		No hit in this database
Sp2_comp102482_c0_seq1	29	.	A	AG	119	.	INDEL;DP=6;VDB=0.0004;AF1=1;AC1=2;DP4=0,0,4,2;MQ=57;FQ=-52.5	GT:PL:GQ	1/1:159,18,0:33											SAM	644	No hit in this database						No hit in this database		No hit in this database				No hit in this database		No hit in this database
Sp2_comp102482_c0_seq1	557	.	ATTATCATTATCAATGAAATCTTTTATCATT	ATTATCATT	76.4	.	INDEL;DP=5;VDB=0.0393;AF1=1;AC1=2;DP4=0,0,0,3;MQ=46;FQ=-43.5	GT:PL:GQ	1/1:116,9,0:16											SAM	644	No hit in this database						No hit in this database		No hit in this database				No hit in this database		No hit in this database
Sp2_comp102507_c0_seq1	108	.	TAGGAG	TAG	22.5	.	INDEL;DP=1;AF1=1;AC1=2;DP4=0,0,1,0;MQ=60;FQ=-37.5	GT:PL:GQ	1/1:60,3,0:6											SAM	237	No hit in this database						No hit in this database		No hit in this database				No hit in this database		No hit in this database
Sp2_comp102515_c0_seq1	157	.	TAAAAAA	TAAAAAAA	33.7	.	INDEL;DP=5;VDB=0.0399;AF1=1;AC1=2;DP4=0,0,2,3;MQ=47;FQ=-49.5	GT:PL:GQ	1/1:74,15,0:27	Sp2_comp102515_c0_seq1	157	.	T	TA	136.79	PASS	AC=6;AF=1.00;AN=6;DP=5;FS=0.000;MLEAC=6;MLEAF=1.00;MQ=60.00;MQ0=0;QD=27.36;RPA=6,7;RU=A;STR	GT:AD:DP:GQ:MLPSAC:MLPSAF:PL	1/1/1/1/1/1:0,5:5:4:6:1.00:170,39,24,15,9,4,0	SG	243	No hit in this database						No hit in this database		No hit in this database				No hit in this database		No hit in this database
Sp2_comp102526_c0_seq1	406	.	ATACGGAGTA	ATA	211	.	INDEL;DP=6;VDB=0.0298;AF1=1;AC1=2;DP4=0,0,3,3;MQ=50;FQ=-52.5	GT:PL:GQ	1/1:251,18,0:33	Sp2_comp102526_c0_seq1	406	.	ATACGGAG	A	570.36	PASS	AC=6;AF=1.00;AN=6;DP=6;FS=0.000;MLEAC=6;MLEAF=1.00;MQ=60.00;MQ0=0;QD=30.99	GT:AD:DP:GQ:MLPSAC:MLPSAF:PL	1/1/1/1/1/1:0,6:6:5:6:1.00:604,47,29,18,11,5,0	SG	551	No hit in this database						No hit in this database		No hit in this database				No hit in this database		No hit in this database
Sp2_comp102550_c0_seq1	682	.	TTTATTAT	TTTAT	214	.	INDEL;DP=20;VDB=0.0322;AF1=1;AC1=2;DP4=0,0,10,8;MQ=41;FQ=-88.5	GT:PL:GQ	1/1:255,54,0:99	Sp2_comp102550_c0_seq1	682	.	TTTA	T	1017.03	PASS	AC=6;AF=1.00;AN=6;DP=20;FS=0.000;MLEAC=6;MLEAF=1.00;MQ=60.00;MQ0=0;QD=26.57;RPA=2,1;RU=TTA;STR	GT:AD:DP:GQ:MLPSAC:MLPSAF:PL	1/1/1/1/1/1:0,18:20:14:6:1.00:1052,140,86,54,32,14,0	SG	986	No hit in this database						gi|224068368|ref|XP_002302726.1|	predicted protein [Populus trichocarpa]	No hit in this database				cassava4.1_028140m|PACid:17973887	Plant invertase/pectin methylesterase inhibitor superfamily	PGSC0003DMP400055069|PACid:24401858	Plant invertase/pectin methylesterase inhibitor superfamily
Sp2_comp102575_c0_seq1	187	.	GGAGAGAG	GGAGAGAGAGAG	133	.	INDEL;DP=44;VDB=0.0025;AF1=0.5;AC1=1;DP4=4,3,3,2;MQ=44;FQ=136;PV4=1,1,1,1	GT:PL:GQ	0/1:171,0,181:99											SAM	205	No hit in this database						No hit in this database		No hit in this database				No hit in this database		No hit in this database
Sp2_comp102577_c0_seq1	224	.	TAAAAA	TAAAAAAA,TAAAAAAAA	51.4	.	INDEL;DP=12;VDB=0.0373;AF1=1;AC1=2;DP4=0,0,2,2;MQ=47;FQ=-43.5	GT:PL:GQ	1/1:129,47,38,88,0,85:16	Sp2_comp102577_c0_seq1	224	.	T	TAA	288.99	PASS	AC=6;AF=1.00;AN=6;DP=12;FS=0.000;MLEAC=6;MLEAF=1.00;MQ=60.00;MQ0=0;QD=24.08;RPA=5,7;RU=A;STR	GT:AD:DP:GQ:MLPSAC:MLPSAF:PL	1/1/1/1/1/1:0,8:12:6:6:1.00:323,62,38,24,14,6,0	SG	395	No hit in this database						No hit in this database		No hit in this database				No hit in this database		No hit in this database
Sp2_comp102577_c0_seq1	59	.	AC	A	95	.	INDEL;DP=4;VDB=0.0180;AF1=1;AC1=2;DP4=0,0,2,2;MQ=53;FQ=-46.5	GT:PL:GQ	1/1:135,12,0:21											SAM	395	No hit in this database						No hit in this database		No hit in this database				No hit in this database		No hit in this database
Sp2_comp102595_c0_seq1	98	.	AGT	AGTACGT	128	.	INDEL;DP=8;VDB=0.0322;AF1=1;AC1=2;DP4=0,0,3,4;MQ=32;FQ=-55.5	GT:PL:GQ	1/1:168,21,0:39	Sp2_comp102595_c0_seq1	98	.	A	AGTAC	461.08	PASS	AC=6;AF=1.00;AN=6;DP=8;FS=0.000;MLEAC=6;MLEAF=1.00;MQ=60.00;MQ0=0;QD=30.85	GT:AD:DP:GQ:MLPSAC:MLPSAF:PL	1/1/1/1/1/1:0,7:8:6:6:1.00:495,54,33,21,12,6,0	SG	238	No hit in this database						No hit in this database		No hit in this database				No hit in this database		No hit in this database
Sp2_comp102608_c0_seq1	28	.	AGATGATGA	AGATGATGATGA	17.5	.	INDEL;DP=1;AF1=1;AC1=2;DP4=0,0,1,0;MQ=55;FQ=-37.5	GT:PL:GQ	1/1:55,3,0:6											SAM	202	No hit in this database						No hit in this database		No hit in this database				No hit in this database		No hit in this database
Sp2_comp102612_c0_seq1	92	.	AAATTAAAGACT	A	640.15	PASS	AC=4;AF=0.667;AN=6;BaseQRankSum=-0.678;DP=20;FS=9.622;MLEAC=4;MLEAF=0.667;MQ=51.85;MQ0=0;MQRankSum=-1.034;QD=8.73;ReadPosRankSum=0.678	GT:AD:DP:GQ:MLPSAC:MLPSAF:PL	0/0/1/1/1/1:4,7:14:2:4:0.667:672,27,10,2,0,4,34											GATK	269	No hit in this database						No hit in this database		No hit in this database				No hit in this database		No hit in this database
Sp2_comp102621_c0_seq1	266	.	CT	C	453.31	PASS	AC=6;AF=1.00;AN=6;DP=12;FS=0.000;MLEAC=6;MLEAF=1.00;MQ=60.00;MQ0=0;QD=34.04;RPA=3,2;RU=T;STR	GT:AD:DP:GQ:MLPSAC:MLPSAF:PL	1/1/1/1/1/1:0,12:12:10:6:1.00:488,93,57,36,21,10,0											GATK	383	No hit in this database						No hit in this database		No hit in this database				No hit in this database		No hit in this database
Sp2_comp102621_c0_seq1	246	.	AGTGTTTGTGTT	AGTGTT	13.8	.	INDEL;DP=10;VDB=0.0271;AF1=0.5163;AC1=1;DP4=0,1,0,2;MQ=47;FQ=-22.5;PV4=1,1,0.061,0.33	GT:PL:GQ	0/1:51,0,12:15											SAM	383	No hit in this database						No hit in this database		No hit in this database				No hit in this database		No hit in this database
Sp2_comp102622_c0_seq2	235	.	TT	TTAAGTTTTACT	53.2	.	INDEL;DP=2;VDB=0.0194;AF1=1;AC1=2;DP4=0,0,1,1;MQ=46;FQ=-40.5	GT:PL:GQ	1/1:92,6,0:10											SAM	326	No hit in this database						No hit in this database		No hit in this database				No hit in this database		No hit in this database
Sp2_comp102638_c0_seq1	64	.	CGACTAG	CGACTAGTTGACTAG	138	.	INDEL;DP=4;VDB=0.0236;AF1=1;AC1=2;DP4=0,0,3,1;MQ=51;FQ=-46.5	GT:PL:GQ	1/1:178,12,0:21											SAM	369	No hit in this database						No hit in this database		No hit in this database				No hit in this database		No hit in this database
Sp2_comp102649_c0_seq1	153	.	TAGGGTCCACAATGCACC	T	214	.	INDEL;DP=54;VDB=0.0006;AF1=1;AC1=2;DP4=0,0,49,5;MQ=49;FQ=-198	GT:PL:GQ	1/1:255,163,0:99	Sp2_comp102649_c0_seq1	153	.	TAGGGTCCACAATGCACC	T	11262.9	PASS	AC=6;AF=1.00;AN=6;DP=56;FS=0.000;MLEAC=6;MLEAF=1.00;MQ=60.00;MQ0=0;QD=32.58	GT:AD:DP:GQ:MLPSAC:MLPSAF:PL	1/1/1/1/1/1:0,55:56:44:6:1.00:11298,428,262,166,97,44,0	SG	401	No hit in this database						No hit in this database		No hit in this database				No hit in this database		No hit in this database
Sp2_comp102659_c0_seq1	322	.	TGCTCA	TGCTCAGCTCA	22.5	.	INDEL;DP=1;AF1=1;AC1=2;DP4=0,0,1,0;MQ=60;FQ=-37.5	GT:PL:GQ	1/1:60,3,0:6											SAM	429	No hit in this database						No hit in this database		No hit in this database				No hit in this database		No hit in this database
Sp2_comp102659_c0_seq1	368	.	TTTCCTA	TTTCCTAATTCCTA	22.5	.	INDEL;DP=1;AF1=1;AC1=2;DP4=0,0,0,1;MQ=60;FQ=-37.5	GT:PL:GQ	1/1:60,3,0:6											SAM	429	No hit in this database						No hit in this database		No hit in this database				No hit in this database		No hit in this database
Sp2_comp102675_c0_seq1	418	.	GCATGCATAAGT	G	812.02	PASS	AC=5;AF=0.833;AN=6;BaseQRankSum=-0.742;DP=8;FS=0.000;MLEAC=5;MLEAF=0.833;MQ=56.34;MQ0=0;MQRankSum=0.742;QD=27.68;ReadPosRankSum=0.742	GT:AD:DP:GQ:MLPSAC:MLPSAF:PL	0/1/1/1/1/1:1,6:7:3:5:0.833:845,35,18,9,3,0,75											GATK	695	No hit in this database						No hit in this database		No hit in this database				No hit in this database		No hit in this database
Sp2_comp102675_c0_seq1	484	.	G	GTA	504.73	PASS	AC=5;AF=0.833;AN=6;BaseQRankSum=0.791;DP=13;FS=0.000;MLEAC=5;MLEAF=0.833;MQ=57.82;MQ0=0;MQRankSum=0.158;QD=25.42;ReadPosRankSum=-0.474	GT:AD:DP:GQ:MLPSAC:MLPSAF:PL	0/1/1/1/1/1:1,10:12:7:5:0.833:539,63,34,17,7,0,40											GATK	695	No hit in this database						No hit in this database		No hit in this database				No hit in this database		No hit in this database
Sp2_comp102683_c0_seq1	318	.	AC	ACTTGTGC	22.5	.	INDEL;DP=2;VDB=0.0082;AF1=1;AC1=2;DP4=0,0,0,1;MQ=60;FQ=-37.5	GT:PL:GQ	1/1:60,3,0:6											SAM	388	No hit in this database						No hit in this database		No hit in this database				No hit in this database		No hit in this database
Sp2_comp102697_c0_seq1	122	.	GTTTTT	GTTTTTT,GTTTTTTT	61.5	.	INDEL;DP=10;VDB=0.0380;AF1=1;AC1=2;DP4=0,0,5,3;MQ=48;FQ=-55.5	GT:PL:GQ	1/1:118,37,16,90,0,87:39	Sp2_comp102697_c0_seq1	122	.	G	GT	261.75	PASS	AC=6;AF=1.00;AN=6;DP=10;FS=0.000;MLEAC=6;MLEAF=1.00;MQ=60.00;MQ0=0;QD=26.17;RPA=5,6;RU=T;STR	GT:AD:DP:GQ:MLPSAC:MLPSAF:PL	1/1/1/1/1/1:0,9:10:7:6:1.00:296,68,42,27,16,7,0	SG	236	SPGI:SNFRFM4LP02S51JP			-No-Hit-		---NA---	No hit in this database		No hit in this database				No hit in this database		No hit in this database
Sp2_comp102736_c0_seq1	194	.	AGTGTG	AGTG	13.7	.	INDEL;DP=1;AF1=1;AC1=2;DP4=0,0,0,1;MQ=60;FQ=-37.5	GT:PL:GQ	1/1:51,3,0:5											SAM	513	No hit in this database						No hit in this database		No hit in this database				No hit in this database		No hit in this database
Sp2_comp102753_c0_seq1	96	.	AT	A	105	.	INDEL;DP=8;VDB=0.0365;AF1=1;AC1=2;DP4=0,0,4,1;MQ=51;FQ=-49.5	GT:PL:GQ	1/1:145,15,0:27											SAM	257	No hit in this database						No hit in this database		No hit in this database				No hit in this database		No hit in this database
Sp2_comp102759_c1_seq1	443	.	G	GT	68.4	.	INDEL;DP=4;VDB=0.0276;AF1=1;AC1=2;DP4=0,0,1,2;MQ=50;FQ=-43.5	GT:PL:GQ	1/1:108,9,0:16											SAM	755	No hit in this database						No hit in this database		No hit in this database				No hit in this database		No hit in this database
Sp2_comp102775_c0_seq1	95	.	GAAATAAA	GAAA	58.5	.	INDEL;DP=30;VDB=0.0392;AF1=0.5;AC1=1;DP4=9,9,2,2;MQ=48;FQ=61.5;PV4=1,0.07,0.11,1	GT:PL:GQ	0/1:96,0,255:99	Sp2_comp102775_c0_seq1	95	.	GAAAT	G	579.06	PASS	AC=2;AF=0.333;AN=6;BaseQRankSum=0.298;DP=29;FS=0.000;MLEAC=2;MLEAF=0.333;MQ=60.00;MQ0=0;MQRankSum=-0.298;QD=14.98;ReadPosRankSum=1.904	GT:AD:DP:GQ:MLPSAC:MLPSAF:PL	0/0/0/0/1/1:19,10:29:6:2:0.333:613,12,0,6,27,75,2147483647	SG	221	No hit in this database						No hit in this database		No hit in this database				No hit in this database		No hit in this database
Sp2_comp102775_c0_seq1	175	.	CCAATCCATTCAAT	CCAAT	107	.	INDEL;DP=19;VDB=0.0053;AF1=0.5;AC1=1;DP4=3,7,2,4;MQ=47;FQ=110;PV4=1,5.6e-06,1,0.45	GT:PL:GQ	0/1:145,0,255:99											SAM	221	No hit in this database						No hit in this database		No hit in this database				No hit in this database		No hit in this database
Sp2_comp102775_c0_seq1	49	.	TC	T	214	.	INDEL;DP=17;VDB=0.0033;AF1=1;AC1=2;DP4=0,0,9,5;MQ=49;FQ=-76.5	GT:PL:GQ	1/1:255,42,0:81											SAM	221	No hit in this database						No hit in this database		No hit in this database				No hit in this database		No hit in this database
Sp2_comp102776_c0_seq1	120	.	C	CTATA	73.4	.	INDEL;DP=9;VDB=0.0392;AF1=1;AC1=2;DP4=0,0,1,2;MQ=40;FQ=-43.5	GT:PL:GQ	1/1:113,9,0:16	Sp2_comp102776_c0_seq1	120	.	C	CTATA	453.48	PASS	AC=3;AF=0.500;AN=6;BaseQRankSum=-0.201;DP=14;FS=5.756;MLEAC=3;MLEAF=0.500;MQ=60.00;MQ0=0;MQRankSum=-1.154;QD=24.29;ReadPosRankSum=0.421	GT:AD:DP:GQ:MLPSAC:MLPSAF:PL	0/0/0/1/1/1:7,7:14:4:3:0.500:486,18,4,0,4,18,146	SG	351	No hit in this database						No hit in this database		No hit in this database				No hit in this database		No hit in this database
Sp2_comp102776_c0_seq1	262	.	ATATAAACATTTTTTTTCCTCTGTCACCAT	A	47.5	.	INDEL;DP=9;VDB=0.0298;AF1=0.5;AC1=1;DP4=4,2,0,3;MQ=43;FQ=50.5;PV4=0.17,0.018,1,1	GT:PL:GQ	0/1:85,0,184:88											SAM	351	No hit in this database						No hit in this database		No hit in this database				No hit in this database		No hit in this database
Sp2_comp102795_c0_seq1	136	.	C	CTGG	7786.88	PASS	AC=3;AF=0.500;AN=6;BaseQRankSum=-1.612;DP=250;FS=0.000;MLEAC=3;MLEAF=0.500;MQ=59.07;MQ0=0;MQRankSum=-1.478;QD=31.15;ReadPosRankSum=2.726	GT:AD:DP:GQ:MLPSAC:MLPSAF:PL	0/0/0/1/1/1:109,134:239:25:3:0.500:7822,398,100,0,25,223,2147483647											GATK	259	No hit in this database						No hit in this database		No hit in this database				No hit in this database		No hit in this database
Sp2_comp102796_c0_seq1	158	.	TAAA	TAA	119	.	INDEL;DP=22;VDB=0.0081;AF1=0.502;AC1=1;DP4=1,1,11,2;MQ=45;FQ=-13.7;PV4=0.37,0.0091,0.17,0.15	GT:PL:GQ	0/1:157,0,21:24	Sp2_comp102796_c0_seq1	158	.	TA	T	1939.87	PASS	AC=5;AF=0.833;AN=6;BaseQRankSum=0.309;DP=54;FS=0.000;MLEAC=5;MLEAF=0.833;MQ=60.00;MQ0=0;MQRankSum=-0.833;QD=32.74;RPA=3,2;RU=A;ReadPosRankSum=-0.595;STR	GT:AD:DP:GQ:MLPSAC:MLPSAF:PL	0/1/1/1/1/1:2,50:54:26:5:0.833:1975,335,187,101,42,0,26	SG	287	No hit in this database						No hit in this database		No hit in this database				No hit in this database		No hit in this database
Sp2_comp102796_c0_seq1	91	.	GAAAAAAAAAA	GAAAAAAAAAAAAA,GAAAAAAAAAAAAAAA,GAAAAAAAAAAAA	46	.	INDEL;DP=10;VDB=0.0011;AF1=1;AC1=2;DP4=0,0,8,1;MQ=51;FQ=-46.5	GT:PL:GQ	1/1:155,81,69,86,0,80,131,41,51,122:21	Sp2_comp102796_c0_seq1	91	.	G	GAAA	353.41	PASS	AC=6;AF=1.00;AN=6;DP=13;FS=0.000;MLEAC=6;MLEAF=1.00;MQ=60.00;MQ0=0;QD=27.19;RPA=10,13;RU=A;STR	GT:AD:DP:GQ:MLPSAC:MLPSAF:PL	1/1/1/1/1/1:0,12:13:9:6:1.00:388,88,55,35,21,9,0	SG	287	No hit in this database						No hit in this database		No hit in this database				No hit in this database		No hit in this database
Sp2_comp102796_c0_seq1	191	.	T	TAG	2615.87	PASS	AC=5;AF=0.833;AN=6;BaseQRankSum=-1.354;DP=56;FS=0.000;MLEAC=5;MLEAF=0.833;MQ=58.38;MQ0=0;MQRankSum=0.913;QD=26.82;RPA=1,2;RU=AG;ReadPosRankSum=0.094;STR	GT:AD:DP:GQ:MLPSAC:MLPSAF:PL	0/1/1/1/1/1:1,54:56:0:5:0.833:2648,370,209,115,49,0,0											GATK	287	No hit in this database						No hit in this database		No hit in this database				No hit in this database		No hit in this database
Sp2_comp102819_c0_seq2	182	.	GG	GGGGTG	215	.	INDEL;DP=9;VDB=0.0399;AF1=1;AC1=2;DP4=0,0,4,3;MQ=50;FQ=-55.5	GT:PL:GQ	1/1:255,21,0:39	Sp2_comp102819_c0_seq2	182	.	G	GGGGT	611.75	PASS	AC=6;AF=1.00;AN=6;DP=10;FS=0.000;MLEAC=6;MLEAF=1.00;MQ=60.00;MQ0=0;QD=32.83	GT:AD:DP:GQ:MLPSAC:MLPSAF:PL	1/1/1/1/1/1:0,9:10:7:6:1.00:646,70,43,27,16,7,0	SG	355	No hit in this database						No hit in this database		No hit in this database				No hit in this database		No hit in this database
Sp2_comp102819_c0_seq2	66	.	GCTCTCTCT	GCTCTCT	197	.	INDEL;DP=26;VDB=0.0099;AF1=0.5;AC1=1;DP4=6,8,2,9;MQ=51;FQ=200;PV4=0.23,0.0001,0.00091,1	GT:PL:GQ	0/1:235,0,255:99											SAM	355	No hit in this database						No hit in this database		No hit in this database				No hit in this database		No hit in this database
Sp2_comp102823_c0_seq1	82	.	ATTTTTTTT	ATTTTTTTTT,ATTTTTTTTTT	20.5	.	INDEL;DP=14;VDB=0.0019;AF1=1;AC1=2;DP4=0,0,11,2;MQ=52;FQ=-70.5	GT:PL:GQ	1/1:61,36,0,50,14,47:53	Sp2_comp102823_c0_seq1	82	.	A	AT	336.14	PASS	AC=6;AF=1.00;AN=6;BaseQRankSum=-0.992;DP=15;FS=0.000;MLEAC=6;MLEAF=1.00;MQ=60.00;MQ0=0;MQRankSum=1.240;QD=22.41;RPA=8,9;RU=T;ReadPosRankSum=0.496;STR	GT:AD:DP:GQ:MLPSAC:MLPSAF:PL	1/1/1/1/1/1:1,13:15:5:6:1.00:370,89,52,30,16,5,0	SG	438	No hit in this database						gi|343129291|gb|AEL88496.1|	membrane-bound endo-1,4-beta-glucanase [Picea glauca]	AT5G49720.1	glycosyl hydrolase 9A1	Encodes a membrane-bound endo-1,4-beta-D-glucanase, involved in cellulose biosynthesis. Loss-of-function mutants have severe cellulose-deficient phenotypes. During cell elongation, KOR1 is associated with Golgi apparatus and early endosome. Inhibition of cellulose biosynthesis promoted a redistribution of KOR1 in subcellular locations. These observations suggest that deposition of cellulose invol…	glycosyl hydrolase 9A1 (GH9A1); FUNCTIONS IN: cellulase activity, hydrolase activity, hydrolyzing O-glycosyl compounds; INVOLVED IN: in 6 processes; LOCATED IN: Golgi apparatus, plasma membrane, cell plate, early endosome; EXPRESSED IN: 24 plant structures; EXPRESSED DURING: 13 growth stages; CONTAINS InterPro DOMAIN/s: Six-hairpin glycosidase (InterPro:IPR012341), Glycoside hydrolase, family 9, …	cassava4.1_003705m|PACid:17992813	glycosyl hydrolase 9A1	PGSC0003DMP400031750|PACid:24420816	glycosyl hydrolase 9A1
Sp2_comp102842_c0_seq1	55	.	ACTTCT	ACT	48.5	.	INDEL;DP=3;VDB=0.0208;AF1=0.5001;AC1=1;DP4=1,0,1,1;MQ=55;FQ=3.25;PV4=1,0.24,1,1	GT:PL:GQ	0/1:86,0,35:38											SAM	258	No hit in this database						No hit in this database		No hit in this database				No hit in this database		No hit in this database
Sp2_comp102855_c0_seq1	134	.	CTTTTT	CTTTTTT	3.66	.	INDEL;DP=5;VDB=0.0365;AF1=1;AC1=2;DP4=0,0,1,1;MQ=50;FQ=-40.5	GT:PL:GQ	1/1:40,6,0:4											SAM	433	No hit in this database						No hit in this database		No hit in this database				No hit in this database		No hit in this database
Sp2_comp102855_c0_seq1	246	.	CCTGTAATG	C	5.08	.	INDEL;DP=5;VDB=0.0197;AF1=0.5;AC1=1;DP4=1,1,1,0;MQ=50;FQ=7.36;PV4=1,0.043,1,1	GT:PL:GQ	0/1:41,0,91:41											SAM	433	No hit in this database						No hit in this database		No hit in this database				No hit in this database		No hit in this database
Sp2_comp102897_c0_seq1	103	.	ATTT	ATTTT	53.4	.	INDEL;DP=3;VDB=0.0199;AF1=1;AC1=2;DP4=0,0,2,1;MQ=54;FQ=-43.5	GT:PL:GQ	1/1:93,9,0:16											SAM	250	No hit in this database						No hit in this database		No hit in this database				No hit in this database		No hit in this database
Sp2_comp102902_c0_seq1	156	.	AATACA	AATACACTGATACA	182	.	INDEL;DP=7;VDB=0.0140;AF1=1;AC1=2;DP4=0,0,2,4;MQ=46;FQ=-52.5	GT:PL:GQ	1/1:222,18,0:33											SAM	266	No hit in this database						No hit in this database		No hit in this database				No hit in this database		No hit in this database
Sp2_comp102902_c0_seq1	66	.	AACACACA	AACACACACA	60.2	.	INDEL;DP=4;VDB=0.0322;AF1=1;AC1=2;DP4=0,0,2,0;MQ=54;FQ=-40.5	GT:PL:GQ	1/1:99,6,0:10											SAM	266	No hit in this database						No hit in this database		No hit in this database				No hit in this database		No hit in this database
Sp2_comp102920_c0_seq1	113	.	TTGATGA	TTGA	22.5	.	INDEL;DP=1;AF1=1;AC1=2;DP4=0,0,0,1;MQ=60;FQ=-37.5	GT:PL:GQ	1/1:60,3,0:6											SAM	334	SPGI:CN09772	UniRef100_Q9LKY6	Glucose acyltransferase n=1 Tax=Solanum pennellii RepID=Q9LKY6_SOLPN	sp|Q9C7Z9|SCP18_ARATH	Serine carboxypeptidase-like 18 OS=Arabidopsis thaliana GN=SCPL18	glucose acyltransferase	No hit in this database		No hit in this database				No hit in this database		No hit in this database
Sp2_comp102929_c0_seq2	28	.	GAATAATAA	GAATAA	22.5	.	INDEL;DP=1;AF1=1;AC1=2;DP4=0,0,1,0;MQ=60;FQ=-37.5	GT:PL:GQ	1/1:60,3,0:6											SAM	252	SPGI:CN20704	UniRef100_D1IE17	Whole genome shotgun sequence of line PN40024, scaffold_19.assembly12x (Fragment) n=1 Tax=Vitis vinifera RepID=D1IE17_VITVI	tr|Q5PP33|Q5PP33_ARATH	At5g19500 OS=Arabidopsis thaliana	tyrosine-specific transport	gi|462414634|gb|EMJ19371.1|	hypothetical protein PRUPE_ppa007543mg [Prunus persica]	No hit in this database				cassava4.1_031723m|PACid:17983478	Tryptophan/tyrosine permease	No hit in this database
Sp2_comp102957_c0_seq1	86	.	ATGGC	A	3.25	.	INDEL;DP=6;VDB=0.0019;AF1=0.5005;AC1=1;DP4=0,1,1,0;MQ=50;FQ=-8.52;PV4=1,1,1,1	GT:PL:GQ	0/1:38,0,27:32											SAM	359	No hit in this database						No hit in this database		No hit in this database				No hit in this database		No hit in this database
Sp2_comp102963_c1_seq1	151	.	GAAATA	GA	147	.	INDEL;DP=14;VDB=0.0384;AF1=0.5;AC1=1;DP4=2,3,2,3;MQ=49;FQ=150;PV4=1,0.024,0.17,1	GT:PL:GQ	0/1:185,0,191:99	Sp2_comp102963_c1_seq1	151	.	GAAAT	G	519.17	PASS	AC=4;AF=0.667;AN=6;BaseQRankSum=1.377;DP=12;FS=0.000;MLEAC=4;MLEAF=0.667;MQ=60.00;MQ0=0;MQRankSum=-0.382;QD=32.45;ReadPosRankSum=0.382	GT:AD:DP:GQ:MLPSAC:MLPSAF:PL	0/0/1/1/1/1:3,8:12:1:4:0.667:551,36,15,5,0,1,189	SG	308	No hit in this database						No hit in this database		No hit in this database				No hit in this database		No hit in this database
Sp2_comp102963_c1_seq1	100	.	GT	GTT	20.5	.	INDEL;DP=7;VDB=0.0244;AF1=0.5;AC1=1;DP4=2,1,2,1;MQ=50;FQ=23.4;PV4=1,0.097,0.12,1	GT:PL:GQ	0/1:58,0,77:61											SAM	308	No hit in this database						No hit in this database		No hit in this database				No hit in this database		No hit in this database
Sp2_comp102967_c0_seq1	30	.	CA	CATA	214	.	INDEL;DP=59;VDB=0.0006;AF1=1;AC1=2;DP4=0,0,16,25;MQ=50;FQ=-158	GT:PL:GQ	1/1:255,123,0:99											SAM	330	No hit in this database						No hit in this database		No hit in this database				No hit in this database		No hit in this database
Sp2_comp102974_c0_seq1	244	.	C	CG	405.43	PASS	AC=6;AF=1.00;AN=6;DP=11;FS=0.000;MLEAC=6;MLEAF=1.00;MQ=58.71;MQ0=0;QD=32.72;RPA=2,3;RU=G;STR	GT:AD:DP:GQ:MLPSAC:MLPSAF:PL	1/1/1/1/1/1:0,11:11:9:6:1.00:440,86,52,33,19,9,0											GATK	339	No hit in this database						No hit in this database		No hit in this database				No hit in this database		No hit in this database
Sp2_comp102974_c0_seq1	105	.	TTTATCA	T	3.81	.	INDEL;DP=2;VDB=0.0114;AF1=1;AC1=2;DP4=0,0,0,1;MQ=39;FQ=-37.5	GT:PL:GQ	0/1:39,3,0:4											SAM	339	No hit in this database						No hit in this database		No hit in this database				No hit in this database		No hit in this database
Sp2_comp102974_c0_seq1	309	.	TA	TATTGA	202	.	INDEL;DP=10;VDB=0.0006;AF1=1;AC1=2;DP4=0,0,5,5;MQ=37;FQ=-64.5	GT:PL:GQ	1/1:243,30,0:57											SAM	339	No hit in this database						No hit in this database		No hit in this database				No hit in this database		No hit in this database
Sp2_comp102976_c0_seq1	63	.	T	TG	50.4	.	INDEL;DP=5;VDB=0.0000;AF1=1;AC1=2;DP4=0,0,0,3;MQ=36;FQ=-43.5	GT:PL:GQ	1/1:90,9,0:16											SAM	319	No hit in this database						No hit in this database		No hit in this database				No hit in this database		No hit in this database
Sp2_comp102980_c0_seq1	234	.	T	TATGC	114	.	INDEL;DP=25;VDB=0.0400;AF1=1;AC1=2;DP4=0,0,3,1;MQ=44;FQ=-46.5	GT:PL:GQ	1/1:154,12,0:21	Sp2_comp102980_c0_seq1	234	.	T	TATGC	1811.9	PASS	AC=6;AF=1.00;AN=6;DP=26;FS=0.000;MLEAC=6;MLEAF=1.00;MQ=60.00;MQ0=0;QD=32.14	GT:AD:DP:GQ:MLPSAC:MLPSAF:PL	1/1/1/1/1/1:0,26:26:21:6:1.00:1847,202,124,78,46,21,0	SG	406	No hit in this database						No hit in this database		No hit in this database				No hit in this database		No hit in this database
Sp2_comp103000_c0_seq1	136	.	A	ATGGC	16741.9	PASS	AC=6;AF=1.00;AN=6;DP=249;FS=0.000;MLEAC=6;MLEAF=1.00;MQ=60.00;MQ0=0;QD=34.54	GT:AD:DP:GQ:MLPSAC:MLPSAF:PL	1/1/1/1/1/1:0,246:249:99:6:1.00:16777,1914,1174,741,433,195,0											GATK	309	No hit in this database						gi|296083348|emb|CBI22984.3|	unnamed protein product [Vitis vinifera]	AT2G37790.1	NAD(P)-linked oxidoreductase superfamily protein		NAD(P)-linked oxidoreductase superfamily protein; FUNCTIONS IN: oxidoreductase activity; INVOLVED IN: oxidation reduction; LOCATED IN: cytosol, nucleus; EXPRESSED IN: 22 plant structures; EXPRESSED DURING: 14 growth stages; CONTAINS InterPro DOMAIN/s: Aldo/keto reductase (InterPro:IPR001395), Aldo/keto reductase subgroup (InterPro:IPR020471), Aldo/keto reductase, conserved site (InterPro:IPR01817…	cassava4.1_011682m|PACid:17961470	NAD(P)-linked oxidoreductase superfamily protein	PGSC0003DMP400032096|PACid:24389415	NAD(P)-linked oxidoreductase superfamily protein
Sp2_comp103000_c0_seq1	156	.	CATAT	C	16612.9	PASS	AC=6;AF=1.00;AN=6;DP=243;FS=0.000;MLEAC=6;MLEAF=1.00;MQ=60.00;MQ0=0;QD=23.95;RPA=3,1;RU=AT;STR	GT:AD:DP:GQ:MLPSAC:MLPSAF:PL	1/1/1/1/1/1:0,236:243:99:6:1.00:16648,1836,1126,710,416,187,0											GATK	309	No hit in this database						gi|296083348|emb|CBI22984.3|	unnamed protein product [Vitis vinifera]	AT2G37790.1	NAD(P)-linked oxidoreductase superfamily protein		NAD(P)-linked oxidoreductase superfamily protein; FUNCTIONS IN: oxidoreductase activity; INVOLVED IN: oxidation reduction; LOCATED IN: cytosol, nucleus; EXPRESSED IN: 22 plant structures; EXPRESSED DURING: 14 growth stages; CONTAINS InterPro DOMAIN/s: Aldo/keto reductase (InterPro:IPR001395), Aldo/keto reductase subgroup (InterPro:IPR020471), Aldo/keto reductase, conserved site (InterPro:IPR01817…	cassava4.1_011682m|PACid:17961470	NAD(P)-linked oxidoreductase superfamily protein	PGSC0003DMP400032096|PACid:24389415	NAD(P)-linked oxidoreductase superfamily protein
Sp2_comp103015_c0_seq1	51	.	TGGCGGCGGCGGCGGCG	TGGCGGCGGCGGCG	186	.	INDEL;DP=30;VDB=0.0042;AF1=0.5003;AC1=1;DP4=1,0,5,4;MQ=52;FQ=-6.6;PV4=1,0.18,0.27,1	GT:PL:GQ	0/1:224,0,29:32											SAM	325	No hit in this database						gi|255553197|ref|XP_002517641.1|	delta 9 desaturase, putative [Ricinus communis]	AT3G15850.1	fatty acid desaturase 5	Chloroplastic enzyme responsible for the synthesis of 16:1 fatty acids from galactolipids and sulpholipids. Uses ferredoxin as electron donor.	fatty acid desaturase 5 (FAD5); CONTAINS InterPro DOMAIN/s: Fatty acid desaturase, type 1, core (InterPro:IPR015876), Fatty acid desaturase, type 1 (InterPro:IPR005804); BEST Arabidopsis thaliana protein match is: Fatty acid desaturase family protein (TAIR:AT3G15870.1); Has 3424 Blast hits to 3424 proteins in 822 species: Archae - 0; Bacteria - 1534; Metazoa - 801; Fungi - 236; Plants - 106; Viru…	cassava4.1_010850m|PACid:17962895	fatty acid desaturase 5	PGSC0003DMP400001266|PACid:24402942	fatty acid desaturase 5
Sp2_comp103015_c0_seq1	64	.	GG	GGTGCCGGACGGCG	217	.	INDEL;DP=27;VDB=0.0081;AF1=0.5;AC1=1;DP4=3,0,4,6;MQ=44;FQ=32.5;PV4=0.19,1,0.056,1	GT:PL:GQ	0/1:255,0,67:70											SAM	325	No hit in this database						gi|255553197|ref|XP_002517641.1|	delta 9 desaturase, putative [Ricinus communis]	AT3G15850.1	fatty acid desaturase 5	Chloroplastic enzyme responsible for the synthesis of 16:1 fatty acids from galactolipids and sulpholipids. Uses ferredoxin as electron donor.	fatty acid desaturase 5 (FAD5); CONTAINS InterPro DOMAIN/s: Fatty acid desaturase, type 1, core (InterPro:IPR015876), Fatty acid desaturase, type 1 (InterPro:IPR005804); BEST Arabidopsis thaliana protein match is: Fatty acid desaturase family protein (TAIR:AT3G15870.1); Has 3424 Blast hits to 3424 proteins in 822 species: Archae - 0; Bacteria - 1534; Metazoa - 801; Fungi - 236; Plants - 106; Viru…	cassava4.1_010850m|PACid:17962895	fatty acid desaturase 5	PGSC0003DMP400001266|PACid:24402942	fatty acid desaturase 5
Sp2_comp1030296_c0_seq1	193	.	A	AAGT	1913.87	PASS	AC=6;AF=1.00;AN=6;DP=50;FS=0.000;MLEAC=6;MLEAF=1.00;MQ=51.60;MQ0=0;QD=27.96	GT:AD:DP:GQ:MLPSAC:MLPSAF:PL	1/1/1/1/1/1:0,37:37:29:6:1.00:1949,288,177,111,65,29,0											GATK	317	No hit in this database						gi|502133184|ref|XP_004501676.1|	PREDICTED: purine permease 1-like isoform X1 [Cicer arietinum]	AT2G33750.2	purine permease 2	Member of a family of proteins related to PUP1, a purine transporter. May be involved in the transport of purine and purine derivatives such as cytokinins, across the plasma membrane.	purine permease 2 (PUP2); CONTAINS InterPro DOMAIN/s: Protein of unknown function DUF6, transmembrane (InterPro:IPR000620), Protein of unknown function DUF250 (InterPro:IPR004853); BEST Arabidopsis thaliana protein match is: purine permease 3 (TAIR:AT1G28220.1); Has 35333 Blast hits to 34131 proteins in 2444 species: Archae - 798; Bacteria - 22429; Metazoa - 974; Fungi - 991; Plants - 531; Viruse…	cassava4.1_010632m|PACid:17981819	purine permease 3	PGSC0003DMP400048607|PACid:24395332	purine permease 3
Sp2_comp10304_c0_seq1	88	.	A	AG	214	.	INDEL;DP=17;VDB=0.0399;AF1=1;AC1=2;DP4=0,0,11,6;MQ=52;FQ=-85.5	GT:PL:GQ	1/1:255,51,0:99	Sp2_comp10304_c0_seq1	88	.	A	AG	828	PASS	AC=6;AF=1.00;AN=6;DP=19;FS=0.000;MLEAC=6;MLEAF=1.00;MQ=60.00;MQ0=0;QD=29.07	GT:AD:DP:GQ:MLPSAC:MLPSAF:PL	1/1/1/1/1/1:0,19:19:15:6:1.00:863,148,91,57,33,15,0	SG	277	No hit in this database						No hit in this database		No hit in this database				No hit in this database		No hit in this database
Sp2_comp10305_c0_seq1	317	.	TGG	TG	210	.	INDEL;DP=16;VDB=0.0322;AF1=1;AC1=2;DP4=0,0,4,8;MQ=50;FQ=-70.5	GT:PL:GQ	1/1:251,36,0:69	Sp2_comp10305_c0_seq1	317	.	TG	T	559.21	PASS	AC=6;AF=1.00;AN=6;DP=16;FS=0.000;MLEAC=6;MLEAF=1.00;MQ=60.00;MQ0=0;QD=34.95;RPA=2,1;RU=G;STR	GT:AD:DP:GQ:MLPSAC:MLPSAF:PL	1/1/1/1/1/1:0,14:16:11:6:1.00:594,109,67,42,25,11,0	SG	469	No hit in this database						gi|357436067|ref|XP_003588309.1|	hypothetical protein MTR_1g005780 [Medicago truncatula]	No hit in this database				No hit in this database		No hit in this database
Sp2_comp103050_c0_seq2	256	.	AAATAATAA	AAATAA	28.2	.	INDEL;DP=2;VDB=0.0196;AF1=1;AC1=2;DP4=0,0,1,1;MQ=36;FQ=-40.5	GT:PL:GQ	1/1:67,6,0:10											SAM	333	No hit in this database						No hit in this database		No hit in this database				No hit in this database		No hit in this database
Sp2_comp103053_c0_seq1	144	.	AGG	AG	27.5	.	INDEL;DP=13;VDB=0.0345;AF1=0.5;AC1=1;DP4=3,2,3,1;MQ=50;FQ=30.5;PV4=1,0.00057,1,1	GT:PL:GQ	0/1:65,0,149:68	Sp2_comp103053_c0_seq1	144	.	AG	A	225.89	PASS	AC=3;AF=0.500;AN=6;BaseQRankSum=-1.093;DP=13;FS=0.000;MLEAC=3;MLEAF=0.500;MQ=60.00;MQ0=0;MQRankSum=0.811;QD=17.38;RPA=2,1;RU=G;ReadPosRankSum=-0.811;STR	GT:AD:DP:GQ:MLPSAC:MLPSAF:PL	0/0/0/1/1/1:6,7:13:2:3:0.500:258,20,5,0,2,13,216	SG	445	No hit in this database						No hit in this database		No hit in this database				No hit in this database		No hit in this database
Sp2_comp103053_c0_seq1	32	.	AATA	AATATA	101	.	INDEL;DP=3;VDB=0.0098;AF1=1;AC1=2;DP4=0,0,2,1;MQ=60;FQ=-43.5	GT:PL:GQ	1/1:141,9,0:16											SAM	445	No hit in this database						No hit in this database		No hit in this database				No hit in this database		No hit in this database
Sp2_comp103060_c0_seq1	40	.	AT	A	11.8	.	INDEL;DP=8;VDB=0.0019;AF1=0.5;AC1=1;DP4=5,1,1,1;MQ=56;FQ=14.6;PV4=0.46,0.21,1,0.23	GT:PL:GQ	0/1:49,0,153:51											SAM	317	SPGI:SNFRFM4LP02QX7N8			-No-Hit-		---NA---	No hit in this database		No hit in this database				No hit in this database		No hit in this database
Sp2_comp103063_c0_seq1	168	.	ACCCATGAGTCCCATGA	ACCCATGA	206	.	INDEL;DP=6;VDB=0.0298;AF1=1;AC1=2;DP4=0,0,3,3;MQ=49;FQ=-52.5	GT:PL:GQ	1/1:246,18,0:33	Sp2_comp103063_c0_seq1	168	.	ACCCATGAGT	A	665.36	PASS	AC=6;AF=1.00;AN=6;DP=6;FS=0.000;MLEAC=6;MLEAF=1.00;MQ=60.00;MQ0=0;QD=32.49	GT:AD:DP:GQ:MLPSAC:MLPSAF:PL	1/1/1/1/1/1:0,6:6:5:6:1.00:699,47,29,18,11,5,0	SG	325	No hit in this database						No hit in this database		No hit in this database				No hit in this database		No hit in this database
Sp2_comp103075_c0_seq1	150	.	CATATA	CATA	9.05	.	INDEL;DP=7;VDB=0.0380;AF1=1;AC1=2;DP4=0,0,0,1;MQ=46;FQ=-37.5	GT:PL:GQ	1/1:46,3,0:5	Sp2_comp103075_c0_seq1	150	.	CAT	C	301.08	PASS	AC=6;AF=1.00;AN=6;DP=7;FS=0.000;MLEAC=6;MLEAF=1.00;MQ=60.00;MQ0=0;QD=27.77;RPA=2,1;RU=AT;STR	GT:AD:DP:GQ:MLPSAC:MLPSAF:PL	1/1/1/1/1/1:0,7:7:6:6:1.00:335,54,33,21,12,6,0	SG	240	No hit in this database						No hit in this database		No hit in this database				No hit in this database		No hit in this database
Sp2_comp103075_c0_seq1	102	.	G	GT	169.79	PASS	AC=6;AF=1.00;AN=6;DP=6;FS=0.000;MLEAC=6;MLEAF=1.00;MQ=60.00;MQ0=0;QD=28.30;RPA=2,3;RU=T;STR	GT:AD:DP:GQ:MLPSAC:MLPSAF:PL	1/1/1/1/1/1:0,5:6:4:6:1.00:203,39,24,15,9,4,0											GATK	240	No hit in this database						No hit in this database		No hit in this database				No hit in this database		No hit in this database
Sp2_comp103075_c0_seq1	117	.	CAT	C	245.36	PASS	AC=6;AF=1.00;AN=6;DP=6;FS=0.000;MLEAC=6;MLEAF=1.00;MQ=60.00;MQ0=0;QD=26.51;RPA=4,3;RU=AT;STR	GT:AD:DP:GQ:MLPSAC:MLPSAF:PL	1/1/1/1/1/1:0,6:6:5:6:1.00:279,47,29,18,11,5,0											GATK	240	No hit in this database						No hit in this database		No hit in this database				No hit in this database		No hit in this database
Sp2_comp103086_c0_seq1	88	.	CAAA	CA	214	.	INDEL;DP=12;VDB=0.0140;AF1=1;AC1=2;DP4=0,0,4,5;MQ=45;FQ=-61.5	GT:PL:GQ	1/1:255,27,0:51	Sp2_comp103086_c0_seq1	88	.	CAA	C	309.07	PASS	AC=4;AF=0.667;AN=6;BaseQRankSum=-0.546;DP=10;FS=0.000;MLEAC=4;MLEAF=0.667;MQ=60.00;MQ0=0;MQRankSum=0.296;QD=30.91;RPA=3,1;RU=A;ReadPosRankSum=0.895;STR	GT:AD:DP:GQ:MLPSAC:MLPSAF:PL	0/0/1/1/1/1:3,7:10:2:4:0.667:341,30,12,4,0,2,45	SG	282	No hit in this database						No hit in this database		No hit in this database				No hit in this database		No hit in this database
Sp2_comp103089_c0_seq1	508	.	GCCC	GCC	25.5	.	INDEL;DP=13;VDB=0.0322;AF1=0.5;AC1=1;DP4=2,5,2,1;MQ=49;FQ=28.5;PV4=0.5,1.4e-06,0.066,1	GT:PL:GQ	0/1:63,0,153:66	Sp2_comp103089_c0_seq1	508	.	GC	G	244.45	PASS	AC=3;AF=0.500;AN=6;BaseQRankSum=0.473;DP=16;FS=0.000;MLEAC=3;MLEAF=0.500;MQ=60.00;MQ0=0;MQRankSum=-0.053;QD=15.28;RPA=3,2;RU=C;ReadPosRankSum=-0.473;STR	GT:AD:DP:GQ:MLPSAC:MLPSAF:PL	0/0/0/1/1/1:8,8:16:4:3:0.500:277,20,4,0,4,20,277	SG	602	No hit in this database						gi|302398853|gb|ADL36721.1|	HD domain class transcription factor [Malus x domestica]	AT3G61150.1	homeodomain GLABROUS 1	Encodes a homeobox-leucine zipper family protein belonging to the HD-ZIP IV family.	homeodomain GLABROUS 1 (HDG1); FUNCTIONS IN: DNA binding, sequence-specific DNA binding transcription factor activity; INVOLVED IN: regulation of transcription, DNA-dependent, regulation of transcription; LOCATED IN: nucleus; EXPRESSED IN: 27 plant structures; EXPRESSED DURING: 14 growth stages; CONTAINS InterPro DOMAIN/s: Homeobox, conserved site (InterPro:IPR017970), Homeobox (InterPro:IPR00135…	cassava4.1_001764m|PACid:17976209	Homeobox-leucine zipper family protein / lipid-binding START domain-containing protein	PGSC0003DMP400048282|PACid:24421827	Homeobox-leucine zipper family protein / lipid-binding START domain-containing protein
Sp2_comp103089_c0_seq1	538	.	ACCCTTTTTATC	AC	12.7	.	INDEL;DP=10;VDB=0.0099;AF1=0.5;AC1=1;DP4=2,3,0,2;MQ=49;FQ=15.6;PV4=1,0.00021,0,1	GT:PL:GQ	0/1:50,0,198:53											SAM	602	No hit in this database						gi|302398853|gb|ADL36721.1|	HD domain class transcription factor [Malus x domestica]	AT3G61150.1	homeodomain GLABROUS 1	Encodes a homeobox-leucine zipper family protein belonging to the HD-ZIP IV family.	homeodomain GLABROUS 1 (HDG1); FUNCTIONS IN: DNA binding, sequence-specific DNA binding transcription factor activity; INVOLVED IN: regulation of transcription, DNA-dependent, regulation of transcription; LOCATED IN: nucleus; EXPRESSED IN: 27 plant structures; EXPRESSED DURING: 14 growth stages; CONTAINS InterPro DOMAIN/s: Homeobox, conserved site (InterPro:IPR017970), Homeobox (InterPro:IPR00135…	cassava4.1_001764m|PACid:17976209	Homeobox-leucine zipper family protein / lipid-binding START domain-containing protein	PGSC0003DMP400048282|PACid:24421827	Homeobox-leucine zipper family protein / lipid-binding START domain-containing protein
Sp2_comp103093_c0_seq1	85	.	CAAAAAA	CAAAAAAAA	27.2	.	INDEL;DP=2;VDB=0.0071;AF1=1;AC1=2;DP4=0,0,1,1;MQ=60;FQ=-40.5	GT:PL:GQ	1/1:66,6,0:10											SAM	265	No hit in this database						No hit in this database		No hit in this database				No hit in this database		No hit in this database
Sp2_comp103094_c0_seq1	153	.	ACAGGA	ACAGGAGTCAGGA	22.5	.	INDEL;DP=1;AF1=1;AC1=2;DP4=0,0,1,0;MQ=60;FQ=-37.5	GT:PL:GQ	1/1:60,3,0:6											SAM	312	No hit in this database						No hit in this database		No hit in this database				No hit in this database		No hit in this database
Sp2_comp103098_c0_seq1	1171	.	CA	CAA	11.8	.	INDEL;DP=6;VDB=0.0053;AF1=0.5;AC1=1;DP4=1,3,1,1;MQ=49;FQ=14.6;PV4=1,1,0.031,0.13	GT:PL:GQ	0/1:49,0,82:51											SAM	1258	No hit in this database						No hit in this database		No hit in this database				No hit in this database		No hit in this database
Sp2_comp103098_c0_seq1	504	.	TCCCC	TCCC	11.5	.	INDEL;DP=2;VDB=0.0139;AF1=1;AC1=2;DP4=0,0,1,1;MQ=50;FQ=-40.5	GT:PL:GQ	1/1:50,6,0:9											SAM	1258	No hit in this database						No hit in this database		No hit in this database				No hit in this database		No hit in this database
Sp2_comp103099_c0_seq1	30	.	TAAA	TAAAA	27.2	.	INDEL;DP=2;VDB=0.0099;AF1=1;AC1=2;DP4=0,0,1,1;MQ=60;FQ=-40.5	GT:PL:GQ	1/1:66,6,0:10											SAM	331	No hit in this database						No hit in this database		No hit in this database				No hit in this database		No hit in this database
Sp2_comp103124_c0_seq1	112	.	C	CTG	4.42	.	INDEL;DP=2;VDB=0.0188;AF1=1;AC1=2;DP4=0,0,0,1;MQ=60;FQ=-37.5	GT:PL:GQ	0/1:40,3,0:3											SAM	492	No hit in this database						No hit in this database		No hit in this database				No hit in this database		No hit in this database
Sp2_comp103124_c0_seq1	29	.	ACAAGT	A	16.6	.	INDEL;DP=2;VDB=0.0099;AF1=0.5;AC1=1;DP4=1,0,1,0;MQ=60;FQ=16.6;PV4=1,1,1,1	GT:PL:GQ	0/1:54,0,54:54											SAM	492	No hit in this database						No hit in this database		No hit in this database				No hit in this database		No hit in this database
Sp2_comp103124_c0_seq1	435	.	CATTTGTAATTTGTAAT	CATTTGTAAT	36.2	.	INDEL;DP=2;VDB=0.0137;AF1=1;AC1=2;DP4=0,0,0,2;MQ=42;FQ=-40.5	GT:PL:GQ	1/1:75,6,0:10											SAM	492	No hit in this database						No hit in this database		No hit in this database				No hit in this database		No hit in this database
Sp2_comp103128_c0_seq1	126	.	CT	CTTT	104	.	INDEL;DP=3;VDB=0.0168;AF1=1;AC1=2;DP4=0,0,2,1;MQ=57;FQ=-43.5	GT:PL:GQ	1/1:144,9,0:16											SAM	336	No hit in this database						No hit in this database		No hit in this database				No hit in this database		No hit in this database
Sp2_comp103132_c0_seq1	58	.	TCCCCGAGCCCCGAG	TCCCCGAG	118	.	INDEL;DP=15;VDB=0.0140;AF1=0.5;AC1=1;DP4=1,1,1,2;MQ=54;FQ=24.5;PV4=1,1,1,1	GT:PL:GQ	0/1:156,0,59:62											SAM	239	No hit in this database						No hit in this database		No hit in this database				No hit in this database		No hit in this database
Sp2_comp103132_c0_seq1	66	.	CCCCGAGACCC	CCCC	116	.	INDEL;DP=14;VDB=0.0216;AF1=0.5;AC1=1;DP4=1,1,2,2;MQ=55;FQ=21.5;PV4=1,1,1,0.16	GT:PL:GQ	0/1:154,0,56:59											SAM	239	No hit in this database						No hit in this database		No hit in this database				No hit in this database		No hit in this database
Sp2_comp103132_c0_seq1	94	.	CCCC	CCCCGAGACCCCAGAATCTAGGCCC	161	.	INDEL;DP=13;VDB=0.0399;AF1=1;AC1=2;DP4=0,0,2,3;MQ=50;FQ=-49.5	GT:PL:GQ	1/1:201,15,0:27											SAM	239	No hit in this database						No hit in this database		No hit in this database				No hit in this database		No hit in this database
Sp2_comp103138_c0_seq1	64	.	T	TC	97.5	.	INDEL;DP=8;VDB=0.0322;AF1=1;AC1=2;DP4=0,0,6,2;MQ=54;FQ=-58.5	GT:PL:GQ	1/1:138,24,0:45											SAM	227	No hit in this database						No hit in this database		No hit in this database				No hit in this database		No hit in this database
Sp2_comp103140_c0_seq1	99	.	GTGTTTGTT	GTGTTTGTTTGTT	214	.	INDEL;DP=227;VDB=0.0271;AF1=1;AC1=2;DP4=0,0,157,61;MQ=50;FQ=-290	GT:PL:GQ	1/1:255,255,0:99	Sp2_comp103140_c0_seq1	99	.	G	GTGTT	14376.9	PASS	AC=6;AF=1.00;AN=6;DP=231;FS=0.000;MLEAC=6;MLEAF=1.00;MQ=59.92;MQ0=0;QD=25.94;RPA=2,3;RU=TGTT;STR	GT:AD:DP:GQ:MLPSAC:MLPSAF:PL	1/1/1/1/1/1:0,219:231:99:6:1.00:14412,1704,1045,659,386,173,0	SG	420	SPGI:CN03450	UniRef100_D1I6F2	Whole genome shotgun sequence of line PN40024, scaffold_59.assembly12x (Fragment) n=1 Tax=Vitis vinifera RepID=D1I6F2_VITVI	tr|Q9LSX7|Q9LSX7_ARAT	Arabidopsis thaliana genomic DNA, chromosome 3, P1 clone: MSD21 OS=Arabidopsis thaliana GN=At3g21865	pex22 (peroxin 22) protein binding	gi|460395776|ref|XP_004243457.1|	PREDICTED: peroxisome biogenesis protein 22-like [Solanum lycopersicum]	AT3G21865.1	peroxin 22	Interacts with PEX4 in a yeast two-hybrid. The PEX4 and PEX22 pair may be important during the remodeling of peroxisome matrix contents as glyoxysomes transition to leaf peroxisomes.	peroxin 22 (PEX22); Has 90 Blast hits to 90 proteins in 43 species: Archae - 0; Bacteria - 0; Metazoa - 0; Fungi - 0; Plants - 53; Viruses - 0; Other Eukaryotes - 37 (source: NCBI BLink).	cassava4.1_014070m|PACid:17966566	peroxin 22	No hit in this database
Sp2_comp103146_c0_seq1	251	.	GAAA	GAAAA	21.3	.	INDEL;DP=3;VDB=0.0080;AF1=1;AC1=2;DP4=0,0,0,2;MQ=50;FQ=-40.5	GT:PL:GQ	1/1:60,6,0:10											SAM	277	No hit in this database						No hit in this database		No hit in this database				No hit in this database		No hit in this database
Sp2_comp1031480_c0_seq1	45	.	AAAAAGTATTTCCCAGTGAAAGAAA	AAAA	129	.	INDEL;DP=3;VDB=0.0070;AF1=1;AC1=2;DP4=0,0,2,1;MQ=60;FQ=-43.5	GT:PL:GQ	1/1:169,9,0:16											SAM	230	No hit in this database						No hit in this database		No hit in this database				No hit in this database		No hit in this database
Sp2_comp103168_c0_seq1	152	.	CT	CTT	4.42	.	INDEL;DP=1;AF1=1;AC1=2;DP4=0,0,1,0;MQ=50;FQ=-37.5	GT:PL:GQ	0/1:40,3,0:3											SAM	260	No hit in this database						No hit in this database		No hit in this database				No hit in this database		No hit in this database
Sp2_comp103168_c0_seq1	83	.	TGG	TGGG	69.4	.	INDEL;DP=3;VDB=0.0225;AF1=1;AC1=2;DP4=0,0,1,2;MQ=54;FQ=-43.5	GT:PL:GQ	1/1:109,9,0:16											SAM	260	No hit in this database						No hit in this database		No hit in this database				No hit in this database		No hit in this database
Sp2_comp103179_c0_seq1	83	.	AACT	A	47.4	.	INDEL;DP=10;VDB=0.0322;AF1=1;AC1=2;DP4=0,0,0,3;MQ=37;FQ=-43.5	GT:PL:GQ	1/1:87,9,0:16	Sp2_comp103179_c0_seq1	83	.	AACT	A	297.36	PASS	AC=6;AF=1.00;AN=6;DP=8;FS=0.000;MLEAC=6;MLEAF=1.00;MQ=60.00;MQ0=0;QD=31.47	GT:AD:DP:GQ:MLPSAC:MLPSAF:PL	1/1/1/1/1/1:0,6:8:5:6:1.00:331,47,29,18,11,5,0	SG	555	No hit in this database						No hit in this database		No hit in this database				No hit in this database		No hit in this database
Sp2_comp103179_c0_seq1	219	.	C	CT	303.75	PASS	AC=6;AF=1.00;AN=6;DP=9;FS=0.000;MLEAC=6;MLEAF=1.00;MQ=60.00;MQ0=0;QD=33.75	GT:AD:DP:GQ:MLPSAC:MLPSAF:PL	1/1/1/1/1/1:0,9:9:7:6:1.00:338,70,43,27,16,7,0											GATK	555	No hit in this database						No hit in this database		No hit in this database				No hit in this database		No hit in this database
Sp2_comp103179_c0_seq1	343	.	TTAATA	TTA	32.2	.	INDEL;DP=2;VDB=0.0135;AF1=1;AC1=2;DP4=0,0,2,0;MQ=48;FQ=-40.5	GT:PL:GQ	1/1:71,6,0:10											SAM	555	No hit in this database						No hit in this database		No hit in this database				No hit in this database		No hit in this database
Sp2_comp103179_c0_seq1	391	.	TAC	TACAAC	61.2	.	INDEL;DP=3;VDB=0.0197;AF1=1;AC1=2;DP4=0,0,1,1;MQ=50;FQ=-40.5	GT:PL:GQ	1/1:100,6,0:10											SAM	555	No hit in this database						No hit in this database		No hit in this database				No hit in this database		No hit in this database
Sp2_comp103194_c0_seq1	211	.	TTGCTG	TTG	214	.	INDEL;DP=13;VDB=0.0365;AF1=1;AC1=2;DP4=0,0,6,7;MQ=48;FQ=-73.5	GT:PL:GQ	1/1:255,39,0:75	Sp2_comp103194_c0_seq1	211	.	TTGC	T	754.3	PASS	AC=6;AF=1.00;AN=6;DP=13;FS=0.000;MLEAC=6;MLEAF=1.00;MQ=60.00;MQ0=0;QD=31.50	GT:AD:DP:GQ:MLPSAC:MLPSAF:PL	1/1/1/1/1/1:0,13:13:10:6:1.00:789,101,62,39,23,10,0	SG	470	No hit in this database						No hit in this database		No hit in this database				No hit in this database		PGSC0003DMP400064192|PACid:24407913	zinc ion binding;nucleic acid binding
Sp2_comp103200_c0_seq1	648	.	A	ACT	4.42	.	INDEL;DP=3;VDB=0.0163;AF1=1;AC1=2;DP4=0,0,0,1;MQ=47;FQ=-37.5	GT:PL:GQ	0/1:40,3,0:3											SAM	1023	No hit in this database						No hit in this database		No hit in this database				No hit in this database		No hit in this database
Sp2_comp103201_c0_seq1	175	.	T	TGAGTAG	80.4	.	INDEL;DP=10;VDB=0.0019;AF1=1;AC1=2;DP4=0,0,1,2;MQ=49;FQ=-43.5	GT:PL:GQ	1/1:120,9,0:16											SAM	239	No hit in this database						No hit in this database		No hit in this database				No hit in this database		No hit in this database
Sp2_comp103216_c0_seq1	152	.	GC	G	176	.	INDEL;DP=11;VDB=0.0365;AF1=0.5003;AC1=1;DP4=1,1,4,5;MQ=49;FQ=-5.84;PV4=1,1,0.26,0.36	GT:PL:GQ	0/1:214,0,30:33	Sp2_comp103216_c0_seq1	152	.	GC	G	442.16	PASS	AC=5;AF=0.833;AN=6;BaseQRankSum=-1.086;DP=13;FS=0.000;MLEAC=5;MLEAF=0.833;MQ=60.00;MQ0=0;MQRankSum=-0.296;QD=34.01;ReadPosRankSum=-0.099	GT:AD:DP:GQ:MLPSAC:MLPSAF:PL	0/1/1/1/1/1:2,11:13:5:5:0.833:476,63,32,15,5,0,67	SG	356	No hit in this database						No hit in this database		No hit in this database				No hit in this database		No hit in this database
Sp2_comp103219_c0_seq1	80	.	CATCAAT	CAT	4.42	.	INDEL;DP=8;VDB=0.0190;AF1=1;AC1=2;DP4=0,0,0,1;MQ=40;FQ=-37.5	GT:PL:GQ	0/1:40,3,0:3											SAM	447	No hit in this database						No hit in this database		No hit in this database				No hit in this database		No hit in this database
Sp2_comp103229_c0_seq1	67	.	GGGCGC	G	22.5	.	INDEL;DP=2;VDB=0.0131;AF1=1;AC1=2;DP4=0,0,0,1;MQ=60;FQ=-37.5	GT:PL:GQ	1/1:60,3,0:6											SAM	273	No hit in this database						No hit in this database		No hit in this database				No hit in this database		No hit in this database
Sp2_comp103232_c0_seq1	232	.	ATCTT	ATCTTCTT	41.5	.	INDEL;DP=8;VDB=0.0081;AF1=0.5002;AC1=1;DP4=2,0,3,0;MQ=41;FQ=-4.45;PV4=1,1,0.38,0.38	GT:PL:GQ	0/1:79,0,32:35											SAM	287	No hit in this database						gi|359478292|ref|XP_003632101.1|	PREDICTED: LOW QUALITY PROTEIN: UDP-glycosyltransferase 74E2-like [Vitis vinifera]	AT1G05680.1	Uridine diphosphate glycosyltransferase 74E2	Encodes a UDP-glucosyltransferase, UGT74E2, that acts on IBA (indole-3-butyric acid) and affects auxin homeostasis. The transcript and protein levels of this enzyme are strongly induced by H2O2 and may allow integration of ROS (reactive oxygen species) and auxin signaling. This enzyme can also transfer glycosyl groups to several compounds related to the explosive TNT when this synthetic compound …	Uridine diphosphate glycosyltransferase 74E2 (UGT74E2); CONTAINS InterPro DOMAIN/s: UDP-glucuronosyl/UDP-glucosyltransferase (InterPro:IPR002213); BEST Arabidopsis thaliana protein match is: UDP-Glycosyltransferase superfamily protein (TAIR:AT1G05675.1); Has 8397 Blast hits to 8309 proteins in 513 species: Archae - 0; Bacteria - 605; Metazoa - 2499; Fungi - 31; Plants - 5061; Viruses - 123; Other…	cassava4.1_024094m|PACid:17987056	Uridine diphosphate glycosyltransferase 74E2	PGSC0003DMP400035859|PACid:24395638	UDP-glucosyltransferase 74F2
Sp2_comp103232_c0_seq1	234	.	CTT	CTTCTTTTT	68.5	.	INDEL;DP=8;VDB=0.0099;AF1=0.5001;AC1=1;DP4=2,0,4,2;MQ=44;FQ=-3.28;PV4=1,1,0.5,1	GT:PL:GQ	0/1:106,0,34:37											SAM	287	No hit in this database						gi|359478292|ref|XP_003632101.1|	PREDICTED: LOW QUALITY PROTEIN: UDP-glycosyltransferase 74E2-like [Vitis vinifera]	AT1G05680.1	Uridine diphosphate glycosyltransferase 74E2	Encodes a UDP-glucosyltransferase, UGT74E2, that acts on IBA (indole-3-butyric acid) and affects auxin homeostasis. The transcript and protein levels of this enzyme are strongly induced by H2O2 and may allow integration of ROS (reactive oxygen species) and auxin signaling. This enzyme can also transfer glycosyl groups to several compounds related to the explosive TNT when this synthetic compound …	Uridine diphosphate glycosyltransferase 74E2 (UGT74E2); CONTAINS InterPro DOMAIN/s: UDP-glucuronosyl/UDP-glucosyltransferase (InterPro:IPR002213); BEST Arabidopsis thaliana protein match is: UDP-Glycosyltransferase superfamily protein (TAIR:AT1G05675.1); Has 8397 Blast hits to 8309 proteins in 513 species: Archae - 0; Bacteria - 605; Metazoa - 2499; Fungi - 31; Plants - 5061; Viruses - 123; Other…	cassava4.1_024094m|PACid:17987056	Uridine diphosphate glycosyltransferase 74E2	PGSC0003DMP400035859|PACid:24395638	UDP-glucosyltransferase 74F2
Sp2_comp103245_c0_seq1	150	.	AC	A	7.98	.	INDEL;DP=3;VDB=0.0070;AF1=1;AC1=2;DP4=0,0,0,2;MQ=49;FQ=-40.5	GT:PL:GQ	1/1:46,6,0:8											SAM	271	No hit in this database						No hit in this database		No hit in this database				No hit in this database		No hit in this database
Sp2_comp103245_c0_seq1	36	.	TGTTATGTCATTC	T	22.5	.	INDEL;DP=1;AF1=1;AC1=2;DP4=0,0,1,0;MQ=60;FQ=-37.5	GT:PL:GQ	1/1:60,3,0:6											SAM	271	No hit in this database						No hit in this database		No hit in this database				No hit in this database		No hit in this database
Sp2_comp103258_c0_seq1	122	.	TCTGCTGCT	TCTGCT	5.08	.	INDEL;DP=2;VDB=0.0147;AF1=1;AC1=2;DP4=0,0,0,1;MQ=45;FQ=-37.5	GT:PL:GQ	1/1:41,3,0:3											SAM	262	No hit in this database						No hit in this database		No hit in this database				No hit in this database		No hit in this database
Sp2_comp103259_c0_seq1	168	.	CCTTGCACTTGCAC	CCTTGCAC	214	.	INDEL;DP=43;VDB=0.0392;AF1=1;AC1=2;DP4=0,0,7,16;MQ=49;FQ=-104	GT:PL:GQ	1/1:255,69,0:99	Sp2_comp103259_c0_seq1	168	.	CCTTGCA	C	2459.88	PASS	AC=6;AF=1.00;AN=6;DP=52;FS=0.000;MLEAC=6;MLEAF=1.00;MQ=59.49;MQ0=0;QD=23.65;RPA=2,1;RU=CTTGCA;STR	GT:AD:DP:GQ:MLPSAC:MLPSAF:PL	1/1/1/1/1/1:0,31:52:25:6:1.00:2495,241,148,93,55,25,0	SG	525	No hit in this database						gi|225444893|ref|XP_002279486.1|	PREDICTED: putative transcription factor bHLH041 [Vitis vinifera]	AT5G56960.1	basic helix-loop-helix (bHLH) DNA-binding family protein		basic helix-loop-helix (bHLH) DNA-binding family protein; FUNCTIONS IN: DNA binding, sequence-specific DNA binding transcription factor activity; INVOLVED IN: response to chitin, regulation of transcription; LOCATED IN: nucleus; CONTAINS InterPro DOMAIN/s: Helix-loop-helix DNA-binding domain (InterPro:IPR001092), Helix-loop-helix DNA-binding (InterPro:IPR011598); BEST Arabidopsis thaliana protein…	cassava4.1_026569m|PACid:17990775	basic helix-loop-helix (bHLH) DNA-binding family protein	PGSC0003DMP400038123|PACid:24417647	basic helix-loop-helix (bHLH) DNA-binding family protein
Sp2_comp1032649_c0_seq1	115	.	G	GC	347.75	PASS	AC=6;AF=1.00;AN=6;DP=9;FS=0.000;MLEAC=6;MLEAF=1.00;MQ=60.00;MQ0=0;QD=37.90;RPA=1,2;RU=C;STR	GT:AD:DP:GQ:MLPSAC:MLPSAF:PL	1/1/1/1/1/1:0,9:9:7:6:1.00:382,70,43,27,16,7,0											GATK	377	No hit in this database						No hit in this database		No hit in this database				No hit in this database		No hit in this database
Sp2_comp1032649_c0_seq1	85	.	AT	A	202.36	PASS	AC=6;AF=1.00;AN=6;DP=7;FS=0.000;MLEAC=6;MLEAF=1.00;MQ=60.00;MQ0=0;QD=28.91;RPA=3,2;RU=T;STR	GT:AD:DP:GQ:MLPSAC:MLPSAF:PL	1/1/1/1/1/1:0,6:7:5:6:1.00:236,47,29,18,11,5,0											GATK	377	No hit in this database						No hit in this database		No hit in this database				No hit in this database		No hit in this database
Sp2_comp1032701_c0_seq1	146	.	ATTA	ATTAAAGATTTA	98.4	.	INDEL;DP=6;VDB=0.0271;AF1=1;AC1=2;DP4=0,0,1,2;MQ=49;FQ=-43.5	GT:PL:GQ	1/1:138,9,0:16											SAM	224	No hit in this database						No hit in this database		No hit in this database				No hit in this database		No hit in this database
Sp2_comp103273_c0_seq1	78	.	TCTC	TCTCCTC	110	.	INDEL;DP=7;VDB=0.0118;AF1=1;AC1=2;DP4=0,0,2,2;MQ=48;FQ=-46.5	GT:PL:GQ	1/1:150,12,0:21											SAM	494	No hit in this database						No hit in this database		No hit in this database				No hit in this database		No hit in this database
Sp2_comp103279_c0_seq1	89	.	GTGATACACTGATAC	GTGATAC	118	.	INDEL;DP=7;VDB=0.0298;AF1=1;AC1=2;DP4=0,0,1,3;MQ=45;FQ=-46.5	GT:PL:GQ	1/1:158,12,0:21	Sp2_comp103279_c0_seq1	89	.	GTGATACAC	G	501.79	PASS	AC=6;AF=1.00;AN=6;DP=5;FS=0.000;MLEAC=6;MLEAF=1.00;MQ=60.00;MQ0=0;QD=27.23	GT:AD:DP:GQ:MLPSAC:MLPSAF:PL	1/1/1/1/1/1:0,5:5:4:6:1.00:535,39,24,15,9,4,0	SG	204	No hit in this database						No hit in this database		No hit in this database				No hit in this database		No hit in this database
Sp2_comp103279_c0_seq1	60	.	CG	C	28.2	.	INDEL;DP=7;VDB=0.0140;AF1=1;AC1=2;DP4=0,0,2,0;MQ=60;FQ=-40.5	GT:PL:GQ	1/1:67,6,0:10											SAM	204	No hit in this database						No hit in this database		No hit in this database				No hit in this database		No hit in this database
Sp2_comp103280_c0_seq1	274	.	CTTTTTT	CTTTTTTCTTTTTTTTTTT	12.7	.	INDEL;DP=1;AF1=1;AC1=2;DP4=0,0,0,1;MQ=50;FQ=-37.5	GT:PL:GQ	1/1:50,3,0:5											SAM	354	No hit in this database						No hit in this database		No hit in this database				No hit in this database		No hit in this database
Sp2_comp10330_c0_seq1	278	.	TCCGTAT	TCCGTATGACCGTAT	45.2	.	INDEL;DP=2;VDB=0.0163;AF1=1;AC1=2;DP4=0,0,2,0;MQ=46;FQ=-40.5	GT:PL:GQ	1/1:84,6,0:10											SAM	327	No hit in this database						No hit in this database		No hit in this database				No hit in this database		No hit in this database
Sp2_comp103306_c0_seq1	383	.	TCTCCTCCTCCTCCTCC	TCTCCTCCTCCTCCTCCTCC	217	.	INDEL;DP=125;VDB=0.0399;AF1=0.5;AC1=1;DP4=20,24,26,25;MQ=49;FQ=217;PV4=0.68,1,0.03,1	GT:PL:GQ	0/1:255,0,255:99	Sp2_comp103306_c0_seq1	383	.	T	TCTC	2261	PASS	AC=3;AF=0.500;AN=6;BaseQRankSum=-0.254;DP=127;FS=0.766;MLEAC=3;MLEAF=0.500;MQ=58.91;MQ0=0;MQRankSum=0.618;QD=17.80;RPA=5,6;RU=CTC;ReadPosRankSum=-0.163;STR	GT:AD:DP:GQ:MLPSAC:MLPSAF:PL	0/0/0/1/1/1:44,50:125:15:3:0.500:2296,141,33,0,15,99,2147483647	SG	2151	SPGI:CN15242	UniRef100_D1HY03	Whole genome shotgun sequence of line PN40024, scaffold_20.assembly12x (Fragment) n=1 Tax=Vitis vinifera RepID=D1HY03_VITVI	tr|Q84R11|Q84R11_ARATH	Putative uncharacterized protein At3g17470 OS=Arabidopsis thaliana GN=At3g17470	guanosine-3 -bis 3 -	gi|307590972|gb|ADN65134.1|	RelA/SpoT and calcium-binding EF-hand domain containing protein [Ipomoea nil]	AT3G17470.1	Ca2+-activated RelA/spot homolog		Ca2+-activated RelA/spot homolog (CRSH); FUNCTIONS IN: GTP diphosphokinase activity, calcium ion binding; INVOLVED IN: guanosine tetraphosphate metabolic process; LOCATED IN: chloroplast; EXPRESSED IN: 22 plant structures; EXPRESSED DURING: 13 growth stages; CONTAINS InterPro DOMAIN/s: EF-Hand 1, calcium-binding site (InterPro:IPR018247), EF-HAND 2 (InterPro:IPR018249), EF-hand-like domain (Inter…	cassava4.1_004192m|PACid:17981717	Ca2+-activated RelA/spot homolog	PGSC0003DMP400008296|PACid:24377897	Ca2+-activated RelA/spot homolog
Sp2_comp103306_c0_seq1	391	.	TCC	TCCACC	217	.	INDEL;DP=120;VDB=0.0392;AF1=0.5;AC1=1;DP4=27,30,22,23;MQ=49;FQ=217;PV4=1,1.4e-16,0.047,1	GT:PL:GQ	0/1:255,0,255:99											SAM	2151	SPGI:CN15242	UniRef100_D1HY03	Whole genome shotgun sequence of line PN40024, scaffold_20.assembly12x (Fragment) n=1 Tax=Vitis vinifera RepID=D1HY03_VITVI	tr|Q84R11|Q84R11_ARATH	Putative uncharacterized protein At3g17470 OS=Arabidopsis thaliana GN=At3g17470	guanosine-3 -bis 3 -	gi|307590972|gb|ADN65134.1|	RelA/SpoT and calcium-binding EF-hand domain containing protein [Ipomoea nil]	AT3G17470.1	Ca2+-activated RelA/spot homolog		Ca2+-activated RelA/spot homolog (CRSH); FUNCTIONS IN: GTP diphosphokinase activity, calcium ion binding; INVOLVED IN: guanosine tetraphosphate metabolic process; LOCATED IN: chloroplast; EXPRESSED IN: 22 plant structures; EXPRESSED DURING: 13 growth stages; CONTAINS InterPro DOMAIN/s: EF-Hand 1, calcium-binding site (InterPro:IPR018247), EF-HAND 2 (InterPro:IPR018249), EF-hand-like domain (Inter…	cassava4.1_004192m|PACid:17981717	Ca2+-activated RelA/spot homolog	PGSC0003DMP400008296|PACid:24377897	Ca2+-activated RelA/spot homolog
Sp2_comp103316_c0_seq1	131	.	TTGCTTTCTGC	TTGC	143	.	INDEL;DP=4;VDB=0.0324;AF1=1;AC1=2;DP4=0,0,2,2;MQ=50;FQ=-46.5	GT:PL:GQ	1/1:183,12,0:21											SAM	394	No hit in this database						gi|508721639|gb|EOY13536.1|	Uncharacterized protein TCM_032141 [Theobroma cacao]	No hit in this database				cassava4.1_033651m|PACid:17960890	zinc ion binding;nucleic acid binding	PGSC0003DMP400047999|PACid:24398200	zinc ion binding;nucleic acid binding
Sp2_comp103316_c0_seq1	187	.	TTG	T	12.7	.	INDEL;DP=1;AF1=1;AC1=2;DP4=0,0,1,0;MQ=50;FQ=-37.5	GT:PL:GQ	1/1:50,3,0:5											SAM	394	No hit in this database						gi|508721639|gb|EOY13536.1|	Uncharacterized protein TCM_032141 [Theobroma cacao]	No hit in this database				cassava4.1_033651m|PACid:17960890	zinc ion binding;nucleic acid binding	PGSC0003DMP400047999|PACid:24398200	zinc ion binding;nucleic acid binding
Sp2_comp103343_c0_seq1	147	.	T	TTC	93.5	.	INDEL;DP=7;VDB=0.0216;AF1=0.5;AC1=1;DP4=1,1,2,2;MQ=48;FQ=9.94;PV4=1,1,1,1	GT:PL:GQ	0/1:131,0,44:47											SAM	321	No hit in this database						No hit in this database		No hit in this database				No hit in this database		No hit in this database
Sp2_comp103350_c0_seq1	81	.	CGGG	CGGGG	214	.	INDEL;DP=49;VDB=0.0345;AF1=1;AC1=2;DP4=1,0,10,16;MQ=40;FQ=-102;PV4=0.41,1,1,0.29	GT:PL:GQ	1/1:255,67,0:99	Sp2_comp103350_c0_seq1	81	.	C	CG	356.54	PASS	AC=3;AF=0.500;AN=6;BaseQRankSum=1.741;DP=33;FS=6.152;MLEAC=3;MLEAF=0.500;MQ=59.88;MQ0=0;MQRankSum=-1.184;QD=10.80;RPA=3,4;RU=G;ReadPosRankSum=-0.070;STR	GT:AD:DP:GQ:MLPSAC:MLPSAF:PL	0/0/0/1/1/1:16,12:33:1:3:0.500:389,22,1,0,13,50,547	SG	224	SPGI:CN15025	no hit		-No-Hit-	No Matching Hit found	---NA---	No hit in this database		No hit in this database				No hit in this database		No hit in this database
Sp2_comp103350_c0_seq1	199	.	T	TC	8.18	.	INDEL;DP=18;VDB=0.0042;AF1=0.5;AC1=1;DP4=4,6,2,2;MQ=48;FQ=10.8;PV4=1,0.00018,0.052,1	GT:PL:GQ	0/1:45,0,215:47											SAM	224	SPGI:CN15025	no hit		-No-Hit-	No Matching Hit found	---NA---	No hit in this database		No hit in this database				No hit in this database		No hit in this database
Sp2_comp103356_c0_seq1	43	.	ATT	ATTT	16.3	.	INDEL;DP=2;VDB=0.0157;AF1=1;AC1=2;DP4=0,0,2,0;MQ=60;FQ=-40.5	GT:PL:GQ	1/1:55,6,0:10											SAM	404	No hit in this database						No hit in this database		No hit in this database				No hit in this database		No hit in this database
Sp2_comp103369_c0_seq1	124	.	CTT	CTTTT	78.4	.	INDEL;DP=3;VDB=0.0224;AF1=1;AC1=2;DP4=0,0,0,3;MQ=47;FQ=-43.5	GT:PL:GQ	1/1:118,9,0:16											SAM	217	No hit in this database						No hit in this database		No hit in this database				No hit in this database		No hit in this database
Sp2_comp103383_c0_seq1	321	.	TGGG	TGGGG	44.4	.	INDEL;DP=8;VDB=0.0400;AF1=0.6672;AC1=1;DP4=0,1,2,1;MQ=43;FQ=-31.5;PV4=1,1,1,1	GT:PL:GQ	0/1:81,0,3:6											SAM	417	No hit in this database						gi|255579275|ref|XP_002530483.1|	amidase, putative [Ricinus communis]	AT3G17970.1	translocon at the outer membrane of chloroplasts 64-III	Integral chloroplast outer membrane protein.	translocon at the outer membrane of chloroplasts 64-III (TOC64-III); FUNCTIONS IN: binding, carbon-nitrogen ligase activity, with glutamine as amido-N-donor; LOCATED IN: integral to chloroplast outer membrane, chloroplast; EXPRESSED IN: 25 plant structures; EXPRESSED DURING: 13 growth stages; CONTAINS InterPro DOMAIN/s: Tetratricopeptide TPR-1 (InterPro:IPR001440), Tetratricopeptide-like helical …	cassava4.1_004228m|PACid:17986952	translocon at the outer membrane of chloroplasts 64-III	PGSC0003DMP400010218|PACid:24405993	translocon at the outer membrane of chloroplasts 64-III
Sp2_comp103390_c0_seq1	108	.	GTAAATGACATAA	GTAA	214	.	INDEL;DP=8;VDB=0.0164;AF1=1;AC1=2;DP4=0,0,3,5;MQ=51;FQ=-58.5	GT:PL:GQ	1/1:255,24,0:45	Sp2_comp103390_c0_seq1	108	.	GTAAATGACA	G	1205.43	PASS	AC=6;AF=1.00;AN=6;DP=11;FS=0.000;MLEAC=6;MLEAF=1.00;MQ=60.00;MQ0=0;QD=31.51	GT:AD:DP:GQ:MLPSAC:MLPSAF:PL	1/1/1/1/1/1:0,11:11:9:6:1.00:1240,86,52,33,19,9,0	SG	213	No hit in this database						No hit in this database		No hit in this database				No hit in this database		No hit in this database
Sp2_comp103408_c0_seq1	213	.	G	GCTTAA	196	.	INDEL;DP=11;VDB=0.0014;AF1=1;AC1=2;DP4=0,0,11,0;MQ=46;FQ=-67.5	GT:PL:GQ	1/1:237,33,0:63	Sp2_comp103408_c0_seq1	213	.	G	GCTTAA	876.3	PASS	AC=6;AF=1.00;AN=6;DP=13;FS=0.000;MLEAC=6;MLEAF=1.00;MQ=60.00;MQ0=0;QD=32.16	GT:AD:DP:GQ:MLPSAC:MLPSAF:PL	1/1/1/1/1/1:0,13:13:10:6:1.00:911,101,62,39,23,10,0	SG	382	No hit in this database						No hit in this database		No hit in this database				No hit in this database		No hit in this database
Sp2_comp103408_c0_seq1	33	.	TAAAAAAAAA	TAAAAAAA	49.7	.	INDEL;DP=7;VDB=0.0014;AF1=1;AC1=2;DP4=0,0,1,4;MQ=52;FQ=-49.5	GT:PL:GQ	1/1:90,15,0:27											SAM	382	No hit in this database						No hit in this database		No hit in this database				No hit in this database		No hit in this database
Sp2_comp103409_c0_seq1	138	.	TTCC	TTCCGGCGTCC	7.35	.	INDEL;DP=2;VDB=0.0178;AF1=0.5;AC1=1;DP4=1,0,0,1;MQ=50;FQ=7.35;PV4=1,1,1,1	GT:PL:GQ	0/1:44,0,44:44											SAM	204	No hit in this database						No hit in this database		No hit in this database				No hit in this database		No hit in this database
Sp2_comp103457_c0_seq1	115	.	TGG	TGGTAAGG	80	.	INDEL;DP=4;VDB=0.0022;AF1=1;AC1=2;DP4=0,0,3,1;MQ=37;FQ=-46.5	GT:PL:GQ	1/1:120,12,0:21	Sp2_comp103457_c0_seq1	115	.	T	TGGTAA	676.95	PASS	AC=5;AF=0.833;AN=6;BaseQRankSum=-1.393;DP=10;FS=0.000;MLEAC=5;MLEAF=0.833;MQ=60.00;MQ0=0;MQRankSum=1.393;QD=27.20;ReadPosRankSum=-1.044	GT:AD:DP:GQ:MLPSAC:MLPSAF:PL	0/1/1/1/1/1:1,9:10:6:5:0.833:711,56,30,15,6,0,66	SG	793	SPGI:SNFRFM4LP02S473P	UniRef100_B9RQZ5	DNA cross-link repair protein pso2/snm1, putative n=1 Tax=Ricinus communis RepID=B9RQZ5_RICCO	tr|O64649|O64649_ARATH	Putative uncharacterized protein At2g45700 OS=Arabidopsis thaliana GN=At2g45700	protein	gi|449486809|ref|XP_004157409.1|	PREDICTED: LOW QUALITY PROTEIN: uncharacterized LOC101218609 [Cucumis sativus]	AT2G45700.1	sterile alpha motif (SAM) domain-containing protein		sterile alpha motif (SAM) domain-containing protein; FUNCTIONS IN: hydrolase activity; INVOLVED IN: biological_process unknown; LOCATED IN: cellular_component unknown; EXPRESSED IN: 22 plant structures; EXPRESSED DURING: 13 growth stages; CONTAINS InterPro DOMAIN/s: Sterile alpha motif-type (InterPro:IPR013761), Sterile alpha motif (InterPro:IPR001660), Sterile alpha motif homology (InterPro:IPR0…	cassava4.1_030077m|PACid:17987983	sterile alpha motif (SAM) domain-containing protein	PGSC0003DMP400013085|PACid:24392065	sterile alpha motif (SAM) domain-containing protein
Sp2_comp103462_c0_seq1	420	.	C	CCCA	217	.	INDEL;DP=67;VDB=0.0365;AF1=0.5;AC1=1;DP4=9,33,5,12;MQ=48;FQ=217;PV4=0.52,1,0.49,1	GT:PL:GQ	0/1:255,0,255:99	Sp2_comp103462_c0_seq1	420	.	C	CCCA	1278.13	PASS	AC=2;AF=0.333;AN=6;BaseQRankSum=-2.831;DP=75;FS=1.163;MLEAC=2;MLEAF=0.333;MQ=59.63;MQ0=0;MQRankSum=0.809;QD=17.04;ReadPosRankSum=-0.515	GT:AD:DP:GQ:MLPSAC:MLPSAF:PL	0/0/0/0/1/1:45,25:74:12:2:0.333:1313,32,0,12,60,2147483647,2147483647	SG	538	No hit in this database						gi|224146798|ref|XP_002336338.1|	predicted protein [Populus trichocarpa]	AT2G32580.2	Protein of unknown function (DUF1068)		Protein of unknown function (DUF1068); FUNCTIONS IN: molecular_function unknown; INVOLVED IN: biological_process unknown; EXPRESSED IN: 22 plant structures; EXPRESSED DURING: 13 growth stages; CONTAINS InterPro DOMAIN/s: Protein of unknown function DUF1068 (InterPro:IPR010471); BEST Arabidopsis thaliana protein match is: Protein of unknown function (DUF1068) (TAIR:AT1G05070.1).	cassava4.1_017290m|PACid:17993867	Protein of unknown function (DUF1068)	PGSC0003DMP400002020|PACid:24414845	Protein of unknown function (DUF1068)
Sp2_comp103462_c0_seq1	29	.	GA	GAAA	199	.	INDEL;DP=27;VDB=0.0002;AF1=0.5;AC1=1;DP4=3,3,6,2;MQ=40;FQ=39.5;PV4=0.58,1,1,0.49	GT:PL:GQ	0/1:237,0,74:77											SAM	538	No hit in this database						gi|224146798|ref|XP_002336338.1|	predicted protein [Populus trichocarpa]	AT2G32580.2	Protein of unknown function (DUF1068)		Protein of unknown function (DUF1068); FUNCTIONS IN: molecular_function unknown; INVOLVED IN: biological_process unknown; EXPRESSED IN: 22 plant structures; EXPRESSED DURING: 13 growth stages; CONTAINS InterPro DOMAIN/s: Protein of unknown function DUF1068 (InterPro:IPR010471); BEST Arabidopsis thaliana protein match is: Protein of unknown function (DUF1068) (TAIR:AT1G05070.1).	cassava4.1_017290m|PACid:17993867	Protein of unknown function (DUF1068)	PGSC0003DMP400002020|PACid:24414845	Protein of unknown function (DUF1068)
Sp2_comp103476_c0_seq1	219	.	TGA	TGATGAAGA	207	.	INDEL;DP=7;VDB=0.0384;AF1=1;AC1=2;DP4=0,0,5,2;MQ=50;FQ=-55.5	GT:PL:GQ	1/1:247,21,0:39											SAM	384	No hit in this database						No hit in this database		No hit in this database				No hit in this database		No hit in this database
Sp2_comp103477_c0_seq1	211	.	G	GATC	214	.	INDEL;DP=16;VDB=0.0004;AF1=1;AC1=2;DP4=0,0,8,3;MQ=47;FQ=-67.5	GT:PL:GQ	1/1:255,33,0:63											SAM	247	No hit in this database						No hit in this database		No hit in this database				No hit in this database		No hit in this database
Sp2_comp103477_c0_seq1	214	.	TGGA	TGGATCGGA	85.4	.	INDEL;DP=15;VDB=0.0001;AF1=1;AC1=2;DP4=0,0,3,0;MQ=50;FQ=-43.5	GT:PL:GQ	1/1:125,9,0:16											SAM	247	No hit in this database						No hit in this database		No hit in this database				No hit in this database		No hit in this database
Sp2_comp103487_c0_seq1	204	.	A	ACTGTG	466.08	PASS	AC=6;AF=1.00;AN=6;DP=8;FS=0.000;MLEAC=6;MLEAF=1.00;MQ=60.00;MQ0=0;QD=34.96	GT:AD:DP:GQ:MLPSAC:MLPSAF:PL	1/1/1/1/1/1:0,7:8:6:6:1.00:500,54,33,21,12,6,0											GATK	380	No hit in this database						No hit in this database		No hit in this database				No hit in this database		No hit in this database
Sp2_comp103514_c0_seq1	372	.	TCAAC	TC	103	.	INDEL;DP=6;VDB=0.0244;AF1=0.5;AC1=1;DP4=1,1,2,2;MQ=50;FQ=47.5;PV4=1,0.00044,0.27,1	GT:PL:GQ	0/1:141,0,82:85											SAM	650	No hit in this database						No hit in this database		No hit in this database				No hit in this database		No hit in this database
Sp2_comp103514_c0_seq1	624	.	CAA	CAAA	38.2	.	INDEL;DP=2;VDB=0.0182;AF1=1;AC1=2;DP4=0,0,1,1;MQ=50;FQ=-40.5	GT:PL:GQ	1/1:77,6,0:10											SAM	650	No hit in this database						No hit in this database		No hit in this database				No hit in this database		No hit in this database
Sp2_comp103518_c0_seq1	12	.	GAAA	GAAAA	144	.	INDEL;DP=8;VDB=0.0000;AF1=1;AC1=2;DP4=0,0,6,2;MQ=59;FQ=-58.5	GT:PL:GQ	1/1:185,24,0:45											SAM	341	No hit in this database						No hit in this database		No hit in this database				No hit in this database		No hit in this database
Sp2_comp103518_c0_seq1	313	.	ACTATATA	ACTATATAGTCTATATA	41.2	.	INDEL;DP=3;VDB=0.0163;AF1=1;AC1=2;DP4=0,0,0,2;MQ=44;FQ=-40.5	GT:PL:GQ	1/1:80,6,0:10											SAM	341	No hit in this database						No hit in this database		No hit in this database				No hit in this database		No hit in this database
Sp2_comp103530_c0_seq1	128	.	TTTGATGCAAGGGACTTGATG	TTTGATG	43.2	.	INDEL;DP=3;VDB=0.0225;AF1=1;AC1=2;DP4=0,0,0,2;MQ=45;FQ=-40.5	GT:PL:GQ	1/1:82,6,0:10											SAM	208	No hit in this database						gi|147772245|emb|CAN64932.1|	hypothetical protein VITISV_015273 [Vitis vinifera]	No hit in this database				No hit in this database		No hit in this database
Sp2_comp103530_c1_seq1	88	.	CCTTGAA	CCTTGAACTCTTGAA	215	.	INDEL;DP=6;VDB=0.0365;AF1=1;AC1=2;DP4=0,0,4,2;MQ=54;FQ=-52.5	GT:PL:GQ	1/1:255,18,0:33	Sp2_comp103530_c1_seq1	88	.	C	CCTTGAACT	608.36	PASS	AC=6;AF=1.00;AN=6;DP=6;FS=0.000;MLEAC=6;MLEAF=1.00;MQ=60.00;MQ0=0;QD=26.40	GT:AD:DP:GQ:MLPSAC:MLPSAF:PL	1/1/1/1/1/1:0,6:6:5:6:1.00:642,47,29,18,11,5,0	SG	224	No hit in this database						gi|460387828|ref|XP_004239575.1|	PREDICTED: uncharacterized protein LOC101243893 [Solanum lycopersicum]	No hit in this database				No hit in this database		PGSC0003DMP400007518|PACid:24418073	PTHR10178,PTHR10178:SF14
Sp2_comp103558_c0_seq1	139	.	GAAAA	GAAAAA	11.5	.	INDEL;DP=2;VDB=0.0125;AF1=1;AC1=2;DP4=0,0,1,1;MQ=60;FQ=-40.5	GT:PL:GQ	1/1:50,6,0:9											SAM	301	No hit in this database						No hit in this database		No hit in this database				No hit in this database		No hit in this database
Sp2_comp103558_c0_seq1	242	.	CTGCTT	C	62.5	.	INDEL;DP=4;VDB=0.0049;AF1=0.5001;AC1=1;DP4=1,0,3,0;MQ=44;FQ=-3.84;PV4=1,0.06,0.43,1	GT:PL:GQ	0/1:100,0,33:36											SAM	301	No hit in this database						No hit in this database		No hit in this database				No hit in this database		No hit in this database
Sp2_comp103560_c0_seq1	125	.	CA	CAA	64.7	.	INDEL;DP=14;VDB=0.0140;AF1=1;AC1=2;DP4=0,0,3,2;MQ=48;FQ=-49.5	GT:PL:GQ	1/1:105,15,0:27	Sp2_comp103560_c0_seq1	125	.	C	CA	472.31	PASS	AC=6;AF=1.00;AN=6;DP=12;FS=0.000;MLEAC=6;MLEAF=1.00;MQ=60.00;MQ0=0;QD=33.03;RPA=1,2;RU=A;STR	GT:AD:DP:GQ:MLPSAC:MLPSAF:PL	1/1/1/1/1/1:0,12:12:10:6:1.00:507,93,57,36,21,10,0	SG	339	No hit in this database						No hit in this database		No hit in this database				No hit in this database		No hit in this database
Sp2_comp103560_c0_seq1	232	.	ATTT	ATT	83.6	.	INDEL;DP=21;VDB=0.0380;AF1=1;AC1=2;DP4=0,0,5,1;MQ=30;FQ=-52.5	GT:PL:GQ	1/1:124,18,0:33	Sp2_comp103560_c0_seq1	232	.	AT	A	900.93	PASS	AC=6;AF=1.00;AN=6;DP=24;FS=0.000;MLEAC=6;MLEAF=1.00;MQ=60.00;MQ0=0;QD=32.17;RPA=3,2;RU=T;STR	GT:AD:DP:GQ:MLPSAC:MLPSAF:PL	1/1/1/1/1/1:0,23:24:18:6:1.00:936,179,110,69,40,18,0	SG	339	No hit in this database						No hit in this database		No hit in this database				No hit in this database		No hit in this database
Sp2_comp103560_c0_seq1	239	.	CA	C	511.14	PASS	AC=6;AF=1.00;AN=6;DP=23;FS=0.000;MLEAC=6;MLEAF=1.00;MQ=60.00;MQ0=0;QD=22.22;RPA=5,4;RU=A;STR	GT:AD:DP:GQ:MLPSAC:MLPSAF:PL	1/1/1/1/1/1:0,15:23:12:6:1.00:546,117,72,46,27,12,0											GATK	339	No hit in this database						No hit in this database		No hit in this database				No hit in this database		No hit in this database
Sp2_comp103564_c0_seq1	160	.	C	CTTCTTTT,CTTCTTT	53.2	.	INDEL;DP=4;VDB=0.0332;AF1=1;AC1=2;DP4=0,0,2,2;MQ=50;FQ=-40.5	GT:PL:GQ	1/1:162,76,70,94,0,88:10											SAM	324	No hit in this database						gi|351629605|gb|AEQ54766.1|	cysteine proteinase inhibitor CPI-1 [Coffea canephora]	AT2G31980.1	PHYTOCYSTATIN 2		PHYTOCYSTATIN 2 (CYS2); FUNCTIONS IN: cysteine-type endopeptidase inhibitor activity; INVOLVED IN: biological_process unknown; LOCATED IN: endomembrane system; EXPRESSED IN: 18 plant structures; EXPRESSED DURING: 11 growth stages; CONTAINS InterPro DOMAIN/s: Proteinase inhibitor I25, cystatin, conserved site (InterPro:IPR018073), Proteinase inhibitor I25, cystatin (InterPro:IPR000010), Proteinase…	cassava4.1_019957m|PACid:17981804	cystatin B	PGSC0003DMP400010502|PACid:24394348	cystatin B
Sp2_comp103570_c0_seq2	177	.	CCCTCCTCC	CCCTCCTCCTCC	214	.	INDEL;DP=15;VDB=0.0373;AF1=1;AC1=2;DP4=0,0,6,3;MQ=42;FQ=-61.5	GT:PL:GQ	1/1:255,27,0:51	Sp2_comp103570_c0_seq2	177	.	C	CCCT	626.31	PASS	AC=6;AF=1.00;AN=6;DP=16;FS=0.000;MLEAC=6;MLEAF=1.00;MQ=60.00;MQ0=0;QD=24.35;RPA=2,3;RU=CCT;STR	GT:AD:DP:GQ:MLPSAC:MLPSAF:PL	1/1/1/1/1/1:0,12:16:10:6:1.00:661,93,57,36,21,10,0	SG	278	No hit in this database						gi|508785328|gb|EOY32584.1|	AP2 domain-containing transcription factor [Theobroma cacao]	AT3G20840.1	Integrase-type DNA-binding superfamily protein	Encodes a member of the AINTEGUMENTA-like (AIL) subclass of the AP2/EREBP family of transcription factors and is essential for quiescent center (QC) specification and stem cell activity. It is a key effector for establishment of the stem cell niche during embryonic pattern formation. It is transcribed in response to auxin accumulation and is dependent on auxin response transcription factors.	PLETHORA 1 (PLT1); CONTAINS InterPro DOMAIN/s: DNA-binding, integrase-type (InterPro:IPR016177), Pathogenesis-related transcriptional factor/ERF, DNA-binding (InterPro:IPR001471); BEST Arabidopsis thaliana protein match is: Integrase-type DNA-binding superfamily protein (TAIR:AT1G51190.1); Has 7378 Blast hits to 5365 proteins in 273 species: Archae - 0; Bacteria - 8; Metazoa - 48; Fungi - 6; Plan…	cassava4.1_005020m|PACid:17966828	Integrase-type DNA-binding superfamily protein	PGSC0003DMP400024044|PACid:24408183	Integrase-type DNA-binding superfamily protein
Sp2_comp103583_c0_seq1	154	.	GA	GATCAA	84.5	.	INDEL;DP=21;VDB=0.0359;AF1=0.5;AC1=1;DP4=7,3,3,1;MQ=45;FQ=87.5;PV4=1,0.037,1,1	GT:PL:GQ	0/1:122,0,255:99	Sp2_comp103583_c0_seq1	154	.	G	GATCA	349.84	PASS	AC=2;AF=0.333;AN=6;BaseQRankSum=-1.272;DP=21;FS=4.947;MLEAC=2;MLEAF=0.333;MQ=60.00;MQ0=0;MQRankSum=-0.921;QD=12.49;ReadPosRankSum=0.833	GT:AD:DP:GQ:MLPSAC:MLPSAF:PL	0/0/0/0/1/1:13,6:21:5:2:0.333:383,5,0,6,21,54,825	SG	485	No hit in this database						gi|351723873|ref|NP_001237038.1|	uncharacterized protein LOC100500628 [Glycine max]	No hit in this database				cassava4.1_032728m|PACid:17983372	cassava4.1_032728m	PGSC0003DMP400031836|PACid:24422083	PGSC0003DMP400031836
Sp2_comp103583_c0_seq1	194	.	AGCC	A	321.3	PASS	AC=2;AF=0.333;AN=6;BaseQRankSum=-0.342;DP=18;FS=8.141;MLEAC=2;MLEAF=0.333;MQ=60.00;MQ0=0;MQRankSum=1.220;QD=17.85;ReadPosRankSum=-0.049	GT:AD:DP:GQ:MLPSAC:MLPSAF:PL	0/0/0/0/1/1:10,7:18:0:2:0.333:353,11,0,0,9,32,560											GATK	485	No hit in this database						gi|351723873|ref|NP_001237038.1|	uncharacterized protein LOC100500628 [Glycine max]	No hit in this database				cassava4.1_032728m|PACid:17983372	cassava4.1_032728m	PGSC0003DMP400031836|PACid:24422083	PGSC0003DMP400031836
Sp2_comp103584_c0_seq1	40	.	CTCTTAG	CTCTTAGAGTCTTAG	22.5	.	INDEL;DP=1;AF1=1;AC1=2;DP4=0,0,1,0;MQ=60;FQ=-37.5	GT:PL:GQ	1/1:60,3,0:6											SAM	263	No hit in this database						No hit in this database		No hit in this database				No hit in this database		No hit in this database
Sp2_comp103585_c0_seq1	22	.	CAC	CACTGCAAC	61.5	.	INDEL;DP=22;VDB=0.0008;AF1=0.5;AC1=1;DP4=10,8,3,1;MQ=51;FQ=64.5;PV4=0.62,1,1,0.082	GT:PL:GQ	0/1:99,0,255:99											SAM	211	No hit in this database						No hit in this database		No hit in this database				No hit in this database		No hit in this database
Sp2_comp103593_c0_seq1	411	.	GCAACAGGCCAACAG	GCAACAG	51.2	.	INDEL;DP=2;VDB=0.0163;AF1=1;AC1=2;DP4=0,0,0,2;MQ=49;FQ=-40.5	GT:PL:GQ	1/1:90,6,0:10											SAM	867	No hit in this database						No hit in this database		No hit in this database				No hit in this database		No hit in this database
Sp2_comp103593_c0_seq1	98	.	AATAGAT	AATAGATAGATAGAT	81.2	.	INDEL;DP=2;VDB=0.0084;AF1=1;AC1=2;DP4=0,0,1,1;MQ=60;FQ=-40.5	GT:PL:GQ	1/1:120,6,0:10											SAM	867	No hit in this database						No hit in this database		No hit in this database				No hit in this database		No hit in this database
Sp2_comp103595_c0_seq1	175	.	C	CTTA	5789.86	PASS	AC=3;AF=0.500;AN=6;BaseQRankSum=4.658;DP=250;FS=18.397;MLEAC=3;MLEAF=0.500;MQ=59.71;MQ0=0;MQRankSum=0.937;QD=23.16;ReadPosRankSum=5.148	GT:AD:DP:GQ:MLPSAC:MLPSAF:PL	0/0/0/1/1/1:134,114:249:33:3:0.500:5825,247,33,0,94,2147483647,2147483647											GATK	659	SPGI:CN06132	UniRef100_Q7XJH8	Auxin-induced beta-glucosidase n=1 Tax=Chenopodium rubrum RepID=Q7XJH8_CHERU	tr|Q9FGY1|Q9FGY1_ARATH	Xylosidase OS=Arabidopsis thaliana GN=At5g49360	protein	gi|371917280|dbj|BAL44716.1|	SlArf/Xyl1 [Solanum lycopersicum]	AT5G49360.1	beta-xylosidase 1	Encodes a bifunctional {beta}-D-xylosidase/{alpha}-L-arabinofuranosidase required for pectic arabinan modification. Located in the extracellular matrix. Gene is expressed specifically in tissues undergoing secondary wall thickening. This is a member of glycosyl hydrolase family 3 and has six other closely related members.	beta-xylosidase 1 (BXL1); FUNCTIONS IN: alpha-N-arabinofuranosidase activity, hydrolase activity, hydrolyzing O-glycosyl compounds; INVOLVED IN: seed coat development; LOCATED IN: apoplast, plant-type cell wall; EXPRESSED IN: 25 plant structures; EXPRESSED DURING: 13 growth stages; CONTAINS InterPro DOMAIN/s: Glycoside hydrolase, family 3, N-terminal (InterPro:IPR001764), Glycoside hydrolase, fam…	cassava4.1_002077m|PACid:17962011	beta-xylosidase 1	PGSC0003DMP400039773|PACid:24409703	beta-xylosidase 1
Sp2_comp103609_c1_seq1	422	.	TTG	TTGTTGATGATG	7.35	.	INDEL;DP=1;AF1=1;AC1=2;DP4=0,0,0,1;MQ=44;FQ=-37.5	GT:PL:GQ	1/1:44,3,0:4											SAM	454	No hit in this database						gi|34811736|gb|AAQ82701.1|	potyviral capsid protein interacting protein 1 [Nicotiana tabacum]	AT1G10350.1	DNAJ heat shock family protein		DNAJ heat shock family protein; FUNCTIONS IN: unfolded protein binding, heat shock protein binding; INVOLVED IN: protein folding; LOCATED IN: cellular_component unknown; EXPRESSED IN: 22 plant structures; EXPRESSED DURING: 13 growth stages; CONTAINS InterPro DOMAIN/s: Molecular chaperone, heat shock protein, Hsp40, DnaJ (InterPro:IPR015609), HSP40/DnaJ peptide-binding (InterPro:IPR008971), Chaper…	cassava4.1_011763m|PACid:17993641	DNAJ heat shock family protein	PGSC0003DMP400005178|PACid:24384286	DNAJ heat shock family protein
Sp2_comp103631_c0_seq1	64	.	AC	A	35.2	.	INDEL;DP=2;VDB=0.0194;AF1=1;AC1=2;DP4=0,0,1,1;MQ=60;FQ=-40.5	GT:PL:GQ	1/1:74,6,0:10											SAM	238	No hit in this database						No hit in this database		No hit in this database				No hit in this database		No hit in this database
Sp2_comp103634_c0_seq1	700	.	C	CT	258.08	PASS	AC=6;AF=1.00;AN=6;DP=7;FS=0.000;MLEAC=6;MLEAF=1.00;MQ=60.00;MQ0=0;QD=26.42;RPA=1,2;RU=T;STR	GT:AD:DP:GQ:MLPSAC:MLPSAF:PL	1/1/1/1/1/1:0,7:7:6:6:1.00:292,54,33,21,12,6,0											GATK	943	No hit in this database						No hit in this database		No hit in this database				No hit in this database		No hit in this database
Sp2_comp103634_c0_seq1	709	.	T	TTGTGTAA	507.77	PASS	AC=6;AF=1.00;AN=6;BaseQRankSum=0.742;DP=7;FS=0.000;MLEAC=6;MLEAF=1.00;MQ=60.00;MQ0=0;MQRankSum=-0.742;QD=31.09;ReadPosRankSum=-0.742	GT:AD:DP:GQ:MLPSAC:MLPSAF:PL	1/1/1/1/1/1:1,6:7:4:6:1.00:541,44,27,16,9,4,0											GATK	943	No hit in this database						No hit in this database		No hit in this database				No hit in this database		No hit in this database
Sp2_comp103634_c0_seq1	403	.	TTTCTGA	TTTCTGAATTCTGA	12.7	.	INDEL;DP=1;AF1=1;AC1=2;DP4=0,0,1,0;MQ=50;FQ=-37.5	GT:PL:GQ	1/1:50,3,0:5											SAM	943	No hit in this database						No hit in this database		No hit in this database				No hit in this database		No hit in this database
Sp2_comp103634_c0_seq1	866	.	AA	AATCAAGTGATTACA	85.4	.	INDEL;DP=3;VDB=0.0040;AF1=1;AC1=2;DP4=0,0,3,0;MQ=50;FQ=-43.5	GT:PL:GQ	1/1:125,9,0:16											SAM	943	No hit in this database						No hit in this database		No hit in this database				No hit in this database		No hit in this database
Sp2_comp103655_c0_seq1	582	.	C	CAAATGA	79.4	.	INDEL;DP=4;VDB=0.0070;AF1=1;AC1=2;DP4=0,0,2,1;MQ=46;FQ=-43.5	GT:PL:GQ	1/1:119,9,0:16											SAM	678	No hit in this database						No hit in this database		No hit in this database				No hit in this database		No hit in this database
Sp2_comp103657_c0_seq1	155	.	GTTTTT	GTTTT	139	.	INDEL;DP=21;VDB=0.0014;AF1=1;AC1=2;DP4=0,0,9,9;MQ=44;FQ=-88.5	GT:PL:GQ	1/1:180,54,0:99											SAM	211	No hit in this database						No hit in this database		No hit in this database				No hit in this database		No hit in this database
Sp2_comp103658_c0_seq1	221	.	GCT	GCTTCT	12.7	.	INDEL;DP=1;AF1=1;AC1=2;DP4=0,0,1,0;MQ=50;FQ=-37.5	GT:PL:GQ	1/1:50,3,0:5											SAM	426	No hit in this database						No hit in this database		No hit in this database				No hit in this database		No hit in this database
Sp2_comp103658_c0_seq1	29	.	TATATCGATATC	TATATC	81.2	.	INDEL;DP=2;VDB=0.0099;AF1=1;AC1=2;DP4=0,0,1,1;MQ=60;FQ=-40.5	GT:PL:GQ	1/1:120,6,0:10											SAM	426	No hit in this database						No hit in this database		No hit in this database				No hit in this database		No hit in this database
Sp2_comp103659_c0_seq1	101	.	AG	A	214	.	INDEL;DP=15;VDB=0.0244;AF1=1;AC1=2;DP4=0,0,5,7;MQ=51;FQ=-70.5	GT:PL:GQ	1/1:255,36,0:69	Sp2_comp103659_c0_seq1	101	.	AG	A	434.37	PASS	AC=5;AF=0.833;AN=6;BaseQRankSum=0.457;DP=15;FS=0.000;MLEAC=5;MLEAF=0.833;MQ=60.00;MQ0=0;MQRankSum=-0.718;QD=28.96;ReadPosRankSum=2.285	GT:AD:DP:GQ:MLPSAC:MLPSAF:PL	0/1/1/1/1/1:4,11:15:3:5:0.833:467,56,26,11,3,0,7	SG	284	No hit in this database						No hit in this database		No hit in this database				No hit in this database		No hit in this database
Sp2_comp103659_c0_seq1	189	.	GA	GAA	58.4	.	INDEL;DP=13;VDB=0.0216;AF1=1;AC1=2;DP4=0,0,2,1;MQ=50;FQ=-43.5	GT:PL:GQ	1/1:98,9,0:16	Sp2_comp103659_c0_seq1	189	.	G	GA	372.56	PASS	AC=6;AF=1.00;AN=6;DP=10;FS=0.000;MLEAC=6;MLEAF=1.00;MQ=60.00;MQ0=0;QD=26.60;RPA=1,2;RU=A;STR	GT:AD:DP:GQ:MLPSAC:MLPSAF:PL	1/1/1/1/1/1:0,10:10:8:6:1.00:407,78,48,30,18,8,0	SG	284	No hit in this database						No hit in this database		No hit in this database				No hit in this database		No hit in this database
Sp2_comp103659_c0_seq1	157	.	CG	C	200.69	PASS	AC=3;AF=0.500;AN=6;BaseQRankSum=-1.309;DP=17;FS=0.000;MLEAC=3;MLEAF=0.500;MQ=60.00;MQ0=0;MQRankSum=1.788;QD=11.81;RPA=5,4;RU=G;ReadPosRankSum=0.135;STR	GT:AD:DP:GQ:MLPSAC:MLPSAF:PL	0/0/0/1/1/1:5,7:17:0:3:0.500:232,22,6,0,0,8,151											GATK	284	No hit in this database						No hit in this database		No hit in this database				No hit in this database		No hit in this database
Sp2_comp103660_c0_seq1	195	.	CTAT	CTATATAT	74.5	.	INDEL;DP=12;VDB=0.0345;AF1=0.5;AC1=1;DP4=2,3,4,0;MQ=39;FQ=67.1;PV4=0.17,1,1,0.068	GT:PL:GQ	0/1:112,0,102:99											SAM	436	No hit in this database						No hit in this database		No hit in this database				cassava4.1_027176m|PACid:17977096	AT4G10810.1	PGSC0003DMP400037145|PACid:24425124	AT4G24026.1
Sp2_comp103665_c0_seq1	189	.	AATATAT	AATATATAT	214	.	INDEL;DP=12;VDB=0.0400;AF1=1;AC1=2;DP4=0,0,5,5;MQ=45;FQ=-64.5	GT:PL:GQ	1/1:255,30,0:57	Sp2_comp103665_c0_seq1	189	.	A	AAT	435.56	PASS	AC=6;AF=1.00;AN=6;DP=12;FS=0.000;MLEAC=6;MLEAF=1.00;MQ=60.00;MQ0=0;QD=27.94;RPA=3,4;RU=AT;STR	GT:AD:DP:GQ:MLPSAC:MLPSAF:PL	1/1/1/1/1/1:0,10:12:8:6:1.00:470,78,48,30,18,8,0	SG	306	No hit in this database						No hit in this database		No hit in this database				No hit in this database		No hit in this database
Sp2_comp103674_c0_seq1	47	.	ATT	A	4.42	.	INDEL;DP=8;VDB=0.0025;AF1=0.5;AC1=1;DP4=3,3,1,1;MQ=55;FQ=6.56;PV4=1,2e-07,1,1	GT:PL:GQ	0/1:40,0,247:40											SAM	280	No hit in this database						No hit in this database		No hit in this database				No hit in this database		No hit in this database
Sp2_comp103678_c0_seq1	31	.	CATTACAGGCCAACTACAACTTTAAA	CA	157	.	INDEL;DP=9;VDB=0.0000;AF1=1;AC1=2;DP4=0,0,1,3;MQ=56;FQ=-46.5	GT:PL:GQ	1/1:197,12,0:21											SAM	310	No hit in this database						No hit in this database		No hit in this database				No hit in this database		No hit in this database
Sp2_comp103689_c0_seq1	175	.	GTTGTAT	GTTGTATACTTGTAT	3.25	.	INDEL;DP=3;VDB=0.0215;AF1=0.5;AC1=1;DP4=0,1,1,0;MQ=47;FQ=4.44;PV4=1,1,1,1	GT:PL:GQ	0/1:38,0,44:36											SAM	243	No hit in this database						No hit in this database		No hit in this database				No hit in this database		No hit in this database
Sp2_comp1037040_c0_seq1	114	.	A	AC	290.99	PASS	AC=6;AF=1.00;AN=6;DP=8;FS=0.000;MLEAC=6;MLEAF=1.00;MQ=60.00;MQ0=0;QD=28.36;RPA=2,3;RU=C;STR	GT:AD:DP:GQ:MLPSAC:MLPSAF:PL	1/1/1/1/1/1:0,8:8:6:6:1.00:325,62,38,24,14,6,0											GATK	209	SPGI:SN023143_1316_1813	UniRef100_B9SRV3	Hydrolase, putative n=1 Tax=Ricinus communis RepID=B9SRV3_RICCO	sp|Q8S340|PPA22_ARATH	Purple acid phosphatase 22 OS=Arabidopsis thaliana GN=PAP22	purple acid phosphatase	No hit in this database		No hit in this database				No hit in this database		No hit in this database
Sp2_comp103708_c0_seq2	139	.	TAA	TAAA	3.81	.	INDEL;DP=1;AF1=1;AC1=2;DP4=0,0,0,1;MQ=50;FQ=-37.5	GT:PL:GQ	0/1:39,3,0:4											SAM	471	No hit in this database						No hit in this database		No hit in this database				No hit in this database		No hit in this database
Sp2_comp103718_c0_seq1	216	.	CCACAGTAGGTC	CC	142	.	INDEL;DP=7;VDB=0.0244;AF1=1;AC1=2;DP4=0,0,4,3;MQ=34;FQ=-55.5	GT:PL:GQ	1/1:182,21,0:39	Sp2_comp103718_c0_seq1	216	.	CCACAGTAGGT	C	887.79	PASS	AC=6;AF=1.00;AN=6;DP=11;FS=0.000;MLEAC=6;MLEAF=1.00;MQ=60.00;MQ0=0;QD=24.21	GT:AD:DP:GQ:MLPSAC:MLPSAF:PL	1/1/1/1/1/1:0,5:11:4:6:1.00:921,39,24,15,9,4,0	SG	309	No hit in this database						No hit in this database		No hit in this database				No hit in this database		No hit in this database
Sp2_comp103729_c0_seq1	175	.	T	TGGTGTGC	544.36	PASS	AC=6;AF=1.00;AN=6;DP=6;FS=0.000;MLEAC=6;MLEAF=1.00;MQ=60.00;MQ0=0;QD=29.40;RPA=1,2;RU=GGTGTGC;STR	GT:AD:DP:GQ:MLPSAC:MLPSAF:PL	1/1/1/1/1/1:0,6:6:5:6:1.00:578,47,29,18,11,5,0											GATK	351	No hit in this database						No hit in this database		No hit in this database				No hit in this database		No hit in this database
Sp2_comp103736_c0_seq1	32	.	CCAGCAGCAG	CCAGCAG	81.2	.	INDEL;DP=2;VDB=0.0099;AF1=1;AC1=2;DP4=0,0,1,1;MQ=60;FQ=-40.5	GT:PL:GQ	1/1:120,6,0:10											SAM	346	No hit in this database						No hit in this database		No hit in this database				No hit in this database		No hit in this database
Sp2_comp103747_c0_seq1	137	.	GGG	GGGTTCTAGG	22.5	.	INDEL;DP=1;AF1=1;AC1=2;DP4=0,0,0,1;MQ=60;FQ=-37.5	GT:PL:GQ	1/1:60,3,0:6											SAM	272	No hit in this database						No hit in this database		No hit in this database				No hit in this database		No hit in this database
Sp2_comp103754_c0_seq1	45	.	GAAA	GAA	108	.	INDEL;DP=14;VDB=0.0048;AF1=0.5;AC1=1;DP4=4,3,3,4;MQ=55;FQ=107;PV4=1,0.057,0.16,0.25	GT:PL:GQ	0/1:146,0,143:99											SAM	237	No hit in this database						No hit in this database		No hit in this database				No hit in this database		No hit in this database
Sp2_comp103763_c0_seq1	89	.	C	CA	153.71	PASS	AC=4;AF=0.667;AN=6;BaseQRankSum=0.922;DP=9;FS=0.000;MLEAC=4;MLEAF=0.667;MQ=44.77;MQ0=0;MQRankSum=-1.495;QD=17.08;RPA=2,3;RU=A;ReadPosRankSum=1.495;STR	GT:AD:DP:GQ:MLPSAC:MLPSAF:PL	0/0/1/1/1/1:2,5:9:1:4:0.667:185,22,9,3,0,1,61											GATK	215	No hit in this database						No hit in this database		No hit in this database				No hit in this database		No hit in this database
Sp2_comp103763_c0_seq1	24	.	T	TAC	22.5	.	INDEL;DP=10;VDB=0.0000;AF1=1;AC1=2;DP4=0,0,1,0;MQ=60;FQ=-37.5	GT:PL:GQ	1/1:60,3,0:6											SAM	215	No hit in this database						No hit in this database		No hit in this database				No hit in this database		No hit in this database
Sp2_comp103770_c0_seq1	202	.	ATTTTTTTTTT	ATTTTTTTTT	13.7	.	INDEL;DP=8;VDB=0.0140;AF1=1;AC1=2;DP4=0,0,2,5;MQ=41;FQ=-55.5	GT:PL:GQ	1/1:54,21,0:31											SAM	250	SPGI:CN20291	UniRef100_B9SKB6	Putative uncharacterized protein n=1 Tax=Ricinus communis RepID=B9SKB6_RICCO	-No-Hit-	No Matching Hit found	---NA---	No hit in this database		No hit in this database				No hit in this database		No hit in this database
Sp2_comp103786_c0_seq2	142	.	GGTAAGAC	GGTAAGACCGTAAGAC	105	.	INDEL;DP=9;VDB=0.0033;AF1=0.5;AC1=1;DP4=3,0,3,1;MQ=49;FQ=81.5;PV4=1,0.092,0.05,1	GT:PL:GQ	0/1:143,0,116:99	Sp2_comp103786_c0_seq2	142	.	G	GGTAAGACC	477.77	PASS	AC=4;AF=0.667;AN=6;BaseQRankSum=1.517;DP=9;FS=3.332;MLEAC=4;MLEAF=0.667;MQ=60.00;MQ0=0;MQRankSum=0.322;QD=19.91;ReadPosRankSum=0.956	GT:AD:DP:GQ:MLPSAC:MLPSAF:PL	0/0/1/1/1/1:3,5:9:1:4:0.667:509,18,6,1,0,4,296	SG	367	No hit in this database						No hit in this database		No hit in this database				No hit in this database		No hit in this database
Sp2_comp10380_c0_seq2	53	.	AGTCGTCGCCTGACTCGTCGTCGTCGTCG	AGTCGTCG	22.5	.	INDEL;DP=1;AF1=1;AC1=2;DP4=0,0,1,0;MQ=60;FQ=-37.5	GT:PL:GQ	1/1:60,3,0:6											SAM	314	No hit in this database						gi|460396630|ref|XP_004243874.1|	PREDICTED: F-box protein SNE-like [Solanum lycopersicum]	AT5G48170.1	F-box family protein	encodes an F-box protein whose protein sequence is similar to SLY1, which belongs to SCF-SLY1 E3 ligase complex. SCF-SLY1 E3 ligase degrades DELLA proteins that are involved in promoting growth. Overexpression of SLY2 can partially compensate sly1-10 mutant phenotype of dwarfism.	SLEEPY2 (SLY2); CONTAINS InterPro DOMAIN/s: F-box domain, cyclin-like (InterPro:IPR001810), F-box domain, Skp2-like (InterPro:IPR022364); BEST Arabidopsis thaliana protein match is: F-box family protein (TAIR:AT4G24210.1); Has 1807 Blast hits to 1807 proteins in 277 species: Archae - 0; Bacteria - 0; Metazoa - 736; Fungi - 347; Plants - 385; Viruses - 0; Other Eukaryotes - 339 (source: NCBI BLink…	cassava4.1_023471m|PACid:17977978	F-box family protein	PGSC0003DMP400010857|PACid:24414692	F-box family protein
Sp2_comp103804_c0_seq1	91	.	AT	A	206.08	PASS	AC=6;AF=1.00;AN=6;DP=7;FS=0.000;MLEAC=6;MLEAF=1.00;MQ=60.00;MQ0=0;QD=29.44;RPA=9,8;RU=T;STR	GT:AD:DP:GQ:MLPSAC:MLPSAF:PL	1/1/1/1/1/1:0,7:7:6:6:1.00:240,54,33,21,12,6,0											GATK	317	SPGI:SNFRFM4LP02SJ0CX	UniRef100_B9S2B0	Putative uncharacterized protein n=1 Tax=Ricinus communis RepID=B9S2B0_RICCO	tr|Q8LEE4|Q8LEE4_ARATH	Zinc finger protein OS=Arabidopsis thaliana	zinc knuckle (cchc-type) family protein	No hit in this database		No hit in this database				No hit in this database		No hit in this database
Sp2_comp103804_c0_seq1	112	.	TGGG	TTTTGGGGG,TGGGGG,TTTGGGGG	43.2	.	INDEL;DP=7;VDB=0.0398;AF1=1;AC1=2;DP4=0,0,5,0;MQ=50;FQ=-40.5	GT:PL:GQ	1/1:159,83,77,84,0,78,119,38,39,116:10											SAM	317	SPGI:SNFRFM4LP02SJ0CX	UniRef100_B9S2B0	Putative uncharacterized protein n=1 Tax=Ricinus communis RepID=B9S2B0_RICCO	tr|Q8LEE4|Q8LEE4_ARATH	Zinc finger protein OS=Arabidopsis thaliana	zinc knuckle (cchc-type) family protein	No hit in this database		No hit in this database				No hit in this database		No hit in this database
Sp2_comp103804_c0_seq1	113	.	GG	GGAG	36.2	.	INDEL;DP=6;VDB=0.0345;AF1=1;AC1=2;DP4=0,0,2,0;MQ=50;FQ=-40.5	GT:PL:GQ	1/1:75,6,0:10											SAM	317	SPGI:SNFRFM4LP02SJ0CX	UniRef100_B9S2B0	Putative uncharacterized protein n=1 Tax=Ricinus communis RepID=B9S2B0_RICCO	tr|Q8LEE4|Q8LEE4_ARATH	Zinc finger protein OS=Arabidopsis thaliana	zinc knuckle (cchc-type) family protein	No hit in this database		No hit in this database				No hit in this database		No hit in this database
Sp2_comp103804_c0_seq1	36	.	AGAC	AGACGAC	37.2	.	INDEL;DP=4;VDB=0.0027;AF1=1;AC1=2;DP4=0,0,2,0;MQ=60;FQ=-40.5	GT:PL:GQ	1/1:76,6,0:10											SAM	317	SPGI:SNFRFM4LP02SJ0CX	UniRef100_B9S2B0	Putative uncharacterized protein n=1 Tax=Ricinus communis RepID=B9S2B0_RICCO	tr|Q8LEE4|Q8LEE4_ARATH	Zinc finger protein OS=Arabidopsis thaliana	zinc knuckle (cchc-type) family protein	No hit in this database		No hit in this database				No hit in this database		No hit in this database
Sp2_comp103813_c0_seq1	65	.	GCA	G	52.5	.	INDEL;DP=6;VDB=0.0041;AF1=0.5;AC1=1;DP4=2,2,1,1;MQ=57;FQ=55.5;PV4=1,1.5e-05,1,0.0003	GT:PL:GQ	0/1:90,0,184:93											SAM	540	No hit in this database						No hit in this database		No hit in this database				No hit in this database		No hit in this database
Sp2_comp103816_c0_seq1	168	.	ATGTG	ATGTGTG	12.7	.	INDEL;DP=1;AF1=1;AC1=2;DP4=0,0,0,1;MQ=50;FQ=-37.5	GT:PL:GQ	1/1:50,3,0:5											SAM	515	No hit in this database						No hit in this database		No hit in this database				No hit in this database		No hit in this database
Sp2_comp103830_c0_seq1	50	.	ATGTCAGCTGTCAGCTGTCAGC	ATGTCAGCTGTCAGC	214	.	INDEL;DP=16;VDB=0.0039;AF1=1;AC1=2;DP4=0,0,6,4;MQ=54;FQ=-64.5	GT:PL:GQ	1/1:255,30,0:57											SAM	258	No hit in this database						No hit in this database		No hit in this database				No hit in this database		No hit in this database
Sp2_comp103830_c0_seq1	52	.	GTCAGCTGTCA	G	47.5	.	INDEL;DP=6;VDB=0.0039;AF1=0.5;AC1=1;DP4=1,2,1,1;MQ=56;FQ=50.5;PV4=1,1,0,1	GT:PL:GQ	0/1:85,0,136:88											SAM	258	No hit in this database						No hit in this database		No hit in this database				No hit in this database		No hit in this database
Sp2_comp103855_c0_seq1	59	.	CGTTGAGGTTGAG	CGTTGAG	214	.	INDEL;DP=45;VDB=0.0001;AF1=1;AC1=2;DP4=0,0,12,12;MQ=52;FQ=-107	GT:PL:GQ	1/1:255,72,0:99											SAM	206	SPGI:CN16145	no hit		-No-Hit-	No Matching Hit found	---NA---	No hit in this database		No hit in this database				No hit in this database		No hit in this database
Sp2_comp103858_c0_seq1	460	.	ACC	A	11634.9	PASS	AC=6;AF=1.00;AN=6;DP=247;FS=0.000;MLEAC=6;MLEAF=1.00;MQ=59.56;MQ0=0;QD=28.79;RPA=4,2;RU=C;STR	GT:AD:DP:GQ:MLPSAC:MLPSAF:PL	1/1/1/1/1/1:0,231:241:99:6:1.00:11670,1797,1102,695,407,183,0											GATK	668	SPGI:CN16872	UniRef100_UPI00015CB555	PREDICTED: hypothetical protein n=1 Tax=Vitis vinifera RepID=UPI00015CB555	sp|Q42064|RL83_ARATH	60S ribosomal protein L8-3 OS=Arabidopsis thaliana GN=RPL8C	60s ribosomal protein l2	gi|350539037|ref|NP_001234115.1|	60S ribosomal protein L8 [Solanum lycopersicum]	AT4G36130.1	Ribosomal protein L2 family		Ribosomal protein L2 family; FUNCTIONS IN: structural constituent of ribosome; INVOLVED IN: translation; LOCATED IN: cytosolic ribosome, ribosome, cytosolic large ribosomal subunit, plasma membrane, vacuole; EXPRESSED IN: guard cell, cultured cell; CONTAINS InterPro DOMAIN/s: Nucleic acid-binding, OB-fold (InterPro:IPR012340), Ribosomal protein L2 (InterPro:IPR002171), Translation protein SH3-lik…	cassava4.1_014213m|PACid:17991797	Ribosomal protein L2 family	PGSC0003DMP400033485|PACid:24414375	Ribosomal protein L2 family
Sp2_comp103860_c0_seq1	291	.	CCACCGG	CCACCGGCACCGG	9.94	.	INDEL;DP=1;AF1=1;AC1=2;DP4=0,0,1,0;MQ=47;FQ=-37.5	GT:PL:GQ	1/1:47,3,0:5											SAM	342	No hit in this database						No hit in this database		No hit in this database				No hit in this database		No hit in this database
Sp2_comp103866_c0_seq1	180	.	CTTT	CTT	5.08	.	INDEL;DP=9;VDB=0.0393;AF1=0.5;AC1=1;DP4=3,3,1,1;MQ=48;FQ=7.36;PV4=1,1,1,1	GT:PL:GQ	0/1:41,0,125:41											SAM	289	No hit in this database						gi|225439731|ref|XP_002272943.1|	PREDICTED: pentatricopeptide repeat-containing protein At3g53700, chloroplastic [Vitis vinifera]	AT3G53700.1	Pentatricopeptide repeat (PPR) superfamily protein		maternal effect embryo arrest 40 (MEE40); INVOLVED IN: embryo development ending in seed dormancy; LOCATED IN: chloroplast; EXPRESSED IN: 21 plant structures; EXPRESSED DURING: 13 growth stages; CONTAINS InterPro DOMAIN/s: Pentatricopeptide repeat (InterPro:IPR002885); BEST Arabidopsis thaliana protein match is: Pentatricopeptide repeat (PPR) superfamily protein (TAIR:AT5G64320.1); Has 58723 Blas…	cassava4.1_029992m|PACid:17984637	Tetratricopeptide repeat (TPR)-like superfamily protein	PGSC0003DMP400015704|PACid:24398941	Pentatricopeptide repeat (PPR) superfamily protein
Sp2_comp103885_c0_seq1	82	.	TACTAGTAG	T	60.2	.	INDEL;DP=7;VDB=0.0392;AF1=1;AC1=2;DP4=0,0,0,2;MQ=55;FQ=-40.5	GT:PL:GQ	1/1:99,6,0:10											SAM	242	No hit in this database						No hit in this database		No hit in this database				No hit in this database		No hit in this database
Sp2_comp103886_c0_seq1	93	.	TAA	TAACAA	197	.	INDEL;DP=7;VDB=0.0400;AF1=1;AC1=2;DP4=0,0,4,3;MQ=45;FQ=-55.5	GT:PL:GQ	1/1:237,21,0:39	Sp2_comp103886_c0_seq1	93	.	T	TAAC	450.99	PASS	AC=6;AF=1.00;AN=6;DP=24;FS=0.000;MLEAC=6;MLEAF=1.00;MQ=33.73;MQ0=0;QD=18.79	GT:AD:DP:GQ:MLPSAC:MLPSAF:PL	1/1/1/1/1/1:0,8:8:6:6:1.00:485,62,38,24,14,6,0	SG	266	No hit in this database						No hit in this database		No hit in this database				No hit in this database		No hit in this database
Sp2_comp103892_c0_seq1	183	.	GTTTTTTTTTTTT	GTTTTTTTTT,GTTTTTTTTTTTTT	106	.	INDEL;DP=74;VDB=0.0365;AF1=1;AC1=2;DP4=3,9,12,19;MQ=49;FQ=-34.5;PV4=0.49,1,0.1,0.2	GT:PL:GQ	0/1:147,5,5,142,0,143:3	Sp2_comp103892_c0_seq1	183	.	GTTT	GTTTT,G	965.86	PASS	AC=2,2;AF=0.333,0.333;AN=6;BaseQRankSum=-0.426;DP=77;FS=1.456;MLEAC=1,1;MLEAF=0.167,0.167;MQ=59.78;MQ0=0;MQRankSum=0.514;QD=12.54;RPA=12,13,9;RU=T;ReadPosRankSum=-0.688;STR	GT:AD:DP:GQ:MLPSAC:MLPSAF	0/0/1/1/2/2:15,25,19:77:3:2,2:0.333,0.333	SG	564	No hit in this database						No hit in this database		No hit in this database				No hit in this database		No hit in this database
Sp2_comp103892_c0_seq1	389	.	GTTTTT	GTTTT	41.5	.	INDEL;DP=72;VDB=0.0345;AF1=0.5;AC1=1;DP4=16,20,7,9;MQ=47;FQ=44.5;PV4=1,5.3e-12,3.2e-06,0.33	GT:PL:GQ	0/1:79,0,149:82	Sp2_comp103892_c0_seq1	389	.	GT	G	826.4	PASS	AC=3;AF=0.500;AN=6;BaseQRankSum=-0.362;DP=73;FS=0.946;MLEAC=3;MLEAF=0.500;MQ=60.00;MQ0=0;MQRankSum=-0.972;QD=11.32;RPA=5,4;RU=T;ReadPosRankSum=0.464;STR	GT:AD:DP:GQ:MLPSAC:MLPSAF:PL	0/0/0/1/1/1:39,28:73:1:3:0.500:859,47,1,0,34,123,2147483647	SG	564	No hit in this database						No hit in this database		No hit in this database				No hit in this database		No hit in this database
Sp2_comp103906_c0_seq1	16	.	GT	G	34.2	.	INDEL;DP=2;VDB=0.0099;AF1=1;AC1=2;DP4=0,0,1,1;MQ=60;FQ=-40.5	GT:PL:GQ	1/1:73,6,0:10											SAM	329	No hit in this database						No hit in this database		No hit in this database				No hit in this database		No hit in this database
Sp2_comp103906_c0_seq1	286	.	CTAATA	CTA	5.08	.	INDEL;DP=1;AF1=1;AC1=2;DP4=0,0,0,1;MQ=41;FQ=-37.5	GT:PL:GQ	1/1:41,3,0:3											SAM	329	No hit in this database						No hit in this database		No hit in this database				No hit in this database		No hit in this database
Sp2_comp103907_c0_seq1	83	.	C	CA	239.36	PASS	AC=6;AF=1.00;AN=6;DP=6;FS=0.000;MLEAC=6;MLEAF=1.00;MQ=60.00;MQ0=0;QD=29.41	GT:AD:DP:GQ:MLPSAC:MLPSAF:PL	1/1/1/1/1/1:0,6:6:5:6:1.00:273,47,29,18,11,5,0											GATK	653	No hit in this database						No hit in this database		No hit in this database				No hit in this database		No hit in this database
Sp2_comp103907_c0_seq1	357	.	CTTTT	CTTTTTT	12.7	.	INDEL;DP=1;AF1=1;AC1=2;DP4=0,0,1,0;MQ=50;FQ=-37.5	GT:PL:GQ	1/1:50,3,0:5											SAM	653	No hit in this database						No hit in this database		No hit in this database				No hit in this database		No hit in this database
Sp2_comp103910_c0_seq2	125	.	A	AGGCGGGATCTGC	48.7	.	INDEL;DP=5;VDB=0.0000;AF1=1;AC1=2;DP4=0,0,5,0;MQ=26;FQ=-49.5	GT:PL:GQ	1/1:89,15,0:27	Sp2_comp103910_c0_seq2	125	.	A	AGGCGGGATCTGC	1271.31	PASS	AC=6;AF=1.00;AN=6;DP=12;FS=0.000;MLEAC=6;MLEAF=1.00;MQ=57.76;MQ0=0;QD=26.49	GT:AD:DP:GQ:MLPSAC:MLPSAF:PL	1/1/1/1/1/1:0,12:12:10:6:1.00:1306,93,57,36,21,10,0	SG	379	No hit in this database						No hit in this database		No hit in this database				No hit in this database		No hit in this database
Sp2_comp103910_c0_seq2	200	.	GCC	GCCGCCGTCTTCTCTTCTTTCTCC	214	.	INDEL;DP=16;VDB=0.0042;AF1=1;AC1=2;DP4=0,0,5,9;MQ=47;FQ=-76.5	GT:PL:GQ	1/1:255,42,0:81											SAM	379	No hit in this database						No hit in this database		No hit in this database				No hit in this database		No hit in this database
Sp2_comp103910_c0_seq2	322	.	TTCT	TTCTCT	214	.	INDEL;DP=107;VDB=0.0099;AF1=1;AC1=2;DP4=0,0,41,43;MQ=48;FQ=-288	GT:PL:GQ	1/1:255,253,0:99											SAM	379	No hit in this database						No hit in this database		No hit in this database				No hit in this database		No hit in this database
Sp2_comp103932_c0_seq1	172	.	ACGC	A	36.2	.	INDEL;DP=3;VDB=0.0070;AF1=1;AC1=2;DP4=0,0,1,1;MQ=47;FQ=-40.5	GT:PL:GQ	1/1:75,6,0:10											SAM	210	No hit in this database						No hit in this database		No hit in this database				No hit in this database		No hit in this database
Sp2_comp103932_c0_seq1	37	.	GAA	GA	69	.	INDEL;DP=6;VDB=0.0006;AF1=1;AC1=2;DP4=0,0,3,1;MQ=54;FQ=-46.5	GT:PL:GQ	1/1:109,12,0:21											SAM	210	No hit in this database						No hit in this database		No hit in this database				No hit in this database		No hit in this database
Sp2_comp103959_c0_seq1	188	.	CAG	CAGTTAGATAG	48.5	.	INDEL;DP=17;VDB=0.0025;AF1=0.5;AC1=1;DP4=5,6,3,0;MQ=44;FQ=51.5;PV4=0.21,1,1,1	GT:PL:GQ	0/1:86,0,177:89											SAM	225	SPGI:SNFRFM4LP02S30UN			-No-Hit-		---NA---	No hit in this database		No hit in this database				No hit in this database		No hit in this database
Sp2_comp103959_c0_seq1	194	.	GA	GATAGATA	52.2	.	INDEL;DP=12;VDB=0.0011;AF1=1;AC1=2;DP4=0,0,2,0;MQ=50;FQ=-40.5	GT:PL:GQ	1/1:91,6,0:10											SAM	225	SPGI:SNFRFM4LP02S30UN			-No-Hit-		---NA---	No hit in this database		No hit in this database				No hit in this database		No hit in this database
Sp2_comp103966_c1_seq1	187	.	TA	T	142	.	INDEL;DP=6;VDB=0.0263;AF1=1;AC1=2;DP4=0,0,4,2;MQ=50;FQ=-52.5	GT:PL:GQ	1/1:182,18,0:33	Sp2_comp103966_c1_seq1	187	.	TA	T	374.75	PASS	AC=6;AF=1.00;AN=6;DP=9;FS=0.000;MLEAC=6;MLEAF=1.00;MQ=60.00;MQ0=0;QD=30.61	GT:AD:DP:GQ:MLPSAC:MLPSAF:PL	1/1/1/1/1/1:0,9:9:7:6:1.00:409,70,43,27,16,7,0	SG	276	No hit in this database						No hit in this database		No hit in this database				No hit in this database		No hit in this database
Sp2_comp103979_c0_seq1	17	.	GGCGTGAGAGCGTGAGAGCGTGAGGGCGTGAGGGCGTGAGAGCGTGAG	GGCGTGAGAGCGTGAGGGCGTGAGGGCGTGAGAGCGTGAG	214	.	INDEL;DP=20;VDB=0.0000;AF1=1;AC1=2;DP4=0,0,9,5;MQ=50;FQ=-76.5	GT:PL:GQ	1/1:255,42,0:81											SAM	205	No hit in this database						No hit in this database		No hit in this database				No hit in this database		No hit in this database
Sp2_comp103981_c0_seq1	91	.	CAT	CATTAT	214	.	INDEL;DP=49;VDB=0.0365;AF1=1;AC1=2;DP4=0,0,23,22;MQ=50;FQ=-170	GT:PL:GQ	1/1:255,135,0:99	Sp2_comp103981_c0_seq1	91	.	C	CATT	2822.86	PASS	AC=6;AF=1.00;AN=6;DP=56;FS=0.000;MLEAC=6;MLEAF=1.00;MQ=60.00;MQ0=0;QD=28.93	GT:AD:DP:GQ:MLPSAC:MLPSAF:PL	1/1/1/1/1/1:0,53:56:42:6:1.00:2858,409,251,159,93,42,0	SG	238	No hit in this database						No hit in this database		No hit in this database				No hit in this database		No hit in this database
Sp2_comp104001_c0_seq1	144	.	ACACACACCCACACAC	ACACACAC	121	.	INDEL;DP=10;VDB=0.0345;AF1=0.5;AC1=1;DP4=1,3,1,4;MQ=47;FQ=115;PV4=1,1.3e-05,0.0028,1	GT:PL:GQ	0/1:159,0,150:99	Sp2_comp104001_c0_seq1	144	.	ACACACACC	A	473.63	PASS	AC=3;AF=0.500;AN=6;BaseQRankSum=0.729;DP=14;FS=0.000;MLEAC=3;MLEAF=0.500;MQ=60.00;MQ0=0;MQRankSum=0.361;QD=12.69;ReadPosRankSum=0.729	GT:AD:DP:GQ:MLPSAC:MLPSAF:PL	0/0/0/1/1/1:4,5:14:1:3:0.500:505,15,4,0,1,8,398	SG	347	No hit in this database						No hit in this database		No hit in this database				No hit in this database		No hit in this database
Sp2_comp104001_c0_seq1	68	.	CT	CTCTTCTTTTAT	39.5	.	INDEL;DP=6;VDB=0.0164;AF1=0.5;AC1=1;DP4=2,0,1,2;MQ=58;FQ=42.1;PV4=0.4,0.15,1,0.38	GT:PL:GQ	0/1:77,0,88:80											SAM	347	No hit in this database						No hit in this database		No hit in this database				No hit in this database		No hit in this database
Sp2_comp104003_c0_seq1	159	.	CGT	C	217	.	INDEL;DP=14;VDB=0.0053;AF1=0.5;AC1=1;DP4=4,2,4,4;MQ=48;FQ=174;PV4=0.63,0.00049,0.094,0.4	GT:PL:GQ	0/1:255,0,209:99											SAM	215	No hit in this database						No hit in this database		No hit in this database				No hit in this database		No hit in this database
Sp2_comp104003_c0_seq1	72	.	CTT	CTTT	7.35	.	INDEL;DP=7;VDB=0.0392;AF1=0.5;AC1=1;DP4=4,1,2,0;MQ=53;FQ=9.94;PV4=1,1,0.19,0.3	GT:PL:GQ	0/1:44,0,113:45											SAM	215	No hit in this database						No hit in this database		No hit in this database				No hit in this database		No hit in this database
Sp2_comp104005_c0_seq1	381	.	AT	A	111.71	PASS	AC=4;AF=0.667;AN=6;BaseQRankSum=1.495;DP=7;FS=0.000;MLEAC=4;MLEAF=0.667;MQ=60.00;MQ0=0;MQRankSum=0.198;QD=15.96;RPA=9,8;RU=T;ReadPosRankSum=-1.495;STR	GT:AD:DP:GQ:MLPSAC:MLPSAF:PL	0/0/1/1/1/1:2,5:7:1:4:0.667:143,22,9,3,0,1,37											GATK	545	No hit in this database						No hit in this database		No hit in this database				No hit in this database		No hit in this database
Sp2_comp104007_c0_seq1	31	.	CAAAAA	CAAAA	45.5	.	INDEL;DP=9;VDB=0.0000;AF1=1;AC1=2;DP4=0,0,9,0;MQ=58;FQ=-61.5	GT:PL:GQ	1/1:86,27,0:51											SAM	231	No hit in this database						No hit in this database		No hit in this database				No hit in this database		No hit in this database
Sp2_comp104011_c0_seq1	17	.	CTACT	C	128	.	INDEL;DP=4;VDB=0.0002;AF1=1;AC1=2;DP4=0,0,2,2;MQ=46;FQ=-46.5	GT:PL:GQ	1/1:168,12,0:21											SAM	371	No hit in this database						No hit in this database		No hit in this database				No hit in this database		No hit in this database
Sp2_comp104012_c0_seq1	176	.	ATTGTT	ATTGTTAGTTTGTT	85.5	.	INDEL;DP=11;VDB=0.0053;AF1=0.5;AC1=1;DP4=3,0,4,2;MQ=37;FQ=19.5;PV4=0.5,1,0.12,1	GT:PL:GQ	0/1:123,0,54:57											SAM	207	No hit in this database						No hit in this database		No hit in this database				No hit in this database		No hit in this database
Sp2_comp1040199_c0_seq1	34	.	GATTAA	GATTAATATTAA	214	.	INDEL;DP=36;VDB=0.0000;AF1=1;AC1=2;DP4=0,0,4,3;MQ=60;FQ=-55.5	GT:PL:GQ	1/1:254,21,0:39											SAM	202	No hit in this database						No hit in this database		No hit in this database				No hit in this database		No hit in this database
Sp2_comp104029_c0_seq1	116	.	CAA	CA	70.5	.	INDEL;DP=13;VDB=0.0081;AF1=0.5;AC1=1;DP4=6,2,4,1;MQ=49;FQ=73.5;PV4=1,7.1e-11,1,1	GT:PL:GQ	0/1:108,0,198:99	Sp2_comp104029_c0_seq1	116	.	CA	C	142.13	PASS	AC=2;AF=0.333;AN=6;BaseQRankSum=1.256;DP=13;FS=0.000;MLEAC=2;MLEAF=0.333;MQ=60.00;MQ0=0;MQRankSum=0.817;QD=10.93;RPA=2,1;RU=A;ReadPosRankSum=1.256;STR	GT:AD:DP:GQ:MLPSAC:MLPSAF:PL	0/0/0/0/1/1:8,5:13:1:2:0.333:174,7,0,1,9,28,302	SG	270	No hit in this database						No hit in this database		No hit in this database				No hit in this database		No hit in this database
Sp2_comp104031_c0_seq1	84	.	AG	AGG	214	.	INDEL;DP=19;VDB=0.0164;AF1=1;AC1=2;DP4=0,0,11,8;MQ=48;FQ=-91.5	GT:PL:GQ	1/1:255,57,0:99	Sp2_comp104031_c0_seq1	84	.	A	AG	644.08	PASS	AC=6;AF=1.00;AN=6;DP=16;FS=0.000;MLEAC=6;MLEAF=1.00;MQ=60.00;MQ0=0;QD=34.00;RPA=1,2;RU=G;STR	GT:AD:DP:GQ:MLPSAC:MLPSAF:PL	1/1/1/1/1/1:0,16:16:13:6:1.00:679,124,76,48,28,13,0	SG	518	No hit in this database						No hit in this database		No hit in this database				No hit in this database		No hit in this database
Sp2_comp104031_c0_seq1	162	.	CTTTT	CTT	3.8	.	INDEL;DP=19;VDB=0.0400;AF1=0.5;AC1=1;DP4=9,8,1,1;MQ=44;FQ=5.8;PV4=1,0.063,1,1	GT:PL:GQ	0/1:39,0,255:38											SAM	518	No hit in this database						No hit in this database		No hit in this database				No hit in this database		No hit in this database
Sp2_comp104034_c0_seq1	104	.	GAAAAAAA	GAAAAAAAAA	56	.	INDEL;DP=4;VDB=0.0301;AF1=1;AC1=2;DP4=0,0,1,3;MQ=50;FQ=-46.5	GT:PL:GQ	1/1:96,12,0:21											SAM	775	No hit in this database						No hit in this database		No hit in this database				No hit in this database		No hit in this database
Sp2_comp104034_c0_seq1	653	.	A	AT	60.4	.	INDEL;DP=3;VDB=0.0300;AF1=1;AC1=2;DP4=0,0,0,3;MQ=47;FQ=-43.5	GT:PL:GQ	1/1:100,9,0:16											SAM	775	No hit in this database						No hit in this database		No hit in this database				No hit in this database		No hit in this database
Sp2_comp104036_c0_seq1	139	.	ATTT	ATTTT	18.3	.	INDEL;DP=3;VDB=0.0089;AF1=1;AC1=2;DP4=0,0,1,1;MQ=37;FQ=-40.5	GT:PL:GQ	1/1:57,6,0:10											SAM	245	No hit in this database						No hit in this database		No hit in this database				No hit in this database		No hit in this database
Sp2_comp104067_c0_seq1	188	.	C	CT	199	.	INDEL;DP=8;VDB=0.0392;AF1=1;AC1=2;DP4=0,0,4,4;MQ=48;FQ=-58.5	GT:PL:GQ	1/1:240,24,0:45	Sp2_comp104067_c0_seq1	188	.	C	CT	374.75	PASS	AC=6;AF=1.00;AN=6;DP=9;FS=0.000;MLEAC=6;MLEAF=1.00;MQ=60.00;MQ0=0;QD=23.83	GT:AD:DP:GQ:MLPSAC:MLPSAF:PL	1/1/1/1/1/1:0,9:9:7:6:1.00:409,70,43,27,16,7,0	SG	287	No hit in this database						No hit in this database		No hit in this database				No hit in this database		No hit in this database
Sp2_comp104067_c0_seq1	34	.	GTTTTTTTTT	GTTTTTTTT	20.6	.	INDEL;DP=7;VDB=0.0006;AF1=1;AC1=2;DP4=0,0,3,4;MQ=57;FQ=-55.5	GT:PL:GQ	1/1:61,21,0:36											SAM	287	No hit in this database						No hit in this database		No hit in this database				No hit in this database		No hit in this database
Sp2_comp104074_c0_seq1	464	.	AAGTATTATTACTAC	A	7016.86	PASS	AC=6;AF=1.00;AN=6;DP=52;FS=0.000;MLEAC=6;MLEAF=1.00;MQ=55.50;MQ0=0;QD=28.92	GT:AD:DP:GQ:MLPSAC:MLPSAF:PL	1/1/1/1/1/1:0,42:45:33:6:1.00:7052,327,200,126,74,33,0											GATK	692	SPGI:CN17954	UniRef100_Q84WG2	Putative VAMP protein SEC22 n=1 Tax=Arabidopsis thaliana RepID=Q84WG2_ARATH	tr|Q9SRN0|Q9SRN0_ARATH	At3g11660 OS=Arabidopsis thaliana GN=NHL1	nhl1	gi|462398097|gb|EMJ03765.1|	hypothetical protein PRUPE_ppa011438mg [Prunus persica]	AT3G11660.1	NDR1/HIN1-like 1	encodes a protein whose sequence is similar to tobacco hairpin-induced gene (HIN1) and Arabidopsis non-race specific disease resistance gene (NDR1). Expression of this gene is induced by cucumber mosaic virus. Localization of the gene product is similar to that of NHL3 (plasma membrane) but it is yet inconclusive.	NDR1/HIN1-like 1 (NHL1); CONTAINS InterPro DOMAIN/s: Late embryogenesis abundant protein, group 2 (InterPro:IPR004864); BEST Arabidopsis thaliana protein match is: Late embryogenesis abundant (LEA) hydroxyproline-rich glycoprotein family (TAIR:AT3G52470.1); Has 917 Blast hits to 917 proteins in 27 species: Archae - 0; Bacteria - 0; Metazoa - 0; Fungi - 0; Plants - 917; Viruses - 0; Other Eukaryot…	cassava4.1_016224m|PACid:17975421	NDR1/HIN1-like 1	PGSC0003DMP400028730|PACid:24421372	NDR1/HIN1-like 1
Sp2_comp104074_c0_seq1	486	.	A	ATTTTCCGG	4524.86	PASS	AC=6;AF=1.00;AN=6;DP=51;FS=0.000;MLEAC=6;MLEAF=1.00;MQ=55.91;MQ0=0;QD=33.27	GT:AD:DP:GQ:MLPSAC:MLPSAF:PL	1/1/1/1/1/1:0,44:44:35:6:1.00:4560,342,210,132,77,35,0											GATK	692	SPGI:CN17954	UniRef100_Q84WG2	Putative VAMP protein SEC22 n=1 Tax=Arabidopsis thaliana RepID=Q84WG2_ARATH	tr|Q9SRN0|Q9SRN0_ARATH	At3g11660 OS=Arabidopsis thaliana GN=NHL1	nhl1	gi|462398097|gb|EMJ03765.1|	hypothetical protein PRUPE_ppa011438mg [Prunus persica]	AT3G11660.1	NDR1/HIN1-like 1	encodes a protein whose sequence is similar to tobacco hairpin-induced gene (HIN1) and Arabidopsis non-race specific disease resistance gene (NDR1). Expression of this gene is induced by cucumber mosaic virus. Localization of the gene product is similar to that of NHL3 (plasma membrane) but it is yet inconclusive.	NDR1/HIN1-like 1 (NHL1); CONTAINS InterPro DOMAIN/s: Late embryogenesis abundant protein, group 2 (InterPro:IPR004864); BEST Arabidopsis thaliana protein match is: Late embryogenesis abundant (LEA) hydroxyproline-rich glycoprotein family (TAIR:AT3G52470.1); Has 917 Blast hits to 917 proteins in 27 species: Archae - 0; Bacteria - 0; Metazoa - 0; Fungi - 0; Plants - 917; Viruses - 0; Other Eukaryot…	cassava4.1_016224m|PACid:17975421	NDR1/HIN1-like 1	PGSC0003DMP400028730|PACid:24421372	NDR1/HIN1-like 1
Sp2_comp104074_c0_seq1	570	.	A	AACGACGAGG	26604.9	PASS	AC=6;AF=1.00;AN=6;DP=232;FS=0.000;MLEAC=6;MLEAF=1.00;MQ=59.77;MQ0=0;QD=31.48	GT:AD:DP:GQ:MLPSAC:MLPSAF:PL	1/1/1/1/1/1:0,230:231:99:6:1.00:26640,1790,1097,692,405,182,0											GATK	692	SPGI:CN17954	UniRef100_Q84WG2	Putative VAMP protein SEC22 n=1 Tax=Arabidopsis thaliana RepID=Q84WG2_ARATH	tr|Q9SRN0|Q9SRN0_ARATH	At3g11660 OS=Arabidopsis thaliana GN=NHL1	nhl1	gi|462398097|gb|EMJ03765.1|	hypothetical protein PRUPE_ppa011438mg [Prunus persica]	AT3G11660.1	NDR1/HIN1-like 1	encodes a protein whose sequence is similar to tobacco hairpin-induced gene (HIN1) and Arabidopsis non-race specific disease resistance gene (NDR1). Expression of this gene is induced by cucumber mosaic virus. Localization of the gene product is similar to that of NHL3 (plasma membrane) but it is yet inconclusive.	NDR1/HIN1-like 1 (NHL1); CONTAINS InterPro DOMAIN/s: Late embryogenesis abundant protein, group 2 (InterPro:IPR004864); BEST Arabidopsis thaliana protein match is: Late embryogenesis abundant (LEA) hydroxyproline-rich glycoprotein family (TAIR:AT3G52470.1); Has 917 Blast hits to 917 proteins in 27 species: Archae - 0; Bacteria - 0; Metazoa - 0; Fungi - 0; Plants - 917; Viruses - 0; Other Eukaryot…	cassava4.1_016224m|PACid:17975421	NDR1/HIN1-like 1	PGSC0003DMP400028730|PACid:24421372	NDR1/HIN1-like 1
Sp2_comp104074_c0_seq1	607	.	ATGGAGGGGATG	A	29529.9	PASS	AC=6;AF=1.00;AN=6;DP=214;FS=0.000;MLEAC=6;MLEAF=1.00;MQ=59.59;MQ0=0;QD=32.23	GT:AD:DP:GQ:MLPSAC:MLPSAF:PL	1/1/1/1/1/1:0,204:213:99:6:1.00:29565,1587,973,614,359,162,0											GATK	692	SPGI:CN17954	UniRef100_Q84WG2	Putative VAMP protein SEC22 n=1 Tax=Arabidopsis thaliana RepID=Q84WG2_ARATH	tr|Q9SRN0|Q9SRN0_ARATH	At3g11660 OS=Arabidopsis thaliana GN=NHL1	nhl1	gi|462398097|gb|EMJ03765.1|	hypothetical protein PRUPE_ppa011438mg [Prunus persica]	AT3G11660.1	NDR1/HIN1-like 1	encodes a protein whose sequence is similar to tobacco hairpin-induced gene (HIN1) and Arabidopsis non-race specific disease resistance gene (NDR1). Expression of this gene is induced by cucumber mosaic virus. Localization of the gene product is similar to that of NHL3 (plasma membrane) but it is yet inconclusive.	NDR1/HIN1-like 1 (NHL1); CONTAINS InterPro DOMAIN/s: Late embryogenesis abundant protein, group 2 (InterPro:IPR004864); BEST Arabidopsis thaliana protein match is: Late embryogenesis abundant (LEA) hydroxyproline-rich glycoprotein family (TAIR:AT3G52470.1); Has 917 Blast hits to 917 proteins in 27 species: Archae - 0; Bacteria - 0; Metazoa - 0; Fungi - 0; Plants - 917; Viruses - 0; Other Eukaryot…	cassava4.1_016224m|PACid:17975421	NDR1/HIN1-like 1	PGSC0003DMP400028730|PACid:24421372	NDR1/HIN1-like 1
Sp2_comp104085_c0_seq1	173	.	TAAGGAAAG	TAAG	11.8	.	INDEL;DP=4;VDB=0.0059;AF1=0.5;AC1=1;DP4=2,0,0,2;MQ=47;FQ=14.6;PV4=0.33,0.00024,0.033,1	GT:PL:GQ	0/1:49,0,80:51											SAM	248	No hit in this database						No hit in this database		No hit in this database				No hit in this database		No hit in this database
Sp2_comp104086_c0_seq1	297	.	TCC	TCCC	54.5	.	INDEL;DP=5;VDB=0.0219;AF1=0.5;AC1=1;DP4=1,1,1,2;MQ=50;FQ=15.6;PV4=1,1,1,1	GT:PL:GQ	0/1:92,0,50:53											SAM	576	SPGI:CN05578	no hit		-No-Hit-	No Matching Hit found	---NA---	No hit in this database		No hit in this database				No hit in this database		No hit in this database
Sp2_comp104112_c0_seq1	103	.	TGGG	TGG	46.5	.	INDEL;DP=12;VDB=0.0380;AF1=0.5;AC1=1;DP4=3,4,3,1;MQ=50;FQ=49.5;PV4=0.55,1,0.1,1	GT:PL:GQ	0/1:84,0,152:87											SAM	439	No hit in this database						No hit in this database		No hit in this database				No hit in this database		No hit in this database
Sp2_comp104112_c0_seq1	170	.	GGTGTAC	GGTGTACTGTGTAC	111	.	INDEL;DP=12;VDB=0.0325;AF1=0.5;AC1=1;DP4=2,4,2,2;MQ=49;FQ=114;PV4=1,1,0.12,1	GT:PL:GQ	0/1:149,0,206:99											SAM	439	No hit in this database						No hit in this database		No hit in this database				No hit in this database		No hit in this database
Sp2_comp104117_c0_seq1	743	.	T	TTTTG	955.08	PASS	AC=6;AF=1.00;AN=6;DP=22;FS=0.000;MLEAC=6;MLEAF=1.00;MQ=40.86;MQ0=0;QD=32.56	GT:AD:DP:GQ:MLPSAC:MLPSAF:PL	1/1/1/1/1/1:0,16:16:13:6:1.00:990,125,76,48,28,13,0											GATK	1541	No hit in this database						No hit in this database		No hit in this database				No hit in this database		No hit in this database
Sp2_comp104123_c0_seq2	81	.	ATAATATTAATA	ATAATA	41.2	.	INDEL;DP=2;VDB=0.0099;AF1=1;AC1=2;DP4=0,0,2,0;MQ=44;FQ=-40.5	GT:PL:GQ	1/1:80,6,0:10											SAM	262	No hit in this database						No hit in this database		No hit in this database				No hit in this database		No hit in this database
Sp2_comp104192_c0_seq1	179	.	CGT	C	1896.91	PASS	AC=3;AF=0.500;AN=6;BaseQRankSum=1.031;DP=98;FS=9.987;MLEAC=3;MLEAF=0.500;MQ=60.00;MQ0=0;MQRankSum=-1.906;QD=19.36;RPA=4,3;RU=GT;ReadPosRankSum=1.461;STR	GT:AD:DP:GQ:MLPSAC:MLPSAF:PL	0/0/0/1/1/1:45,47:98:21:3:0.500:1932,124,27,0,21,110,2147483647											GATK	514	No hit in this database						No hit in this database		No hit in this database				No hit in this database		No hit in this database
Sp2_comp104192_c0_seq1	235	.	CAG	C	1186.07	PASS	AC=2;AF=0.333;AN=6;BaseQRankSum=0.737;DP=94;FS=2.970;MLEAC=2;MLEAF=0.333;MQ=58.05;MQ0=0;MQRankSum=1.130;QD=12.62;ReadPosRankSum=2.671	GT:AD:DP:GQ:MLPSAC:MLPSAF:PL	0/0/0/0/1/1:57,33:93:13:2:0.333:1221,44,0,13,72,2147483647,2147483647											GATK	514	No hit in this database						No hit in this database		No hit in this database				No hit in this database		No hit in this database
Sp2_comp104192_c0_seq1	310	.	CCT	C	1316.4	PASS	AC=2;AF=0.333;AN=6;BaseQRankSum=-0.667;DP=73;FS=2.057;MLEAC=2;MLEAF=0.333;MQ=54.32;MQ0=0;MQRankSum=-4.567;QD=18.03;ReadPosRankSum=-0.592	GT:AD:DP:GQ:MLPSAC:MLPSAF:PL	0/0/0/0/1/1:40,28:73:1:2:0.333:1349,46,0,1,36,129,2147483647											GATK	514	No hit in this database						No hit in this database		No hit in this database				No hit in this database		No hit in this database
Sp2_comp104192_c0_seq1	31	.	AATATA	AATA	217	.	INDEL;DP=41;VDB=0.0001;AF1=0.5;AC1=1;DP4=18,6,10,3;MQ=59;FQ=217;PV4=1,4.4e-06,1,1	GT:PL:GQ	0/1:255,0,255:99											SAM	514	No hit in this database						No hit in this database		No hit in this database				No hit in this database		No hit in this database
Sp2_comp104192_c0_seq1	411	.	C	CACAATTTACCGCCCAAAAA	140	.	INDEL;DP=5;VDB=0.0006;AF1=1;AC1=2;DP4=0,0,2,3;MQ=41;FQ=-49.5	GT:PL:GQ	1/1:180,15,0:27											SAM	514	No hit in this database						No hit in this database		No hit in this database				No hit in this database		No hit in this database
Sp2_comp104202_c0_seq1	275	.	ATTT	ATT	15.6	.	INDEL;DP=9;VDB=0.0392;AF1=0.5;AC1=1;DP4=1,1,1,1;MQ=50;FQ=16;PV4=1,0.0041,1,0.37	GT:PL:GQ	0/1:53,0,54:53											SAM	500	No hit in this database						gi|27414154|gb|AAO12050.1|	photosystem II protein [Citrus limon]	ATCG00280.1	photosystem II reaction center protein C	chloroplast gene encoding a CP43 subunit of the photosystem II reaction center. promoter contains a blue-light responsive element.	photosystem II reaction center protein C (PSBC); FUNCTIONS IN: chlorophyll binding; INVOLVED IN: photosynthesis, light reaction; LOCATED IN: in 7 components; EXPRESSED IN: 25 plant structures; EXPRESSED DURING: 13 growth stages; CONTAINS InterPro DOMAIN/s: Photosystem antenna protein-like (InterPro:IPR000932), Photosystem II protein PsbC (InterPro:IPR005869); BEST Arabidopsis thaliana protein mat…	cassava4.1_024553m|PACid:17976643	photosystem II reaction center protein C	PGSC0003DMP400068407|PACid:24420111	photosystem II reaction center protein B
Sp2_comp104207_c0_seq1	88	.	ACCCC	ACCC	30.4	.	INDEL;DP=3;VDB=0.0163;AF1=1;AC1=2;DP4=0,0,2,1;MQ=54;FQ=-43.5	GT:PL:GQ	1/1:70,9,0:16											SAM	234	No hit in this database						No hit in this database		No hit in this database				No hit in this database		No hit in this database
Sp2_comp104213_c0_seq1	103	.	CAAA	CAAATTAAA	195	.	INDEL;DP=5;VDB=0.0140;AF1=1;AC1=2;DP4=0,0,3,2;MQ=54;FQ=-49.5	GT:PL:GQ	1/1:235,15,0:27	Sp2_comp104213_c0_seq1	103	.	C	CAAATT	363.79	PASS	AC=6;AF=1.00;AN=6;DP=5;FS=0.000;MLEAC=6;MLEAF=1.00;MQ=60.00;MQ0=0;QD=30.55	GT:AD:DP:GQ:MLPSAC:MLPSAF:PL	1/1/1/1/1/1:0,5:5:4:6:1.00:397,39,24,15,9,4,0	SG	209	SPGI:CN28802	no hit		-No-Hit-	No Matching Hit found	---NA---	No hit in this database		No hit in this database				No hit in this database		No hit in this database
Sp2_comp104221_c0_seq1	86	.	ATAATGG	ATAATGGATTAATGG	10.8	.	INDEL;DP=4;VDB=0.0324;AF1=0.5;AC1=1;DP4=2,1,1,0;MQ=55;FQ=13.7;PV4=1,1,1,1	GT:PL:GQ	0/1:48,0,122:50											SAM	269	No hit in this database						No hit in this database		No hit in this database				No hit in this database		No hit in this database
Sp2_comp104222_c0_seq1	180	.	CTTT	CTT	125	.	INDEL;DP=7;VDB=0.0140;AF1=1;AC1=2;DP4=0,0,3,3;MQ=48;FQ=-52.5	GT:PL:GQ	1/1:165,18,0:33											SAM	257	No hit in this database						No hit in this database		No hit in this database				No hit in this database		No hit in this database
Sp2_comp104222_c0_seq1	77	.	CTAT	CTATAT	39.4	.	INDEL;DP=4;VDB=0.0318;AF1=1;AC1=2;DP4=0,0,0,3;MQ=50;FQ=-43.5	GT:PL:GQ	1/1:79,9,0:16											SAM	257	No hit in this database						No hit in this database		No hit in this database				No hit in this database		No hit in this database
Sp2_comp104226_c0_seq1	197	.	AT	ATT	34.2	.	INDEL;DP=2;VDB=0.0196;AF1=1;AC1=2;DP4=0,0,0,2;MQ=45;FQ=-40.5	GT:PL:GQ	1/1:73,6,0:10											SAM	262	No hit in this database						No hit in this database		No hit in this database				No hit in this database		No hit in this database
Sp2_comp104226_c0_seq1	21	.	AGG	AGGG	114	.	INDEL;DP=5;VDB=0.0001;AF1=1;AC1=2;DP4=0,0,4,1;MQ=55;FQ=-49.5	GT:PL:GQ	1/1:154,15,0:27											SAM	262	No hit in this database						No hit in this database		No hit in this database				No hit in this database		No hit in this database
Sp2_comp104234_c0_seq3	169	.	TATAC	TATACATAC	214	.	INDEL;DP=22;VDB=0.0399;AF1=1;AC1=2;DP4=0,0,9,11;MQ=49;FQ=-94.5	GT:PL:GQ	1/1:255,60,0:99	Sp2_comp104234_c0_seq3	169	.	T	TATAC	1196	PASS	AC=6;AF=1.00;AN=6;DP=21;FS=0.000;MLEAC=6;MLEAF=1.00;MQ=60.00;MQ0=0;QD=25.10;RPA=1,2;RU=ATAC;STR	GT:AD:DP:GQ:MLPSAC:MLPSAF:PL	1/1/1/1/1/1:0,19:21:15:6:1.00:1231,148,91,57,33,15,0	SG	322	No hit in this database						No hit in this database		No hit in this database				No hit in this database		No hit in this database
Sp2_comp104234_c0_seq3	172	.	AC	ACATGC	214	.	INDEL;DP=21;VDB=0.0380;AF1=1;AC1=2;DP4=0,0,9,9;MQ=49;FQ=-88.5	GT:PL:GQ	1/1:255,54,0:99											SAM	322	No hit in this database						No hit in this database		No hit in this database				No hit in this database		No hit in this database
Sp2_comp104247_c0_seq1	880	.	CAATGG	CAATGGCAGGCAAATGG	173	.	INDEL;DP=7;VDB=0.0190;AF1=0.5003;AC1=1;DP4=0,1,2,4;MQ=47;FQ=-6.6;PV4=1,1,0.18,1	GT:PL:GQ	0/1:211,0,29:32	Sp2_comp104247_c0_seq1	880	.	C	CAATGGCAGGCA	769.41	PASS	AC=4;AF=0.667;AN=6;BaseQRankSum=-1.683;DP=9;FS=0.000;MLEAC=4;MLEAF=0.667;MQ=60.00;MQ0=0;MQRankSum=2.054;QD=23.32;ReadPosRankSum=-0.573	GT:AD:DP:GQ:MLPSAC:MLPSAF:PL	0/0/1/1/1/1:3,6:9:2:4:0.667:801,24,9,2,0,3,320	SG	1032	SPGI:SNEE874847.1	UniRef100_B9H066	Predicted protein (Fragment) n=1 Tax=Populus trichocarpa RepID=B9H066_POPTR	tr|O65660|O65660_ARATH	AT4g39730/T19P19_120 OS=Arabidopsis thaliana GN=AT4g39730	protein	gi|508775582|gb|EOY22838.1|	Lipase/lipooxygenase [Theobroma cacao]	AT4G39730.1	Lipase/lipooxygenase, PLAT/LH2 family protein		Lipase/lipooxygenase, PLAT/LH2 family protein; FUNCTIONS IN: molecular_function unknown; INVOLVED IN: biological_process unknown; LOCATED IN: thylakoid, chloroplast thylakoid membrane, plasma membrane, chloroplast, vacuole; EXPRESSED IN: 25 plant structures; EXPRESSED DURING: 13 growth stages; CONTAINS InterPro DOMAIN/s: Lipoxygenase, LH2 (InterPro:IPR001024), Lipase/lipooxygenase, PLAT/LH2 (Inte…	cassava4.1_017104m|PACid:17964506	Lipase/lipooxygenase, PLAT/LH2 family protein	PGSC0003DMP400032871|PACid:24381513	Lipase/lipooxygenase, PLAT/LH2 family protein
Sp2_comp104247_c0_seq1	676	.	TTACTA	TTA	31.5	.	INDEL;DP=8;VDB=0.0244;AF1=0.5;AC1=1;DP4=2,4,0,2;MQ=48;FQ=34.5;PV4=1,0.29,1,1	GT:PL:GQ	0/1:69,0,205:72											SAM	1032	SPGI:SNEE874847.1	UniRef100_B9H066	Predicted protein (Fragment) n=1 Tax=Populus trichocarpa RepID=B9H066_POPTR	tr|O65660|O65660_ARATH	AT4g39730/T19P19_120 OS=Arabidopsis thaliana GN=AT4g39730	protein	gi|508775582|gb|EOY22838.1|	Lipase/lipooxygenase [Theobroma cacao]	AT4G39730.1	Lipase/lipooxygenase, PLAT/LH2 family protein		Lipase/lipooxygenase, PLAT/LH2 family protein; FUNCTIONS IN: molecular_function unknown; INVOLVED IN: biological_process unknown; LOCATED IN: thylakoid, chloroplast thylakoid membrane, plasma membrane, chloroplast, vacuole; EXPRESSED IN: 25 plant structures; EXPRESSED DURING: 13 growth stages; CONTAINS InterPro DOMAIN/s: Lipoxygenase, LH2 (InterPro:IPR001024), Lipase/lipooxygenase, PLAT/LH2 (Inte…	cassava4.1_017104m|PACid:17964506	Lipase/lipooxygenase, PLAT/LH2 family protein	PGSC0003DMP400032871|PACid:24381513	Lipase/lipooxygenase, PLAT/LH2 family protein
Sp2_comp104247_c0_seq1	825	.	ATT	ATTT	58.5	.	INDEL;DP=6;VDB=0.0284;AF1=0.502;AC1=1;DP4=1,0,1,2;MQ=49;FQ=-13.7;PV4=1,1,1,1	GT:PL:GQ	0/1:96,0,21:24											SAM	1032	SPGI:SNEE874847.1	UniRef100_B9H066	Predicted protein (Fragment) n=1 Tax=Populus trichocarpa RepID=B9H066_POPTR	tr|O65660|O65660_ARATH	AT4g39730/T19P19_120 OS=Arabidopsis thaliana GN=AT4g39730	protein	gi|508775582|gb|EOY22838.1|	Lipase/lipooxygenase [Theobroma cacao]	AT4G39730.1	Lipase/lipooxygenase, PLAT/LH2 family protein		Lipase/lipooxygenase, PLAT/LH2 family protein; FUNCTIONS IN: molecular_function unknown; INVOLVED IN: biological_process unknown; LOCATED IN: thylakoid, chloroplast thylakoid membrane, plasma membrane, chloroplast, vacuole; EXPRESSED IN: 25 plant structures; EXPRESSED DURING: 13 growth stages; CONTAINS InterPro DOMAIN/s: Lipoxygenase, LH2 (InterPro:IPR001024), Lipase/lipooxygenase, PLAT/LH2 (Inte…	cassava4.1_017104m|PACid:17964506	Lipase/lipooxygenase, PLAT/LH2 family protein	PGSC0003DMP400032871|PACid:24381513	Lipase/lipooxygenase, PLAT/LH2 family protein
Sp2_comp104262_c0_seq1	511	.	ACGG	A	214	.	INDEL;DP=16;VDB=0.0099;AF1=1;AC1=2;DP4=0,0,6,6;MQ=49;FQ=-70.5	GT:PL:GQ	1/1:255,36,0:69											SAM	570	No hit in this database						No hit in this database		No hit in this database				No hit in this database		No hit in this database
Sp2_comp104271_c0_seq1	175	.	TGCTAG	TGCTAGCTAG	121	.	INDEL;DP=3;VDB=0.0175;AF1=1;AC1=2;DP4=0,0,2,1;MQ=57;FQ=-43.5	GT:PL:GQ	1/1:161,9,0:16											SAM	517	No hit in this database						No hit in this database		No hit in this database				No hit in this database		No hit in this database
Sp2_comp104272_c0_seq1	162	.	CTAATAA	CTAA	82.5	.	INDEL;DP=17;VDB=0.0380;AF1=0.5;AC1=1;DP4=8,3,3,1;MQ=50;FQ=85.5;PV4=1,7.2e-06,1,1	GT:PL:GQ	0/1:120,0,255:99	Sp2_comp104272_c0_seq1	162	.	CTAA	C	276.25	PASS	AC=2;AF=0.333;AN=6;BaseQRankSum=0.553;DP=17;FS=0.000;MLEAC=2;MLEAF=0.333;MQ=60.00;MQ0=0;MQRankSum=-1.658;QD=16.25;RPA=2,1;RU=TAA;ReadPosRankSum=-0.653;STR	GT:AD:DP:GQ:MLPSAC:MLPSAF:PL	0/0/0/0/1/1:11,6:17:3:2:0.333:309,7,0,3,15,42,606	SG	401	No hit in this database						No hit in this database		No hit in this database				No hit in this database		No hit in this database
Sp2_comp104272_c0_seq1	206	.	ATTT	ATT	106	.	INDEL;DP=20;VDB=0.0322;AF1=0.5;AC1=1;DP4=3,4,4,3;MQ=50;FQ=106;PV4=1,0.028,1,0.062	GT:PL:GQ	0/1:144,0,144:99	Sp2_comp104272_c0_seq1	206	.	AT	A	362.78	PASS	AC=4;AF=0.667;AN=6;BaseQRankSum=1.087;DP=20;FS=4.786;MLEAC=4;MLEAF=0.667;MQ=60.00;MQ0=0;MQRankSum=-0.181;QD=18.14;RPA=3,2;RU=T;ReadPosRankSum=-1.630;STR	GT:AD:DP:GQ:MLPSAC:MLPSAF:PL	0/0/1/1/1/1:7,11:20:1:4:0.667:395,38,12,1,0,10,232	SG	401	No hit in this database						No hit in this database		No hit in this database				No hit in this database		No hit in this database
Sp2_comp10428_c0_seq1	112	.	G	GTTC	536.67	PASS	AC=2;AF=0.333;AN=6;BaseQRankSum=2.724;DP=40;FS=11.590;MLEAC=2;MLEAF=0.333;MQ=53.79;MQ0=0;MQRankSum=-4.233;QD=13.42;ReadPosRankSum=0.920	GT:AD:DP:GQ:MLPSAC:MLPSAF:PL	0/0/0/0/1/1:23,11:38:9:2:0.333:571,11,0,9,36,95,2147483647											GATK	279	SPGI:CN17243	UniRef100_Q56SE1	Methyl jasmonate esterase n=1 Tax=Solanum tuberosum RepID=Q56SE1_SOLTU	tr|O80477|O80477_ARATH	At2g23610 OS=Arabidopsis thaliana GN=At2g23610	polyneuridine-aldehyde esterase	gi|27529728|dbj|BAC53893.1|	cytochrome P450 [Petunia x hybrida]	AT2G45580.1	cytochrome P450, family 76, subfamily C, polypeptide 3	member of CYP76C	cytochrome P450, family 76, subfamily C, polypeptide 3 (CYP76C3); FUNCTIONS IN: electron carrier activity, monooxygenase activity, iron ion binding, oxygen binding, heme binding; INVOLVED IN: oxidation reduction; LOCATED IN: endomembrane system; EXPRESSED IN: 10 plant structures; EXPRESSED DURING: 4 anthesis, C globular stage, petal differentiation and expansion stage; CONTAINS InterPro DOMAIN/s:…	cassava4.1_015605m|PACid:17967870	cytochrome P450, family 76, subfamily C, polypeptide 4	PGSC0003DMP400001442|PACid:24428720	cytochrome P450, family 76, subfamily C, polypeptide 2
Sp2_comp104291_c0_seq1	28	.	CATATATATATAT	CATATATATAT	214	.	INDEL;DP=9;VDB=0.0001;AF1=1;AC1=2;DP4=0,0,7,2;MQ=56;FQ=-61.5	GT:PL:GQ	1/1:255,27,0:51											SAM	292	No hit in this database						No hit in this database		No hit in this database				No hit in this database		No hit in this database
Sp2_comp10430_c0_seq1	138	.	T	TCTATATA	68.2	.	INDEL;DP=2;VDB=0.0196;AF1=1;AC1=2;DP4=0,0,2,0;MQ=60;FQ=-40.5	GT:PL:GQ	1/1:107,6,0:10											SAM	257	No hit in this database						No hit in this database		No hit in this database				No hit in this database		No hit in this database
Sp2_comp1043034_c0_seq1	161	.	GTGAAT	GTGAATTTATAAATTGAAT	12.7	.	INDEL;DP=3;VDB=0.0202;AF1=1;AC1=2;DP4=0,0,1,0;MQ=50;FQ=-37.5	GT:PL:GQ	1/1:50,3,0:5											SAM	245	No hit in this database						No hit in this database		No hit in this database				No hit in this database		No hit in this database
Sp2_comp1043034_c0_seq1	72	.	TG	T	18.3	.	INDEL;DP=4;VDB=0.0322;AF1=1;AC1=2;DP4=0,0,2,0;MQ=55;FQ=-40.5	GT:PL:GQ	1/1:57,6,0:10											SAM	245	No hit in this database						No hit in this database		No hit in this database				No hit in this database		No hit in this database
Sp2_comp1043034_c0_seq1	99	.	TGGTTTAGGG	TGGTTTAGGGTTTAGGG	92	.	INDEL;DP=5;VDB=0.0392;AF1=1;AC1=2;DP4=0,0,2,2;MQ=44;FQ=-46.5	GT:PL:GQ	1/1:132,12,0:21											SAM	245	No hit in this database						No hit in this database		No hit in this database				No hit in this database		No hit in this database
Sp2_comp104304_c0_seq1	96	.	A	ACAAT	214	.	INDEL;DP=9;VDB=0.0216;AF1=1;AC1=2;DP4=0,0,5,4;MQ=40;FQ=-61.5	GT:PL:GQ	1/1:255,27,0:51	Sp2_comp104304_c0_seq1	96	.	A	ACAAT	494.75	PASS	AC=6;AF=1.00;AN=6;DP=10;FS=0.000;MLEAC=6;MLEAF=1.00;MQ=60.00;MQ0=0;QD=28.32	GT:AD:DP:GQ:MLPSAC:MLPSAF:PL	1/1/1/1/1/1:0,9:10:7:6:1.00:529,71,43,27,16,7,0	SG	272	No hit in this database						No hit in this database		No hit in this database				No hit in this database		No hit in this database
Sp2_comp104305_c0_seq1	479	.	TTTAATT	TTTAATTAATT	214	.	INDEL;DP=17;VDB=0.0216;AF1=1;AC1=2;DP4=0,0,3,6;MQ=48;FQ=-61.5	GT:PL:GQ	1/1:255,27,0:51	Sp2_comp104305_c0_seq1	479	.	T	TTTAA	570.41	PASS	AC=6;AF=1.00;AN=6;DP=20;FS=0.000;MLEAC=6;MLEAF=1.00;MQ=60.00;MQ0=0;QD=21.39;RPA=1,2;RU=TTAA;STR	GT:AD:DP:GQ:MLPSAC:MLPSAF:PL	1/1/1/1/1/1:0,12:20:9:6:1.00:605,93,57,36,21,9,0	SG	712	No hit in this database						gi|460398329|ref|XP_004244714.1|	PREDICTED: putative DNA-binding protein ESCAROLA-like [Solanum lycopersicum]	AT2G45430.1	AT-hook motif nuclear-localized protein 22	Encodes a nuclear localized AT hook domain containing protein that can bind AT rich DNA in vitro. Overexpression of the gene results in delayed flowering. Is likely to act redundantly with AHL18, AHL27 and AHL29 in the regulation of flowering. It is also involved in both photo- and skotomorphogenesis.	AT-hook motif nuclear-localized protein 22 (AHL22); CONTAINS InterPro DOMAIN/s: Protein of unknown function DUF296 (InterPro:IPR005175), Predicted AT-hook DNA-binding (InterPro:IPR014476); BEST Arabidopsis thaliana protein match is: AT-hook motif nuclear-localized protein 18 (TAIR:AT3G60870.1); Has 823 Blast hits to 817 proteins in 42 species: Archae - 0; Bacteria - 4; Metazoa - 44; Fungi - 6; Pl…	cassava4.1_030378m|PACid:17963256	AT-hook motif nuclear-localized protein 22	PGSC0003DMP400022092|PACid:24393514	Predicted AT-hook DNA-binding family protein
Sp2_comp104313_c0_seq1	53	.	T	TCGAG	217	.	INDEL;DP=115;VDB=0.0019;AF1=0.5;AC1=1;DP4=27,26,29,20;MQ=55;FQ=217;PV4=0.43,1,0.29,1	GT:PL:GQ	0/1:255,0,255:99											SAM	274	No hit in this database						gi|508720221|gb|EOY12118.1|	Receptor like protein 53, putative [Theobroma cacao]	AT1G13230.1	Leucine-rich repeat (LRR) family protein	Encodes a leucine-rich repeat protein pii-2. Located in the endoplasmic reticulum/plasma membrane continuum in Arabidopsis roots. Required for growth promotion and enhanced seed production mediated by the endophytic fungus Piriformospora indica in Arabidopsis.	Leucine-rich repeat (LRR) family protein; INVOLVED IN: signal transduction, response to symbiotic fungus, symbiosis, encompassing mutualism through parasitism; LOCATED IN: plasma membrane, chloroplast; EXPRESSED IN: 9 plant structures; EXPRESSED DURING: 6 growth stages; CONTAINS InterPro DOMAIN/s: Leucine-rich repeat (InterPro:IPR001611); BEST Arabidopsis thaliana protein match is: Leucine-rich r…	cassava4.1_033116m|PACid:17968051	receptor like protein 12	PGSC0003DMP400020608|PACid:24377834	receptor like protein 12
Sp2_comp10432_c0_seq1	54	.	TTGTATAT	TT	22.5	.	INDEL;DP=1;AF1=1;AC1=2;DP4=0,0,1,0;MQ=60;FQ=-37.5	GT:PL:GQ	1/1:60,3,0:6											SAM	227	No hit in this database						No hit in this database		No hit in this database				No hit in this database		No hit in this database
Sp2_comp104326_c0_seq1	459	.	TAATATGA	T	90.4	.	INDEL;DP=3;VDB=0.0220;AF1=1;AC1=2;DP4=0,0,2,1;MQ=46;FQ=-43.5	GT:PL:GQ	1/1:130,9,0:16											SAM	681	No hit in this database						No hit in this database		No hit in this database				No hit in this database		No hit in this database
Sp2_comp104332_c0_seq1	129	.	TGG	TG	214	.	INDEL;DP=26;VDB=0.0322;AF1=1;AC1=2;DP4=0,0,15,9;MQ=49;FQ=-107	GT:PL:GQ	1/1:255,72,0:99	Sp2_comp104332_c0_seq1	129	.	TG	T	890.95	PASS	AC=6;AF=1.00;AN=6;DP=22;FS=0.000;MLEAC=6;MLEAF=1.00;MQ=60.00;MQ0=0;QD=28.23;RPA=2,1;RU=G;STR	GT:AD:DP:GQ:MLPSAC:MLPSAF:PL	1/1/1/1/1/1:0,22:22:17:6:1.00:926,171,105,66,39,17,0	SG	319	No hit in this database						No hit in this database		No hit in this database				No hit in this database		No hit in this database
Sp2_comp104333_c0_seq1	46	.	TTCTCT	TTCTCTCT	102	.	INDEL;DP=7;VDB=0.0000;AF1=1;AC1=2;DP4=0,0,2,2;MQ=47;FQ=-46.5	GT:PL:GQ	1/1:142,12,0:21											SAM	335	No hit in this database						No hit in this database		No hit in this database				No hit in this database		No hit in this database
Sp2_comp104339_c0_seq1	61	.	ATT	A	64.2	.	INDEL;DP=2;VDB=0.0171;AF1=1;AC1=2;DP4=0,0,2,0;MQ=60;FQ=-40.5	GT:PL:GQ	1/1:103,6,0:10											SAM	289	No hit in this database						No hit in this database		No hit in this database				No hit in this database		No hit in this database
Sp2_comp104341_c0_seq1	92	.	ATCATAATTCATAA	ATCATAA	75.4	.	INDEL;DP=4;VDB=0.0276;AF1=1;AC1=2;DP4=0,0,1,2;MQ=54;FQ=-43.5	GT:PL:GQ	1/1:115,9,0:16											SAM	268	No hit in this database						No hit in this database		No hit in this database				No hit in this database		No hit in this database
Sp2_comp104347_c0_seq2	97	.	CT	CTTT	81.2	.	INDEL;DP=2;VDB=0.0145;AF1=1;AC1=2;DP4=0,0,1,1;MQ=60;FQ=-40.5	GT:PL:GQ	1/1:120,6,0:10											SAM	406	No hit in this database						No hit in this database		No hit in this database				No hit in this database		No hit in this database
Sp2_comp104397_c0_seq1	452	.	ATGCTTATTGCTTA	ATGCTTA	167	.	INDEL;DP=7;VDB=0.0365;AF1=1;AC1=2;DP4=0,0,1,5;MQ=45;FQ=-52.5	GT:PL:GQ	1/1:207,18,0:33	Sp2_comp104397_c0_seq1	452	.	ATGCTTAT	A	575.36	PASS	AC=6;AF=1.00;AN=6;DP=7;FS=0.000;MLEAC=6;MLEAF=1.00;MQ=60.00;MQ0=0;QD=31.29	GT:AD:DP:GQ:MLPSAC:MLPSAF:PL	1/1/1/1/1/1:0,6:7:5:6:1.00:609,47,29,18,11,5,0	SG	538	No hit in this database						No hit in this database		No hit in this database				No hit in this database		No hit in this database
Sp2_comp104400_c0_seq1	296	.	AAATA	AAATAATA	8.19	.	INDEL;DP=2;VDB=0.0180;AF1=1;AC1=2;DP4=0,0,1,0;MQ=45;FQ=-37.5	GT:PL:GQ	1/1:45,3,0:4											SAM	332	No hit in this database						gi|225448882|ref|XP_002270667.1|	PREDICTED: probable 2-oxoglutarate/Fe(II)-dependent dioxygenase [Vitis vinifera]	AT2G36690.1	2-oxoglutarate (2OG) and Fe(II)-dependent oxygenase superfamily protein		2-oxoglutarate (2OG) and Fe(II)-dependent oxygenase superfamily protein; FUNCTIONS IN: oxidoreductase activity, acting on paired donors, with incorporation or reduction of molecular oxygen, 2-oxoglutarate as one donor, and incorporation of one atom each of oxygen into both donors, oxidoreductase activity; INVOLVED IN: biosynthetic process; LOCATED IN: cellular_component unknown; EXPRESSED IN: hyp…	cassava4.1_031792m|PACid:17991080	2-oxoglutarate (2OG) and Fe(II)-dependent oxygenase superfamily protein	PGSC0003DMP400047526|PACid:24410129	2-oxoglutarate (2OG) and Fe(II)-dependent oxygenase superfamily protein
Sp2_comp104406_c0_seq1	240	.	CTACTGAGTACTGAGTA	CTACTGAGTA	214	.	INDEL;DP=45;VDB=0.0298;AF1=1;AC1=2;DP4=0,0,21,17;MQ=48;FQ=-149	GT:PL:GQ	1/1:255,114,0:99	Sp2_comp104406_c0_seq1	240	.	CTACTGAG	C	3631.87	PASS	AC=6;AF=1.00;AN=6;DP=46;FS=0.000;MLEAC=6;MLEAF=1.00;MQ=60.00;MQ0=0;QD=33.84;RPA=2,1;RU=TACTGAG;STR	GT:AD:DP:GQ:MLPSAC:MLPSAF:PL	1/1/1/1/1/1:0,39:46:31:6:1.00:3667,303,186,117,69,31,0	SG	711	No hit in this database						No hit in this database		No hit in this database				No hit in this database		No hit in this database
Sp2_comp104406_c0_seq1	344	.	GCACAGGCAGAAGTCGCGACTCGCAGGTCACAGG	GCACAGG	214	.	INDEL;DP=29;VDB=0.0140;AF1=1;AC1=2;DP4=0,0,11,11;MQ=50;FQ=-101	GT:PL:GQ	1/1:255,66,0:99	Sp2_comp104406_c0_seq1	344	.	GCACAGGCAGAAGTCGCGACTCGCAGGT	G	7092.92	PASS	AC=6;AF=1.00;AN=6;DP=62;FS=0.000;MLEAC=6;MLEAF=1.00;MQ=57.79;MQ0=0;QD=12.71	GT:AD:DP:GQ:MLPSAC:MLPSAF:PL	1/1/1/1/1/1:0,24:62:19:6:1.00:7128,187,115,72,42,19,0	SG	711	No hit in this database						No hit in this database		No hit in this database				No hit in this database		No hit in this database
Sp2_comp104406_c0_seq1	247	.	GTACTGA	GTACTACTGA,G	32.2	.	INDEL;DP=4;VDB=0.0244;AF1=1;AC1=2;DP4=0,0,0,3;MQ=50;FQ=-40.5	GT:PL:GQ	1/1:112,47,41,70,0,67:10											SAM	711	No hit in this database						No hit in this database		No hit in this database				No hit in this database		No hit in this database
Sp2_comp104410_c0_seq1	16	.	CATC	CATCATATC	214	.	INDEL;DP=47;VDB=0.0000;AF1=1;AC1=2;DP4=0,0,27,13;MQ=57;FQ=-155	GT:PL:GQ	1/1:255,120,0:99											SAM	358	SPGI:SNFRFM4LP02PWXQ0			-No-Hit-		---NA---	gi|297824061|ref|XP_002879913.1|	hypothetical protein ARALYDRAFT_483187 [Arabidopsis lyrata subsp. lyrata]	AT2G41180.1	VQ motif-containing protein		VQ motif-containing protein; FUNCTIONS IN: molecular_function unknown; INVOLVED IN: biological_process unknown; LOCATED IN: chloroplast; EXPRESSED IN: 22 plant structures; EXPRESSED DURING: 13 growth stages; CONTAINS InterPro DOMAIN/s: VQ (InterPro:IPR008889); BEST Arabidopsis thaliana protein match is: sigma factor binding protein 1 (TAIR:AT3G56710.1); Has 49 Blast hits to 49 proteins in 11 spec…	cassava4.1_018646m|PACid:17973286	sigma factor binding protein 1	PGSC0003DMP400014697|PACid:24412153	sigma factor binding protein 1
Sp2_comp104410_c0_seq1	53	.	CTTT	CTTTT	214	.	INDEL;DP=48;VDB=0.0099;AF1=1;AC1=2;DP4=0,0,11,9;MQ=49;FQ=-94.5	GT:PL:GQ	1/1:255,60,0:99											SAM	358	SPGI:SNFRFM4LP02PWXQ0			-No-Hit-		---NA---	gi|297824061|ref|XP_002879913.1|	hypothetical protein ARALYDRAFT_483187 [Arabidopsis lyrata subsp. lyrata]	AT2G41180.1	VQ motif-containing protein		VQ motif-containing protein; FUNCTIONS IN: molecular_function unknown; INVOLVED IN: biological_process unknown; LOCATED IN: chloroplast; EXPRESSED IN: 22 plant structures; EXPRESSED DURING: 13 growth stages; CONTAINS InterPro DOMAIN/s: VQ (InterPro:IPR008889); BEST Arabidopsis thaliana protein match is: sigma factor binding protein 1 (TAIR:AT3G56710.1); Has 49 Blast hits to 49 proteins in 11 spec…	cassava4.1_018646m|PACid:17973286	sigma factor binding protein 1	PGSC0003DMP400014697|PACid:24412153	sigma factor binding protein 1
Sp2_comp104414_c0_seq1	230	.	TCGGCGGCGGCGGC	TCGGCGGCGGC	214	.	INDEL;DP=65;VDB=0.0365;AF1=1;AC1=2;DP4=0,0,16,28;MQ=48;FQ=-167	GT:PL:GQ	1/1:255,132,0:99	Sp2_comp104414_c0_seq1	230	.	TCGG	T	2645.86	PASS	AC=6;AF=1.00;AN=6;DP=67;FS=0.000;MLEAC=6;MLEAF=1.00;MQ=60.00;MQ0=0;QD=33.91;RPA=4,3;RU=CGG;STR	GT:AD:DP:GQ:MLPSAC:MLPSAF:PL	1/1/1/1/1/1:0,49:67:39:6:1.00:2681,381,234,148,86,39,0	SG	354	SPGI:SNDV037759.1	UniRef100_D1H617	Whole genome shotgun sequence of line PN40024, scaffold_21.assembly12x (Fragment) n=1 Tax=Vitis vinifera RepID=D1H617_VITVI	tr|Q9M207|Q9M207_ARATH	At3g60520 OS=Arabidopsis thaliana GN=T8B10_180	PREDICTED: hypothetical protein [Vitis vinifera]	gi|255541152|ref|XP_002511640.1|	conserved hypothetical protein [Ricinus communis]	AT3G60520.1			unknown protein; BEST Arabidopsis thaliana protein match is: unknown protein (TAIR:AT1G02070.1); Has 107 Blast hits to 107 proteins in 14 species: Archae - 0; Bacteria - 0; Metazoa - 0; Fungi - 0; Plants - 107; Viruses - 0; Other Eukaryotes - 0 (source: NCBI BLink).	cassava4.1_019224m|PACid:17985191	AT1G02070.1	PGSC0003DMP400020843|PACid:24413174	AT3G60520.1
Sp2_comp104422_c0_seq1	188	.	GTTTAATTT	GTTT	214	.	INDEL;DP=69;VDB=0.0345;AF1=1;AC1=2;DP4=0,0,23,13;MQ=47;FQ=-143	GT:PL:GQ	1/1:255,108,0:99	Sp2_comp104422_c0_seq1	188	.	GTTTAA	G	3654.86	PASS	AC=6;AF=1.00;AN=6;DP=59;FS=0.000;MLEAC=6;MLEAF=1.00;MQ=60.00;MQ0=0;QD=26.65	GT:AD:DP:GQ:MLPSAC:MLPSAF:PL	1/1/1/1/1/1:0,48:59:38:6:1.00:3690,375,230,145,85,38,0	SG	311	No hit in this database						No hit in this database		No hit in this database				No hit in this database		No hit in this database
Sp2_comp104422_c0_seq1	262	.	AATATAT	AATATATAT	214	.	INDEL;DP=28;VDB=0.0066;AF1=1;AC1=2;DP4=0,0,14,12;MQ=46;FQ=-113	GT:PL:GQ	1/1:255,78,0:99											SAM	311	No hit in this database						No hit in this database		No hit in this database				No hit in this database		No hit in this database
Sp2_comp104450_c0_seq1	58	.	ATGTGTGTGTGTGT	ATGTGTGTGTGTGTGT	64.2	.	INDEL;DP=3;VDB=0.0199;AF1=1;AC1=2;DP4=0,0,1,1;MQ=60;FQ=-40.5	GT:PL:GQ	1/1:103,6,0:10											SAM	356	No hit in this database						No hit in this database		No hit in this database				No hit in this database		No hit in this database
Sp2_comp104476_c0_seq1	350	.	CA	C	5.08	.	INDEL;DP=11;VDB=0.0359;AF1=0.5;AC1=1;DP4=4,5,1,1;MQ=46;FQ=7.36;PV4=1,0.28,1,1	GT:PL:GQ	0/1:41,0,215:41											SAM	939	No hit in this database						gi|460376662|ref|XP_004234116.1|	PREDICTED: uncharacterized protein LOC101259026 [Solanum lycopersicum]	AT4G12620.1	origin of replication complex 1B	Origin Recognition Complex subunit 1b. Involved in the initiation of DNA replication. Regulated transcriptionally during cell cycle, peaking at G1/S-phase. Target of E2F/DF family of transcription factors. Interacts with ORC2 and ORC5. Highly expressed in proliferating cells. Expression levels are independent of light regime.	origin of replication complex 1B (ORC1B); CONTAINS InterPro DOMAIN/s: ATPase, AAA-type, core (InterPro:IPR003959), Zinc finger, PHD-type, conserved site (InterPro:IPR019786), Zinc finger, PHD-type (InterPro:IPR001965), Origin recognition complex, subunit 1 (InterPro:IPR020793), ATPase, AAA+ type, core (InterPro:IPR003593), Bromo adjacent homology (BAH) domain (InterPro:IPR001025), Zinc finger, FY…	cassava4.1_001588m|PACid:17966846	origin recognition complex 1	PGSC0003DMP400022687|PACid:24404611	origin recognition complex 1
Sp2_comp104510_c0_seq1	162	.	GAAAA	GAA	12.7	.	INDEL;DP=3;VDB=0.0206;AF1=0.5;AC1=1;DP4=0,1,2,0;MQ=48;FQ=4.29;PV4=0.33,0.082,1,1	GT:PL:GQ	0/1:50,0,37:40											SAM	339	No hit in this database						No hit in this database		No hit in this database				No hit in this database		No hit in this database
Sp2_comp104510_c0_seq1	80	.	TTGAG	T	12.7	.	INDEL;DP=1;AF1=1;AC1=2;DP4=0,0,0,1;MQ=50;FQ=-37.5	GT:PL:GQ	1/1:50,3,0:5											SAM	339	No hit in this database						No hit in this database		No hit in this database				No hit in this database		No hit in this database
Sp2_comp104533_c0_seq1	154	.	TGCCAGCCA	TGCCA	5.08	.	INDEL;DP=3;VDB=0.0225;AF1=1;AC1=2;DP4=0,0,1,0;MQ=41;FQ=-37.5	GT:PL:GQ	1/1:41,3,0:3											SAM	249	No hit in this database						No hit in this database		No hit in this database				No hit in this database		No hit in this database
Sp2_comp104539_c0_seq1	189	.	A	ATGGGGTGTGG	191	.	INDEL;DP=9;VDB=0.0019;AF1=1;AC1=2;DP4=0,0,2,6;MQ=42;FQ=-58.5	GT:PL:GQ	1/1:232,24,0:45											SAM	219	SPGI:CN08226	UniRef100_D1IFG6	Whole genome shotgun sequence of line PN40024, scaffold_26.assembly12x (Fragment) n=1 Tax=Vitis vinifera RepID=D1IFG6_VITVI	tr|Q9LRA3|Q9LRA3_ARATH	T23E23.7 OS=Arabidopsis thaliana	ap-1 complex subunit gamma-	No hit in this database		No hit in this database				No hit in this database		No hit in this database
Sp2_comp104544_c0_seq1	103	.	TCAGGA	T	752.56	PASS	AC=6;AF=1.00;AN=6;DP=10;FS=0.000;MLEAC=6;MLEAF=1.00;MQ=58.24;MQ0=0;QD=32.49	GT:AD:DP:GQ:MLPSAC:MLPSAF:PL	1/1/1/1/1/1:0,10:10:8:6:1.00:787,78,48,30,18,8,0											GATK	280	No hit in this database						No hit in this database		No hit in this database				No hit in this database		No hit in this database
Sp2_comp104558_c0_seq1	157	.	CAA	CAAAA	30.2	.	INDEL;DP=2;VDB=0.0161;AF1=1;AC1=2;DP4=0,0,2,0;MQ=47;FQ=-40.5	GT:PL:GQ	1/1:69,6,0:10											SAM	209	No hit in this database						No hit in this database		No hit in this database				No hit in this database		No hit in this database
Sp2_comp104579_c0_seq1	98	.	CTAATGA	CTAATGATTTAATGA	22.5	.	INDEL;DP=1;AF1=1;AC1=2;DP4=0,0,1,0;MQ=60;FQ=-37.5	GT:PL:GQ	1/1:60,3,0:6											SAM	292	No hit in this database						No hit in this database		No hit in this database				No hit in this database		No hit in this database
Sp2_comp104582_c0_seq1	26	.	GAAAAA	GAAAAAA	3.66	.	INDEL;DP=2;VDB=0.0174;AF1=1;AC1=2;DP4=0,0,1,1;MQ=60;FQ=-40.5	GT:PL:GQ	1/1:40,6,0:4											SAM	212	No hit in this database						No hit in this database		No hit in this database				No hit in this database		No hit in this database
Sp2_comp104596_c0_seq1	126	.	CTAATAA	CTAA	144	.	INDEL;DP=21;VDB=0.0298;AF1=1;AC1=2;DP4=0,0,6,1;MQ=37;FQ=-55.5	GT:PL:GQ	1/1:184,21,0:39	Sp2_comp104596_c0_seq1	126	.	CTAA	C	1450.91	PASS	AC=6;AF=1.00;AN=6;DP=25;FS=0.000;MLEAC=6;MLEAF=1.00;MQ=59.70;MQ0=0;QD=28.61;RPA=2,1;RU=TAA;STR	GT:AD:DP:GQ:MLPSAC:MLPSAF:PL	1/1/1/1/1/1:0,25:25:20:6:1.00:1486,195,119,75,44,20,0	SG	356	No hit in this database						No hit in this database		No hit in this database				No hit in this database		No hit in this database
Sp2_comp104596_c0_seq1	94	.	TATGCACTA	T	1964.97	PASS	AC=6;AF=1.00;AN=6;DP=33;FS=0.000;MLEAC=6;MLEAF=1.00;MQ=59.55;MQ0=0;QD=22.33	GT:AD:DP:GQ:MLPSAC:MLPSAF:PL	1/1/1/1/1/1:0,20:33:16:6:1.00:2000,156,95,60,35,16,0											GATK	356	No hit in this database						No hit in this database		No hit in this database				No hit in this database		No hit in this database
Sp2_comp104596_c0_seq1	228	.	AACATGACAACCCAAGCTCACTACTTGAGAGC	A	52.5	.	INDEL;DP=16;VDB=0.0053;AF1=0.5;AC1=1;DP4=1,11,1,2;MQ=49;FQ=55.5;PV4=0.37,1,0.058,1	GT:PL:GQ	0/1:90,0,255:93											SAM	356	No hit in this database						No hit in this database		No hit in this database				No hit in this database		No hit in this database
Sp2_comp104596_c0_seq1	72	.	AGCAT	A	214	.	INDEL;DP=31;VDB=0.0216;AF1=1;AC1=2;DP4=0,0,7,3;MQ=54;FQ=-64.5	GT:PL:GQ	1/1:255,30,0:57											SAM	356	No hit in this database						No hit in this database		No hit in this database				No hit in this database		No hit in this database
Sp2_comp104631_c0_seq1	165	.	GGTGTGTG	GGTGTG	9.05	.	INDEL;DP=1;AF1=1;AC1=2;DP4=0,0,1,0;MQ=60;FQ=-37.5	GT:PL:GQ	1/1:46,3,0:5											SAM	504	No hit in this database						No hit in this database		No hit in this database				No hit in this database		No hit in this database
Sp2_comp104631_c0_seq1	308	.	G	GT	4.42	.	INDEL;DP=2;VDB=0.0167;AF1=1;AC1=2;DP4=0,0,1,0;MQ=50;FQ=-37.5	GT:PL:GQ	0/1:40,3,0:3											SAM	504	No hit in this database						No hit in this database		No hit in this database				No hit in this database		No hit in this database
Sp2_comp1046400_c0_seq1	136	.	AA	AATA	9.05	.	INDEL;DP=2;VDB=0.0129;AF1=1;AC1=2;DP4=0,0,1,0;MQ=48;FQ=-37.5	GT:PL:GQ	1/1:46,3,0:5											SAM	222	SPGI:SNFRFM4LP02RDZFB	UniRef100_B9INU5	Predicted protein n=1 Tax=Populus trichocarpa RepID=B9INU5_POPTR	tr|Q9SG63|Q9SG63_ARATH	At1g74430 OS=Arabidopsis thaliana GN=At1g74430/F1M20_11	transcription repressor	gi|224145552|ref|XP_002325683.1|	predicted protein [Populus trichocarpa]	AT4G21440.1	MYB-like 102	Encodes a MYB transcription factor involved in wounding and osmotic stress response. Member of the R2R3 factor gene family.	MYB-like 102 (MYB102); CONTAINS InterPro DOMAIN/s: SANT, DNA-binding (InterPro:IPR001005), Homeodomain-like (InterPro:IPR009057), Myb, DNA-binding (InterPro:IPR014778), HTH transcriptional regulator, Myb-type, DNA-binding (InterPro:IPR017930), Homeodomain-related (InterPro:IPR012287), Myb transcription factor (InterPro:IPR015495); BEST Arabidopsis thaliana protein match is: myb domain protein 74 …	cassava4.1_023710m|PACid:17982590	myb domain protein 15	PGSC0003DMP400045418|PACid:24414998	myb domain protein 15
Sp2_comp1046562_c0_seq1	340	.	CTAA	C	3.25	.	INDEL;DP=4;VDB=0.0049;AF1=0.5;AC1=1;DP4=3,0,0,1;MQ=46;FQ=5.09;PV4=0.25,0.0026,1,1	GT:PL:GQ	0/1:38,0,103:37											SAM	382	SPGI:CN18165	no hit		tr|Q9SZM7|Q9SZM7_ARATH	Protein kinase like protein OS=Arabidopsis thaliana GN=AT4g38470	protein kinase like protein	No hit in this database		No hit in this database				No hit in this database		No hit in this database
Sp2_comp104662_c0_seq1	186	.	T	TG	389.56	PASS	AC=6;AF=1.00;AN=6;DP=11;FS=0.000;MLEAC=6;MLEAF=1.00;MQ=60.00;MQ0=0;QD=27.66;RPA=1,2;RU=G;STR	GT:AD:DP:GQ:MLPSAC:MLPSAF:PL	1/1/1/1/1/1:0,10:11:8:6:1.00:424,78,48,30,18,8,0											GATK	358	No hit in this database						No hit in this database		No hit in this database				No hit in this database		No hit in this database
Sp2_comp1046797_c0_seq1	110	.	TTCTCAT	TTCTCATAATCTCAT	164	.	INDEL;DP=4;VDB=0.0014;AF1=1;AC1=2;DP4=0,0,2,2;MQ=56;FQ=-46.5	GT:PL:GQ	1/1:204,12,0:21											SAM	278	No hit in this database						No hit in this database		No hit in this database				No hit in this database		No hit in this database
Sp2_comp104680_c0_seq1	254	.	GTTTT	GTTTTT	8.83	.	INDEL;DP=3;VDB=0.0183;AF1=1;AC1=2;DP4=0,0,1,1;MQ=39;FQ=-40.5	GT:PL:GQ	1/1:47,6,0:8											SAM	296	No hit in this database						No hit in this database		No hit in this database				No hit in this database		No hit in this database
Sp2_comp104692_c0_seq1	253	.	CA	CAA	73.4	.	INDEL;DP=6;VDB=0.0284;AF1=1;AC1=2;DP4=0,0,2,1;MQ=50;FQ=-43.5	GT:PL:GQ	1/1:113,9,0:16											SAM	367	No hit in this database						No hit in this database		No hit in this database				No hit in this database		No hit in this database
Sp2_comp104695_c0_seq1	148	.	CCCTA	C	217	.	INDEL;DP=38;VDB=0.0322;AF1=0.5;AC1=1;DP4=3,1,18,11;MQ=41;FQ=47.5;PV4=1,0.00053,0.0012,1	GT:PL:GQ	0/1:255,0,82:85	Sp2_comp104695_c0_seq1	148	.	CCCTA	C	2098.97	PASS	AC=5;AF=0.833;AN=6;BaseQRankSum=-1.131;DP=38;FS=0.000;MLEAC=5;MLEAF=0.833;MQ=60.00;MQ0=0;MQRankSum=0.359;QD=26.73;ReadPosRankSum=0.193	GT:AD:DP:GQ:MLPSAC:MLPSAF:PL	0/1/1/1/1/1:4,29:38:16:5:0.833:2134,175,91,45,16,0,248	SG	300	SPGI:CN16916	no hit		tr|Q9C587|Q9C587_ARATH	At5g22010 OS=Arabidopsis thaliana GN=At5g22010	unnamed protein product [Vitis vinifera]	No hit in this database		No hit in this database				No hit in this database		No hit in this database
Sp2_comp104695_c0_seq1	214	.	TACTCTTCCCCTCGTTGTCGC	T	168	.	INDEL;DP=15;VDB=0.0099;AF1=0.5;AC1=1;DP4=2,1,2,6;MQ=46;FQ=74.5;PV4=0.49,0.32,0.16,0.33	GT:PL:GQ	0/1:206,0,109:99	Sp2_comp104695_c0_seq1	214	.	TACTCTTCCCCTCGTTGTCGC	T	2225.15	PASS	AC=5;AF=0.833;AN=6;BaseQRankSum=0.584;DP=19;FS=2.058;MLEAC=5;MLEAF=0.833;MQ=58.78;MQ0=0;MQRankSum=-1.646;QD=17.57;ReadPosRankSum=-0.667	GT:AD:DP:GQ:MLPSAC:MLPSAF:PL	0/1/1/1/1/1:4,14:19:2:5:0.833:2258,70,32,12,2,0,721	SG	300	SPGI:CN16916	no hit		tr|Q9C587|Q9C587_ARATH	At5g22010 OS=Arabidopsis thaliana GN=At5g22010	unnamed protein product [Vitis vinifera]	No hit in this database		No hit in this database				No hit in this database		No hit in this database
Sp2_comp104702_c0_seq1	176	.	ATATTA	ATATTATTA	37.4	.	INDEL;DP=3;VDB=0.0170;AF1=1;AC1=2;DP4=0,0,2,1;MQ=28;FQ=-43.5	GT:PL:GQ	1/1:77,9,0:16											SAM	305	No hit in this database						No hit in this database		No hit in this database				No hit in this database		No hit in this database
Sp2_comp104704_c0_seq1	133	.	CCTTCTT	CCTT	215	.	INDEL;DP=10;VDB=0.0365;AF1=1;AC1=2;DP4=0,0,2,5;MQ=49;FQ=-55.5	GT:PL:GQ	1/1:255,21,0:39											SAM	201	SPGI:SN175488_1793_3059			-No-Hit-		---NA---	No hit in this database		No hit in this database				No hit in this database		No hit in this database
Sp2_comp1047045_c0_seq1	294	.	GTTTTT	GTTTT	17.5	.	INDEL;DP=4;VDB=0.0333;AF1=1;AC1=2;DP4=0,0,1,2;MQ=45;FQ=-43.5	GT:PL:GQ	1/1:57,9,0:15											SAM	422	SPGI:SNFRFM4LP02TZ8KJ			-No-Hit-		---NA---	No hit in this database		No hit in this database				No hit in this database		No hit in this database
Sp2_comp104705_c0_seq1	201	.	A	ATAAATTT	209	.	INDEL;DP=15;VDB=0.0003;AF1=1;AC1=2;DP4=0,0,3,5;MQ=47;FQ=-58.5	GT:PL:GQ	1/1:250,24,0:45											SAM	437	No hit in this database						No hit in this database		No hit in this database				No hit in this database		No hit in this database
Sp2_comp104705_c0_seq1	204	.	AA	AATTTA	93.5	.	INDEL;DP=11;VDB=0.0001;AF1=1;AC1=2;DP4=0,0,3,4;MQ=46;FQ=-55.5	GT:PL:GQ	1/1:134,21,0:39											SAM	437	No hit in this database						No hit in this database		No hit in this database				No hit in this database		No hit in this database
Sp2_comp104705_c0_seq1	205	.	A	ATTT	32.7	.	INDEL;DP=11;VDB=0.0001;AF1=1;AC1=2;DP4=0,0,1,4;MQ=47;FQ=-49.5	GT:PL:GQ	1/1:73,15,0:27											SAM	437	No hit in this database						No hit in this database		No hit in this database				No hit in this database		No hit in this database
Sp2_comp104722_c0_seq1	133	.	GT	G	140	.	INDEL;DP=6;VDB=0.0365;AF1=1;AC1=2;DP4=0,0,4,2;MQ=49;FQ=-52.5	GT:PL:GQ	1/1:180,18,0:33	Sp2_comp104722_c0_seq1	133	.	GT	G	239.36	PASS	AC=6;AF=1.00;AN=6;DP=8;FS=0.000;MLEAC=6;MLEAF=1.00;MQ=55.68;MQ0=0;QD=29.92	GT:AD:DP:GQ:MLPSAC:MLPSAF:PL	1/1/1/1/1/1:0,6:8:5:6:1.00:273,47,29,18,11,5,0	SG	241	No hit in this database						No hit in this database		No hit in this database				No hit in this database		No hit in this database
Sp2_comp104727_c0_seq1	207	.	AAAGTCCT	AAAGTCCTTGGAGAAGTCCT	214	.	INDEL;DP=12;VDB=0.0066;AF1=1;AC1=2;DP4=0,0,7,4;MQ=49;FQ=-67.5	GT:PL:GQ	1/1:255,33,0:63											SAM	274	No hit in this database						No hit in this database		No hit in this database				No hit in this database		No hit in this database
Sp2_comp1047326_c0_seq1	57	.	ATT	ATTT	3.25	.	INDEL;DP=1;AF1=1;AC1=2;DP4=0,0,1,0;MQ=60;FQ=-37.5	GT:PL:GQ	0/1:38,3,0:4											SAM	425	No hit in this database						No hit in this database		No hit in this database				No hit in this database		No hit in this database
Sp2_comp104738_c0_seq1	179	.	T	TA	33.4	.	INDEL;DP=3;VDB=0.0224;AF1=1;AC1=2;DP4=0,0,1,2;MQ=53;FQ=-43.5	GT:PL:GQ	1/1:73,9,0:16											SAM	305	SPGI:SNFRFM4LP02QIR8J			-No-Hit-		---NA---	No hit in this database		No hit in this database				No hit in this database		No hit in this database
Sp2_comp104743_c0_seq2	46	.	GATTA	GA	3.25	.	INDEL;DP=4;VDB=0.0082;AF1=0.5;AC1=1;DP4=2,1,0,1;MQ=55;FQ=5.09;PV4=1,0.00057,0.21,0	GT:PL:GQ	0/1:38,0,148:37											SAM	325	No hit in this database						No hit in this database		No hit in this database				No hit in this database		No hit in this database
Sp2_comp104746_c0_seq1	123	.	CCCT	CCCTCCT	49.5	.	INDEL;DP=4;VDB=0.0199;AF1=0.5;AC1=1;DP4=1,1,1,1;MQ=50;FQ=43;PV4=1,1,0.21,0.21	GT:PL:GQ	0/1:87,0,78:80											SAM	203	No hit in this database						No hit in this database		No hit in this database				No hit in this database		No hit in this database
Sp2_comp10476_c0_seq1	172	.	TTTCCAA	TTTCCAAGTTCCAA	12.7	.	INDEL;DP=1;AF1=1;AC1=2;DP4=0,0,1,0;MQ=50;FQ=-37.5	GT:PL:GQ	1/1:50,3,0:5											SAM	284	No hit in this database						No hit in this database		No hit in this database				No hit in this database		No hit in this database
Sp2_comp10476_c0_seq1	54	.	ACTTTTA	ACTTTTAATCTTTTA	39.5	.	INDEL;DP=4;VDB=0.0143;AF1=0.5;AC1=1;DP4=1,1,1,1;MQ=53;FQ=42.5;PV4=1,1,0.037,0.3	GT:PL:GQ	0/1:77,0,108:80											SAM	284	No hit in this database						No hit in this database		No hit in this database				No hit in this database		No hit in this database
Sp2_comp1047686_c0_seq1	44	.	TAG	TAGCAG	67.7	.	INDEL;DP=12;VDB=0.0004;AF1=1;AC1=2;DP4=0,0,0,5;MQ=56;FQ=-49.5	GT:PL:GQ	1/1:108,15,0:27											SAM	274	No hit in this database						No hit in this database		No hit in this database				No hit in this database		No hit in this database
Sp2_comp104781_c0_seq1	68	.	GGT	GGTACATAGGAGT	23.2	.	INDEL;DP=5;VDB=0.0033;AF1=1;AC1=2;DP4=0,0,2,0;MQ=42;FQ=-40.5	GT:PL:GQ	1/1:62,6,0:10											SAM	324	No hit in this database						No hit in this database		No hit in this database				No hit in this database		No hit in this database
Sp2_comp1047982_c0_seq1	121	.	ATATTA	ATATTATTA	71.4	.	INDEL;DP=5;VDB=0.0399;AF1=1;AC1=2;DP4=0,0,1,2;MQ=50;FQ=-43.5	GT:PL:GQ	1/1:111,9,0:16											SAM	213	SPGI:CN26145	UniRef100_Q9AVU3	GATA-1 zinc finger protein n=1 Tax=Nicotiana tabacum RepID=Q9AVU3_TOBAC	-No-Hit-	No Matching Hit found	gata-1 zinc finger protein	No hit in this database		No hit in this database				No hit in this database		No hit in this database
Sp2_comp1048_c0_seq1	115	.	GTTTTTT	GTTTTT	58.5	.	INDEL;DP=173;VDB=0.0244;AF1=1;AC1=2;DP4=0,0,18,2;MQ=37;FQ=-94.5	GT:PL:GQ	1/1:99,60,0:99	Sp2_comp1048_c0_seq1	115	.	GT	G	5160.86	PASS	AC=6;AF=1.00;AN=6;DP=153;FS=0.000;MLEAC=6;MLEAF=1.00;MQ=59.06;MQ0=0;QD=33.73;RPA=6,5;RU=T;STR	GT:AD:DP:GQ:MLPSAC:MLPSAF:PL	1/1/1/1/1/1:0,145:152:99:6:1.00:5196,1121,688,435,254,114,0	SG	218	No hit in this database						No hit in this database		No hit in this database				No hit in this database		No hit in this database
Sp2_comp104807_c0_seq2	135	.	CCCGCC	CCCGCCGCC	42.2	.	INDEL;DP=2;VDB=0.0192;AF1=1;AC1=2;DP4=0,0,2,0;MQ=60;FQ=-40.5	GT:PL:GQ	1/1:81,6,0:10											SAM	425	No hit in this database						gi|460412773|ref|XP_004251772.1|	PREDICTED: uncharacterized protein LOC101248846 [Solanum lycopersicum]	AT5G35110.1			unknown protein; BEST Arabidopsis thaliana protein match is: unknown protein (TAIR:AT2G46490.1); Has 1807 Blast hits to 1807 proteins in 277 species: Archae - 0; Bacteria - 0; Metazoa - 736; Fungi - 347; Plants - 385; Viruses - 0; Other Eukaryotes - 339 (source: NCBI BLink).	cassava4.1_019728m|PACid:17974616	AT2G46490.1	PGSC0003DMP400053547|PACid:24416995	AT2G46490.1
Sp2_comp104807_c0_seq2	136	.	CCG	CCGTCG	22.5	.	INDEL;DP=2;VDB=0.0099;AF1=1;AC1=2;DP4=0,0,1,0;MQ=60;FQ=-37.5	GT:PL:GQ	1/1:60,3,0:6											SAM	425	No hit in this database						gi|460412773|ref|XP_004251772.1|	PREDICTED: uncharacterized protein LOC101248846 [Solanum lycopersicum]	AT5G35110.1			unknown protein; BEST Arabidopsis thaliana protein match is: unknown protein (TAIR:AT2G46490.1); Has 1807 Blast hits to 1807 proteins in 277 species: Archae - 0; Bacteria - 0; Metazoa - 736; Fungi - 347; Plants - 385; Viruses - 0; Other Eukaryotes - 339 (source: NCBI BLink).	cassava4.1_019728m|PACid:17974616	AT2G46490.1	PGSC0003DMP400053547|PACid:24416995	AT2G46490.1
Sp2_comp10481_c0_seq1	150	.	AAAGTCAA	AAA	101	.	INDEL;DP=4;VDB=0.0110;AF1=0.5;AC1=1;DP4=0,1,2,1;MQ=53;FQ=5.09;PV4=1,0.001,1,0.29	GT:PL:GQ	0/1:139,0,38:41											SAM	338	No hit in this database						No hit in this database		No hit in this database				No hit in this database		No hit in this database
Sp2_comp104810_c0_seq1	506	.	CGTT	C	4.42	.	INDEL;DP=1;AF1=1;AC1=2;DP4=0,0,1,0;MQ=50;FQ=-37.5	GT:PL:GQ	0/1:40,3,0:3											SAM	670	No hit in this database						No hit in this database		No hit in this database				No hit in this database		No hit in this database
Sp2_comp104824_c0_seq1	63	.	TTC	TTCGATC	22.5	.	INDEL;DP=1;AF1=1;AC1=2;DP4=0,0,1,0;MQ=60;FQ=-37.5	GT:PL:GQ	1/1:60,3,0:6											SAM	207	No hit in this database						No hit in this database		No hit in this database				No hit in this database		No hit in this database
Sp2_comp104828_c0_seq1	138	.	CA	CAA	59.6	.	INDEL;DP=5;VDB=0.0398;AF1=0.5207;AC1=1;DP4=0,1,2,1;MQ=43;FQ=-23.5;PV4=1,1,1,1	GT:PL:GQ	0/1:97,0,11:14											SAM	288	No hit in this database						No hit in this database		No hit in this database				No hit in this database		No hit in this database
Sp2_comp104830_c0_seq1	86	.	A	AG	178.79	PASS	AC=6;AF=1.00;AN=6;DP=6;FS=0.000;MLEAC=6;MLEAF=1.00;MQ=60.00;MQ0=0;QD=29.80;RPA=1,2;RU=G;STR	GT:AD:DP:GQ:MLPSAC:MLPSAF:PL	1/1/1/1/1/1:0,5:6:4:6:1.00:212,39,24,15,9,4,0											GATK	242	No hit in this database						No hit in this database		No hit in this database				No hit in this database		No hit in this database
Sp2_comp104835_c0_seq1	327	.	CTTTT	CTTT	7.15	.	INDEL;DP=2;VDB=0.0099;AF1=1;AC1=2;DP4=0,0,0,2;MQ=50;FQ=-40.5	GT:PL:GQ	1/1:45,6,0:7											SAM	341	No hit in this database						gi|192383221|gb|ACF04633.1|	exocyst subunit Exo70-interacting protein Roh1 [Nicotiana tabacum]	AT1G63930.1	from the Czech 'roh' meaning 'corner'		from the Czech 'roh' meaning 'corner' (ROH1); CONTAINS InterPro DOMAIN/s: Protein BYPASS related (InterPro:IPR008511); BEST Arabidopsis thaliana protein match is: Protein of unknown function (DUF793) (TAIR:AT4G23530.1); Has 150 Blast hits to 147 proteins in 21 species: Archae - 0; Bacteria - 0; Metazoa - 3; Fungi - 1; Plants - 145; Viruses - 0; Other Eukaryotes - 1 (source: NCBI BLink).	cassava4.1_009496m|PACid:17993217	from the Czech \'roh\' meaning \'corner\'	PGSC0003DMP400021805|PACid:24391353	from the Czech \'roh\' meaning \'corner\'
Sp2_comp1048464_c0_seq1	53	.	GAC	GACCATTCAC	22.5	.	INDEL;DP=1;AF1=1;AC1=2;DP4=0,0,1,0;MQ=60;FQ=-37.5	GT:PL:GQ	1/1:60,3,0:6											SAM	386	No hit in this database						No hit in this database		No hit in this database				No hit in this database		No hit in this database
Sp2_comp1048627_c0_seq1	89	.	ACATTATAAATAGGCA	ACA	156	.	INDEL;DP=7;VDB=0.0190;AF1=1;AC1=2;DP4=0,0,3,2;MQ=45;FQ=-49.5	GT:PL:GQ	1/1:196,15,0:27	Sp2_comp1048627_c0_seq1	89	.	ACATTATAAATAGG	A	965.08	PASS	AC=6;AF=1.00;AN=6;DP=9;FS=0.000;MLEAC=6;MLEAF=1.00;MQ=60.00;MQ0=0;QD=24.75	GT:AD:DP:GQ:MLPSAC:MLPSAF:PL	1/1/1/1/1/1:0,7:9:6:6:1.00:999,54,33,21,12,6,0	SG	270	No hit in this database						No hit in this database		No hit in this database				No hit in this database		No hit in this database
Sp2_comp104864_c0_seq1	176	.	GGCCTAA	GGCCTAAGCCTAA	3.8	.	INDEL;DP=15;VDB=0.0014;AF1=0.5;AC1=1;DP4=0,3,0,2;MQ=44;FQ=5.8;PV4=1,1,0.14,1	GT:PL:GQ	0/1:39,0,81:38											SAM	213	No hit in this database						No hit in this database		No hit in this database				No hit in this database		No hit in this database
Sp2_comp104874_c0_seq1	54	.	ATATATGCGCTAGATTT	AT	5.08	.	INDEL;DP=3;VDB=0.0156;AF1=0.5;AC1=1;DP4=1,1,1,0;MQ=57;FQ=7.36;PV4=1,0,0,1	GT:PL:GQ	0/1:41,0,111:41											SAM	311	No hit in this database						No hit in this database		No hit in this database				No hit in this database		No hit in this database
Sp2_comp104881_c0_seq1	186	.	TAAGCCTTCAA	T	214	.	INDEL;DP=10;VDB=0.0384;AF1=1;AC1=2;DP4=0,0,5,3;MQ=48;FQ=-58.5	GT:PL:GQ	1/1:255,24,0:45	Sp2_comp104881_c0_seq1	186	.	TAAGCCTTCAA	T	1148.75	PASS	AC=6;AF=1.00;AN=6;DP=11;FS=0.000;MLEAC=6;MLEAF=1.00;MQ=60.00;MQ0=0;QD=31.33	GT:AD:DP:GQ:MLPSAC:MLPSAF:PL	1/1/1/1/1/1:0,9:10:7:6:1.00:1183,70,43,27,16,7,0	SG	290	No hit in this database						No hit in this database		No hit in this database				No hit in this database		No hit in this database
Sp2_comp104881_c0_seq1	184	.	TTTAAGCCTTC	T	139	.	INDEL;DP=11;VDB=0.0384;AF1=1;AC1=2;DP4=0,1,3,3;MQ=44;FQ=-46.5;PV4=1,0.023,1,1	GT:PL:GQ	1/1:179,12,0:21											SAM	290	No hit in this database						No hit in this database		No hit in this database				No hit in this database		No hit in this database
Sp2_comp104881_c0_seq1	245	.	CTAATA	CTAATAAGTAATA	214	.	INDEL;DP=9;VDB=0.0118;AF1=1;AC1=2;DP4=0,0,3,5;MQ=46;FQ=-58.5	GT:PL:GQ	1/1:255,24,0:45											SAM	290	No hit in this database						No hit in this database		No hit in this database				No hit in this database		No hit in this database
Sp2_comp104902_c0_seq1	38	.	GATGT	GATGTATGT	8.19	.	INDEL;DP=1;AF1=1;AC1=2;DP4=0,0,1,0;MQ=45;FQ=-37.5	GT:PL:GQ	1/1:45,3,0:4											SAM	248	SPGI:SNFRFM4LP02P2ETG			-No-Hit-		---NA---	No hit in this database		No hit in this database				No hit in this database		No hit in this database
Sp2_comp1049248_c0_seq1	361	.	CTT	CTTAGGCTGGTTTCAGTT	214	.	INDEL;DP=37;VDB=0.0216;AF1=1;AC1=2;DP4=0,0,5,15;MQ=37;FQ=-94.5	GT:PL:GQ	1/1:255,60,0:99											SAM	433	No hit in this database						gi|508722583|gb|EOY14480.1|	Calcium-binding EF-hand family protein, putative [Theobroma cacao]	AT1G73630.1	EF hand calcium-binding protein family		EF hand calcium-binding protein family; FUNCTIONS IN: calcium ion binding; INVOLVED IN: biological_process unknown; LOCATED IN: cytoplasm; EXPRESSED IN: 24 plant structures; EXPRESSED DURING: 14 growth stages; CONTAINS InterPro DOMAIN/s: EF-Hand 1, calcium-binding site (InterPro:IPR018247), EF-HAND 2 (InterPro:IPR018249), EF-hand-like domain (InterPro:IPR011992), Calcium-binding EF-hand (InterPro…	cassava4.1_020266m|PACid:17983961	Calcium-binding EF-hand family protein	PGSC0003DMP400007922|PACid:24417200	EF hand calcium-binding protein family
Sp2_comp1049248_c0_seq1	66	.	TACACACACA	TACACACA	217	.	INDEL;DP=75;VDB=0.0216;AF1=0.5;AC1=1;DP4=23,17,13,18;MQ=50;FQ=217;PV4=0.24,0.00013,1,0.068	GT:PL:GQ	0/1:255,0,255:99											SAM	433	No hit in this database						gi|508722583|gb|EOY14480.1|	Calcium-binding EF-hand family protein, putative [Theobroma cacao]	AT1G73630.1	EF hand calcium-binding protein family		EF hand calcium-binding protein family; FUNCTIONS IN: calcium ion binding; INVOLVED IN: biological_process unknown; LOCATED IN: cytoplasm; EXPRESSED IN: 24 plant structures; EXPRESSED DURING: 14 growth stages; CONTAINS InterPro DOMAIN/s: EF-Hand 1, calcium-binding site (InterPro:IPR018247), EF-HAND 2 (InterPro:IPR018249), EF-hand-like domain (InterPro:IPR011992), Calcium-binding EF-hand (InterPro…	cassava4.1_020266m|PACid:17983961	Calcium-binding EF-hand family protein	PGSC0003DMP400007922|PACid:24417200	EF hand calcium-binding protein family
Sp2_comp104928_c0_seq1	109	.	CCCAAATCGCACCCTCCTTCGATGCCTT	C	13.7	.	INDEL;DP=4;VDB=0.0300;AF1=0.5;AC1=1;DP4=1,1,0,1;MQ=54;FQ=16.6;PV4=1,1,1,1	GT:PL:GQ	0/1:51,0,91:54											SAM	214	No hit in this database						No hit in this database		No hit in this database				No hit in this database		No hit in this database
Sp2_comp10493_c0_seq2	253	.	C	CT	9.9	.	INDEL;DP=3;VDB=0.0040;AF1=1;AC1=2;DP4=0,0,3,0;MQ=48;FQ=-43.5	GT:PL:GQ	1/1:49,9,0:12											SAM	391	No hit in this database						No hit in this database		No hit in this database				No hit in this database		No hit in this database
Sp2_comp1049303_c0_seq1	161	.	G	GGA	128	.	INDEL;DP=7;VDB=0.0014;AF1=1;AC1=2;DP4=0,0,2,2;MQ=46;FQ=-46.5	GT:PL:GQ	1/1:168,12,0:21	Sp2_comp1049303_c0_seq1	161	.	G	GGA	575.43	PASS	AC=6;AF=1.00;AN=6;DP=11;FS=0.000;MLEAC=6;MLEAF=1.00;MQ=57.29;MQ0=0;QD=31.17	GT:AD:DP:GQ:MLPSAC:MLPSAF:PL	1/1/1/1/1/1:0,11:11:9:6:1.00:610,86,52,33,19,9,0	SG	275	No hit in this database						gi|330927069|ref|XP_003301726.1|	60S ribosomal protein L27 [Pyrenophora teres f. teres 0-1]	AT2G32220.1	Ribosomal L27e protein family		Ribosomal L27e protein family; FUNCTIONS IN: structural constituent of ribosome; INVOLVED IN: translation; LOCATED IN: ribosome, cytosolic large ribosomal subunit, intracellular, membrane; EXPRESSED IN: 20 plant structures; EXPRESSED DURING: 13 growth stages; CONTAINS InterPro DOMAIN/s: Ribosomal protein L27e, conserved site (InterPro:IPR018262), Ribosomal protein L27e (InterPro:IPR001141); BEST …	cassava4.1_018264m|PACid:17974583	Ribosomal L27e protein family	PGSC0003DMP400020814|PACid:24415000	Ribosomal L27e protein family
Sp2_comp104943_c0_seq1	397	.	GAAAAAA	GAAAAAAA	81.5	.	INDEL;DP=12;VDB=0.0322;AF1=1;AC1=2;DP4=0,0,6,5;MQ=50;FQ=-67.5	GT:PL:GQ	1/1:122,33,0:63	Sp2_comp104943_c0_seq1	397	.	G	GA	425.21	PASS	AC=6;AF=1.00;AN=6;DP=14;FS=0.000;MLEAC=6;MLEAF=1.00;MQ=60.00;MQ0=0;QD=30.37;RPA=6,7;RU=A;STR	GT:AD:DP:GQ:MLPSAC:MLPSAF:PL	1/1/1/1/1/1:0,14:14:11:6:1.00:460,109,67,42,25,11,0	SG	494	No hit in this database						gi|255559390|ref|XP_002520715.1|	Late embryogenesis abundant protein D-34, putative [Ricinus communis]	AT3G22490.1	Seed maturation protein		Seed maturation protein; CONTAINS InterPro DOMAIN/s: Seed maturation protein (InterPro:IPR007011); BEST Arabidopsis thaliana protein match is: Seed maturation protein (TAIR:AT3G22500.1); Has 198 Blast hits to 183 proteins in 40 species: Archae - 2; Bacteria - 41; Metazoa - 7; Fungi - 0; Plants - 144; Viruses - 3; Other Eukaryotes - 1 (source: NCBI BLink).	cassava4.1_033303m|PACid:17986199	Seed maturation protein	PGSC0003DMP400038956|PACid:24420426	Seed maturation protein
Sp2_comp104944_c0_seq2	138	.	TATAGGG	T	7.35	.	INDEL;DP=6;VDB=0.0164;AF1=1;AC1=2;DP4=0,0,1,0;MQ=44;FQ=-37.5	GT:PL:GQ	1/1:44,3,0:4	Sp2_comp104944_c0_seq2	138	.	TATAGGG	T	1110.31	PASS	AC=6;AF=1.00;AN=6;DP=13;FS=0.000;MLEAC=6;MLEAF=1.00;MQ=60.00;MQ0=0;QD=33.22	GT:AD:DP:GQ:MLPSAC:MLPSAF:PL	1/1/1/1/1/1:0,12:13:10:6:1.00:1145,93,57,36,21,10,0	SG	322	No hit in this database						No hit in this database		No hit in this database				No hit in this database		No hit in this database
Sp2_comp104944_c0_seq2	87	.	TAA	TA	23.2	.	INDEL;DP=15;VDB=0.0164;AF1=1;AC1=2;DP4=0,0,2,0;MQ=60;FQ=-40.5	GT:PL:GQ	1/1:62,6,0:10	Sp2_comp104944_c0_seq2	87	.	TA	T	729.03	PASS	AC=6;AF=1.00;AN=6;DP=18;FS=0.000;MLEAC=6;MLEAF=1.00;MQ=60.00;MQ0=0;QD=32.62;RPA=2,1;RU=A;STR	GT:AD:DP:GQ:MLPSAC:MLPSAF:PL	1/1/1/1/1/1:0,18:18:14:6:1.00:764,140,86,54,32,14,0	SG	322	No hit in this database						No hit in this database		No hit in this database				No hit in this database		No hit in this database
Sp2_comp104944_c0_seq2	96	.	TGAGGAGG	TGAGGAGGAGG	214	.	INDEL;DP=15;VDB=0.0164;AF1=1;AC1=2;DP4=0,0,3,5;MQ=50;FQ=-58.5	GT:PL:GQ	1/1:255,24,0:45	Sp2_comp104944_c0_seq2	96	.	T	TGAG	811.14	PASS	AC=6;AF=1.00;AN=6;DP=17;FS=0.000;MLEAC=6;MLEAF=1.00;MQ=60.00;MQ0=0;QD=28.92;RPA=2,3;RU=GAG;STR	GT:AD:DP:GQ:MLPSAC:MLPSAF:PL	1/1/1/1/1/1:0,15:17:12:6:1.00:846,117,72,45,26,12,0	SG	322	No hit in this database						No hit in this database		No hit in this database				No hit in this database		No hit in this database
Sp2_comp104946_c0_seq1	137	.	TACCAAATATAACCAAAT	TACCAAAT	152	.	INDEL;DP=8;VDB=0.0019;AF1=1;AC1=2;DP4=0,0,3,2;MQ=50;FQ=-49.5	GT:PL:GQ	1/1:192,15,0:27	Sp2_comp104946_c0_seq1	137	.	TACCAAATATA	T	598.79	PASS	AC=6;AF=1.00;AN=6;DP=7;FS=0.000;MLEAC=6;MLEAF=1.00;MQ=55.56;MQ0=0;QD=25.66	GT:AD:DP:GQ:MLPSAC:MLPSAF:PL	1/1/1/1/1/1:0,5:6:4:6:1.00:632,39,24,15,9,4,0	SG	326	No hit in this database						No hit in this database		No hit in this database				No hit in this database		No hit in this database
Sp2_comp104946_c0_seq1	169	.	CAA	C	267.36	PASS	AC=6;AF=1.00;AN=6;DP=7;FS=0.000;MLEAC=6;MLEAF=1.00;MQ=60.00;MQ0=0;QD=27.96;RPA=3,1;RU=A;STR	GT:AD:DP:GQ:MLPSAC:MLPSAF:PL	1/1/1/1/1/1:0,6:7:5:6:1.00:301,47,29,18,11,5,0											GATK	326	No hit in this database						No hit in this database		No hit in this database				No hit in this database		No hit in this database
Sp2_comp1049563_c0_seq1	113	.	ATTTT	ATTT	3.25	.	INDEL;DP=6;VDB=0.0042;AF1=0.5001;AC1=1;DP4=0,2,1,1;MQ=53;FQ=-4.11;PV4=1,0.0041,0.21,1	GT:PL:GQ	0/1:38,0,34:35											SAM	451	No hit in this database						No hit in this database		No hit in this database				No hit in this database		No hit in this database
Sp2_comp1049596_c0_seq1	44	.	AC	ACGC	22.5	.	INDEL;DP=1;AF1=1;AC1=2;DP4=0,0,1,0;MQ=60;FQ=-37.5	GT:PL:GQ	1/1:60,3,0:6											SAM	255	No hit in this database						No hit in this database		No hit in this database				No hit in this database		No hit in this database
Sp2_comp104963_c0_seq1	107	.	GACATACATA	GACATA	108	.	INDEL;DP=34;VDB=0.0025;AF1=0.5;AC1=1;DP4=7,13,2,3;MQ=46;FQ=111;PV4=1,3.9e-11,1,1	GT:PL:GQ	0/1:146,0,255:99	Sp2_comp104963_c0_seq1	107	.	GACAT	G	1443.63	PASS	AC=2;AF=0.333;AN=6;BaseQRankSum=1.261;DP=63;FS=2.243;MLEAC=2;MLEAF=0.333;MQ=59.45;MQ0=0;MQRankSum=1.553;QD=17.19;RPA=2,1;RU=ACAT;ReadPosRankSum=4.465;STR	GT:AD:DP:GQ:MLPSAC:MLPSAF:PL	0/0/0/0/1/1:34,23:63:3:2:0.333:1477,35,0,3,34,114,2147483647	SG	206	No hit in this database						No hit in this database		No hit in this database				No hit in this database		No hit in this database
Sp2_comp104963_c0_seq1	84	.	T	TTGA	1208.5	PASS	AC=4;AF=0.667;AN=6;BaseQRankSum=-0.053;DP=29;FS=1.792;MLEAC=4;MLEAF=0.667;MQ=59.15;MQ0=0;MQRankSum=0.637;QD=27.23;ReadPosRankSum=-0.106	GT:AD:DP:GQ:MLPSAC:MLPSAF:PL	0/0/1/1/1/1:7,21:29:1:4:0.667:1241,99,42,14,0,1,367											GATK	206	No hit in this database						No hit in this database		No hit in this database				No hit in this database		No hit in this database
Sp2_comp104963_c0_seq1	169	.	AATATATA	AATATA	214	.	INDEL;DP=32;VDB=0.0011;AF1=1;AC1=2;DP4=0,0,8,13;MQ=45;FQ=-97.5	GT:PL:GQ	1/1:255,63,0:99											SAM	206	No hit in this database						No hit in this database		No hit in this database				No hit in this database		No hit in this database
Sp2_comp104971_c0_seq1	18	.	ATTTTTTT	ATTTTTTTTTTTT,ATTTTTTTTTTTTT	19.5	.	INDEL;DP=3;VDB=0.0089;AF1=1;AC1=2;DP4=0,0,2,0;MQ=60;FQ=-37.5	GT:PL:GQ	1/1:111,57,54,57,0,54:6											SAM	622	SPGI:SNFRFM4LP02SZTCJ	UniRef100_B9FKB2	Putative uncharacterized protein n=1 Tax=Oryza sativa Japonica Group RepID=B9FKB2_ORYSJ	sp|O80928|DOF24_ARATH	Dof zinc finger protein DOF2.4 OS=Arabidopsis thaliana GN=DOF2.4	dof zinc finger protein	gi|502145082|ref|XP_004505871.1|	PREDICTED: dof zinc finger protein DOF3.6-like [Cicer arietinum]	AT1G07640.2	Dof-type zinc finger DNA-binding family protein	A member of the DOF transcription factors. Prominently expressed in the phloem of leaves and other organs. Expression is induced by wounding, MeJA and insect feeding. Upregulates glucosinolate biosynthesis.	OBP2; CONTAINS InterPro DOMAIN/s: Zinc finger, Dof-type (InterPro:IPR003851); BEST Arabidopsis thaliana protein match is: Dof-type zinc finger DNA-binding family protein (TAIR:AT2G28810.2); Has 1614 Blast hits to 1549 proteins in 88 species: Archae - 0; Bacteria - 4; Metazoa - 28; Fungi - 20; Plants - 1085; Viruses - 0; Other Eukaryotes - 477 (source: NCBI BLink).	cassava4.1_029949m|PACid:17976104	Dof-type zinc finger DNA-binding family protein	PGSC0003DMP400040516|PACid:24387917	OBF-binding protein 3
Sp2_comp104971_c0_seq1	66	.	AA	AATTA	8.18	.	INDEL;DP=12;VDB=0.0216;AF1=0.5;AC1=1;DP4=4,3,2,0;MQ=47;FQ=10.8;PV4=0.5,0.0019,0.33,1	GT:PL:GQ	0/1:45,0,231:47											SAM	622	SPGI:SNFRFM4LP02SZTCJ	UniRef100_B9FKB2	Putative uncharacterized protein n=1 Tax=Oryza sativa Japonica Group RepID=B9FKB2_ORYSJ	sp|O80928|DOF24_ARATH	Dof zinc finger protein DOF2.4 OS=Arabidopsis thaliana GN=DOF2.4	dof zinc finger protein	gi|502145082|ref|XP_004505871.1|	PREDICTED: dof zinc finger protein DOF3.6-like [Cicer arietinum]	AT1G07640.2	Dof-type zinc finger DNA-binding family protein	A member of the DOF transcription factors. Prominently expressed in the phloem of leaves and other organs. Expression is induced by wounding, MeJA and insect feeding. Upregulates glucosinolate biosynthesis.	OBP2; CONTAINS InterPro DOMAIN/s: Zinc finger, Dof-type (InterPro:IPR003851); BEST Arabidopsis thaliana protein match is: Dof-type zinc finger DNA-binding family protein (TAIR:AT2G28810.2); Has 1614 Blast hits to 1549 proteins in 88 species: Archae - 0; Bacteria - 4; Metazoa - 28; Fungi - 20; Plants - 1085; Viruses - 0; Other Eukaryotes - 477 (source: NCBI BLink).	cassava4.1_029949m|PACid:17976104	Dof-type zinc finger DNA-binding family protein	PGSC0003DMP400040516|PACid:24387917	OBF-binding protein 3
Sp2_comp104972_c0_seq1	59	.	AAGCAAGAG	A	215	.	INDEL;DP=9;VDB=0.0019;AF1=1;AC1=2;DP4=0,0,4,3;MQ=47;FQ=-55.5	GT:PL:GQ	1/1:255,21,0:39											SAM	335	SPGI:SNFRFM4LP02QDRYR	UniRef100_B9H425	Predicted protein n=1 Tax=Populus trichocarpa RepID=B9H425_POPTR	tr|Q9FNN8|Q9FNN8_ARATH	Cleft lip and palate associated transmembrane protein-like OS=Arabidopsis thaliana GN=At5g08500	---NA---	No hit in this database		No hit in this database				No hit in this database		No hit in this database
Sp2_comp104974_c0_seq1	168	.	CTTTT	CTTT	193	.	INDEL;DP=51;VDB=0.0006;AF1=1;AC1=2;DP4=0,0,5,34;MQ=48;FQ=-152	GT:PL:GQ	1/1:234,117,0:99	Sp2_comp104974_c0_seq1	168	.	CT	C	1799.86	PASS	AC=6;AF=1.00;AN=6;DP=52;FS=0.000;MLEAC=6;MLEAF=1.00;MQ=60.00;MQ0=0;QD=34.61;RPA=4,3;RU=T;STR	GT:AD:DP:GQ:MLPSAC:MLPSAF:PL	1/1/1/1/1/1:0,47:52:37:6:1.00:1835,366,224,141,83,37,0	SG	260	SPGI:SNFRFM4LP02Q5IX0			-No-Hit-		---NA---	No hit in this database		No hit in this database				No hit in this database		No hit in this database
Sp2_comp1049919_c0_seq1	176	.	AGGATAGAATTTGGATAGAA	AGGATAGAA	92.7	.	INDEL;DP=16;VDB=0.0392;AF1=1;AC1=2;DP4=0,0,2,3;MQ=33;FQ=-49.5	GT:PL:GQ	1/1:133,15,0:27	Sp2_comp1049919_c0_seq1	176	.	AGGATAGAATTT	A	1542.3	PASS	AC=6;AF=1.00;AN=6;DP=17;FS=0.000;MLEAC=6;MLEAF=1.00;MQ=58.25;MQ0=0;QD=24.74	GT:AD:DP:GQ:MLPSAC:MLPSAF:PL	1/1/1/1/1/1:0,13:16:10:6:1.00:1577,101,62,39,23,10,0	SG	417	No hit in this database						No hit in this database		No hit in this database				No hit in this database		No hit in this database
Sp2_comp1049919_c0_seq1	344	.	ATTGCTTGATTTGCTT	ATTGCTT	215	.	INDEL;DP=8;VDB=0.0042;AF1=1;AC1=2;DP4=0,0,3,4;MQ=50;FQ=-55.5	GT:PL:GQ	1/1:255,21,0:39											SAM	417	No hit in this database						No hit in this database		No hit in this database				No hit in this database		No hit in this database
Sp2_comp104992_c0_seq1	81	.	G	GATT	323.36	PASS	AC=6;AF=1.00;AN=6;DP=6;FS=0.000;MLEAC=6;MLEAF=1.00;MQ=60.00;MQ0=0;QD=30.73;RPA=1,2;RU=ATT;STR	GT:AD:DP:GQ:MLPSAC:MLPSAF:PL	1/1/1/1/1/1:0,6:6:5:6:1.00:357,47,29,18,11,5,0											GATK	423	No hit in this database						gi|255540357|ref|XP_002511243.1|	3'-N-debenzoyl-2'-deoxytaxol N-benzoyltransferase, putative [Ricinus communis]	AT1G24430.1	HXXXD-type acyl-transferase family protein		HXXXD-type acyl-transferase family protein; FUNCTIONS IN: transferase activity, transferring acyl groups other than amino-acyl groups, transferase activity; INVOLVED IN: N-terminal protein myristoylation; LOCATED IN: cellular_component unknown; EXPRESSED IN: hypocotyl, root; CONTAINS InterPro DOMAIN/s: Transferase (InterPro:IPR003480); BEST Arabidopsis thaliana protein match is: HXXXD-type acyl-t…	cassava4.1_009083m|PACid:17975929	HXXXD-type acyl-transferase family protein	PGSC0003DMP400012401|PACid:24388708	HXXXD-type acyl-transferase family protein
Sp2_comp1050135_c0_seq1	65	.	ATCTTT	AT	81.2	.	INDEL;DP=2;VDB=0.0112;AF1=1;AC1=2;DP4=0,0,1,1;MQ=60;FQ=-40.5	GT:PL:GQ	1/1:120,6,0:10											SAM	329	No hit in this database						No hit in this database		No hit in this database				No hit in this database		No hit in this database
Sp2_comp105022_c0_seq1	237	.	GTTCTT	GTT	39.5	.	INDEL;DP=4;VDB=0.0333;AF1=0.5004;AC1=1;DP4=1,0,2,0;MQ=44;FQ=-7.4;PV4=1,1,1,1	GT:PL:GQ	0/1:77,0,28:31											SAM	316	No hit in this database						No hit in this database		No hit in this database				No hit in this database		No hit in this database
Sp2_comp105022_c0_seq1	34	.	CAAAAAAAAA	CAAAAAAA	40	.	INDEL;DP=5;VDB=0.0003;AF1=1;AC1=2;DP4=0,0,2,2;MQ=58;FQ=-46.5	GT:PL:GQ	1/1:80,12,0:21											SAM	316	No hit in this database						No hit in this database		No hit in this database				No hit in this database		No hit in this database
Sp2_comp105022_c0_seq1	43	.	A	AAAAAG	22.5	.	INDEL;DP=5;VDB=0.0003;AF1=1;AC1=2;DP4=0,0,0,1;MQ=60;FQ=-37.5	GT:PL:GQ	1/1:60,3,0:6											SAM	316	No hit in this database						No hit in this database		No hit in this database				No hit in this database		No hit in this database
Sp2_comp1050299_c0_seq1	100	.	TGAACTTGCACATTTGTG	T	22.5	.	INDEL;DP=1;AF1=1;AC1=2;DP4=0,0,0,1;MQ=60;FQ=-37.5	GT:PL:GQ	1/1:60,3,0:6											SAM	420	No hit in this database						No hit in this database		No hit in this database				No hit in this database		No hit in this database
Sp2_comp1050322_c0_seq1	281	.	AGGGGGG	AGGGGGGG	22	.	INDEL;DP=4;VDB=0.0333;AF1=1;AC1=2;DP4=0,0,2,2;MQ=46;FQ=-46.5	GT:PL:GQ	1/1:62,12,0:21											SAM	430	No hit in this database						No hit in this database		No hit in this database				No hit in this database		No hit in this database
Sp2_comp1050322_c0_seq1	403	.	ATATGGAGTA	ATA	68.4	.	INDEL;DP=3;VDB=0.0000;AF1=1;AC1=2;DP4=0,0,0,3;MQ=43;FQ=-43.5	GT:PL:GQ	1/1:108,9,0:16											SAM	430	No hit in this database						No hit in this database		No hit in this database				No hit in this database		No hit in this database
Sp2_comp1050337_c0_seq1	271	.	CAAAGAGGTAGT	C	6.56	.	INDEL;DP=1;AF1=1;AC1=2;DP4=0,0,0,1;MQ=43;FQ=-37.5	GT:PL:GQ	1/1:43,3,0:4											SAM	340	No hit in this database						gi|147833071|emb|CAN62076.1|	hypothetical protein VITISV_015538 [Vitis vinifera]	No hit in this database				No hit in this database		PGSC0003DMP400046305|PACid:24393383	cysteine-rich RLK (RECEPTOR-like protein kinase) 8
Sp2_comp105035_c0_seq1	173	.	ATACCAC	ATACCACATTACCAC	45.2	.	INDEL;DP=2;VDB=0.0135;AF1=1;AC1=2;DP4=0,0,1,1;MQ=49;FQ=-40.5	GT:PL:GQ	1/1:84,6,0:10											SAM	254	No hit in this database						No hit in this database		No hit in this database				No hit in this database		No hit in this database
Sp2_comp105035_c0_seq1	47	.	GCACACA	GCACA	90.5	.	INDEL;DP=4;VDB=0.0015;AF1=0.5008;AC1=1;DP4=1,0,1,2;MQ=56;FQ=-9.98;PV4=1,1,1,0.33	GT:PL:GQ	0/1:128,0,25:28											SAM	254	No hit in this database						No hit in this database		No hit in this database				No hit in this database		No hit in this database
Sp2_comp105043_c0_seq1	406	.	A	ATCTAT	132	.	INDEL;DP=4;VDB=0.0313;AF1=1;AC1=2;DP4=0,0,1,3;MQ=49;FQ=-46.5	GT:PL:GQ	1/1:172,12,0:21											SAM	552	No hit in this database						No hit in this database		No hit in this database				No hit in this database		No hit in this database
Sp2_comp1050519_c0_seq1	132	.	TTTAC	TTTACGTTAC	217	.	INDEL;DP=29;VDB=0.0365;AF1=0.5;AC1=1;DP4=8,3,11,4;MQ=50;FQ=217;PV4=1,1,1,0.23	GT:PL:GQ	0/1:255,0,255:99	Sp2_comp1050519_c0_seq1	132	.	T	TTTACG	1151.69	PASS	AC=4;AF=0.667;AN=6;BaseQRankSum=0.994;DP=33;FS=0.000;MLEAC=4;MLEAF=0.667;MQ=60.00;MQ0=0;MQRankSum=0.061;QD=20.94;ReadPosRankSum=-1.237	GT:AD:DP:GQ:MLPSAC:MLPSAF:PL	0/0/1/1/1/1:12,19:33:3:4:0.667:1185,67,21,3,0,18,851	SG	658	No hit in this database						gi|255606674|ref|XP_002538611.1|	conserved hypothetical protein [Ricinus communis]	AT2G39380.1	exocyst subunit exo70 family protein H2	A member of EXO70 gene family, putative exocyst subunits, conserved in land plants. Arabidopsis thaliana contains 23 putative EXO70 genes, which can be classified into eight clusters on the phylogenetic tree.	exocyst subunit exo70 family protein H2 (EXO70H2); INVOLVED IN: exocytosis, vesicle docking involved in exocytosis; LOCATED IN: exocyst; EXPRESSED IN: leaf apex, hypocotyl, root, stamen; EXPRESSED DURING: 4 anthesis; CONTAINS InterPro DOMAIN/s: Exo70 exocyst complex subunit (InterPro:IPR004140); BEST Arabidopsis thaliana protein match is: exocyst subunit exo70 family protein H1 (TAIR:AT3G55150.1)…	cassava4.1_003455m|PACid:17986848	exocyst subunit exo70 family protein H4	PGSC0003DMP400041369|PACid:24401553	exocyst subunit exo70 family protein H4
Sp2_comp105052_c0_seq1	384	.	G	GCTAT	867.53	PASS	AC=4;AF=0.667;AN=6;BaseQRankSum=-0.198;DP=26;FS=7.395;MLEAC=4;MLEAF=0.667;MQ=60.00;MQ0=0;MQRankSum=1.444;QD=25.02;ReadPosRankSum=2.349	GT:AD:DP:GQ:MLPSAC:MLPSAF:PL	0/0/1/1/1/1:9,16:26:4:4:0.667:901,61,21,4,0,12,608											GATK	486	No hit in this database						gi|460416318|ref|XP_004253491.1|	PREDICTED: KDEL motif-containing protein 1-like, partial [Solanum lycopersicum]	AT3G48980.1	Arabidopsis thaliana protein of unknown function (DUF821)		CONTAINS InterPro DOMAIN/s: Lipopolysaccharide-modifying protein (InterPro:IPR006598), Protein of unknown function DUF821, CAP10-like (InterPro:IPR008539); BEST Arabidopsis thaliana protein match is: Arabidopsis thaliana protein of unknown function (DUF821) (TAIR:AT5G23850.1); Has 681 Blast hits to 670 proteins in 130 species: Archae - 0; Bacteria - 50; Metazoa - 231; Fungi - 111; Plants - 251; V…	cassava4.1_007061m|PACid:17975615	Arabidopsis thaliana protein of unknown function (DUF821)	PGSC0003DMP400037538|PACid:24387745	Arabidopsis thaliana protein of unknown function (DUF821)
Sp2_comp105052_c0_seq1	400	.	C	CTAA	739.17	PASS	AC=4;AF=0.667;AN=6;BaseQRankSum=1.732;DP=24;FS=10.667;MLEAC=4;MLEAF=0.667;MQ=60.00;MQ0=0;MQRankSum=0.787;QD=30.80;ReadPosRankSum=1.858	GT:AD:DP:GQ:MLPSAC:MLPSAF:PL	0/0/1/1/1/1:9,14:24:2:4:0.667:772,48,15,2,0,14,488											GATK	486	No hit in this database						gi|460416318|ref|XP_004253491.1|	PREDICTED: KDEL motif-containing protein 1-like, partial [Solanum lycopersicum]	AT3G48980.1	Arabidopsis thaliana protein of unknown function (DUF821)		CONTAINS InterPro DOMAIN/s: Lipopolysaccharide-modifying protein (InterPro:IPR006598), Protein of unknown function DUF821, CAP10-like (InterPro:IPR008539); BEST Arabidopsis thaliana protein match is: Arabidopsis thaliana protein of unknown function (DUF821) (TAIR:AT5G23850.1); Has 681 Blast hits to 670 proteins in 130 species: Archae - 0; Bacteria - 50; Metazoa - 231; Fungi - 111; Plants - 251; V…	cassava4.1_007061m|PACid:17975615	Arabidopsis thaliana protein of unknown function (DUF821)	PGSC0003DMP400037538|PACid:24387745	Arabidopsis thaliana protein of unknown function (DUF821)
Sp2_comp105071_c0_seq1	102	.	TG	TGG	64.5	.	INDEL;DP=5;VDB=0.0398;AF1=0.5032;AC1=1;DP4=0,1,1,2;MQ=53;FQ=-15.6;PV4=1,1,1,1	GT:PL:GQ	0/1:102,0,19:22											SAM	407	No hit in this database						No hit in this database		No hit in this database				No hit in this database		No hit in this database
Sp2_comp105078_c0_seq2	286	.	AC	ACC	4.42	.	INDEL;DP=6;VDB=0.0033;AF1=1;AC1=2;DP4=0,0,0,1;MQ=48;FQ=-37.5	GT:PL:GQ	0/1:40,3,0:3											SAM	381	No hit in this database						gi|460370689|ref|XP_004231182.1|	PREDICTED: putative ripening-related protein 1-like [Solanum lycopersicum]	No hit in this database				cassava4.1_032713m|PACid:17975653	cassava4.1_032713m	PGSC0003DMP400000080|PACid:24422902	PGSC0003DMP400000080
Sp2_comp105078_c0_seq2	287	.	C	CCAATT	4.42	.	INDEL;DP=2;VDB=0.0124;AF1=1;AC1=2;DP4=0,0,0,1;MQ=48;FQ=-37.5	GT:PL:GQ	0/1:40,3,0:3											SAM	381	No hit in this database						gi|460370689|ref|XP_004231182.1|	PREDICTED: putative ripening-related protein 1-like [Solanum lycopersicum]	No hit in this database				cassava4.1_032713m|PACid:17975653	cassava4.1_032713m	PGSC0003DMP400000080|PACid:24422902	PGSC0003DMP400000080
Sp2_comp105081_c0_seq1	180	.	C	CTTT	254.74	PASS	AC=5;AF=0.833;AN=6;BaseQRankSum=0.736;DP=6;FS=0.000;MLEAC=5;MLEAF=0.833;MQ=60.00;MQ0=0;MQRankSum=0.736;QD=30.02;RPA=2,5;RU=T;ReadPosRankSum=0.736;STR	GT:AD:DP:GQ:MLPSAC:MLPSAF:PL	0/1/1/1/1/1:1,5:5:2:5:0.833:287,28,14,6,2,0,18											GATK	372	No hit in this database						No hit in this database		No hit in this database				No hit in this database		No hit in this database
Sp2_comp105081_c0_seq1	187	.	T	TTC	215.71	PASS	AC=5;AF=0.833;AN=6;BaseQRankSum=0.736;DP=6;FS=0.000;MLEAC=5;MLEAF=0.833;MQ=60.00;MQ0=0;MQRankSum=-0.736;QD=29.84;ReadPosRankSum=-0.736	GT:AD:DP:GQ:MLPSAC:MLPSAF:PL	0/1/1/1/1/1:1,5:6:2:5:0.833:248,28,14,6,2,0,27											GATK	372	No hit in this database						No hit in this database		No hit in this database				No hit in this database		No hit in this database
Sp2_comp105081_c0_seq1	173	.	TTCTTTTCTTCT	TT	12.7	.	INDEL;DP=6;VDB=0.0164;AF1=1;AC1=2;DP4=0,0,0,1;MQ=50;FQ=-37.5	GT:PL:GQ	1/1:50,3,0:5											SAM	372	No hit in this database						No hit in this database		No hit in this database				No hit in this database		No hit in this database
Sp2_comp105081_c0_seq1	339	.	AGGT	A	41.2	.	INDEL;DP=2;VDB=0.0196;AF1=1;AC1=2;DP4=0,0,2,0;MQ=45;FQ=-40.5	GT:PL:GQ	1/1:80,6,0:10											SAM	372	No hit in this database						No hit in this database		No hit in this database				No hit in this database		No hit in this database
Sp2_comp1050814_c0_seq1	45	.	ACTC	ACTCTC	81.2	.	INDEL;DP=2;VDB=0.0139;AF1=1;AC1=2;DP4=0,0,1,1;MQ=60;FQ=-40.5	GT:PL:GQ	1/1:120,6,0:10											SAM	372	No hit in this database						No hit in this database		No hit in this database				No hit in this database		No hit in this database
Sp2_comp105088_c0_seq1	332	.	AC	A	52.4	.	INDEL;DP=5;VDB=0.0393;AF1=1;AC1=2;DP4=0,0,1,2;MQ=50;FQ=-43.5	GT:PL:GQ	1/1:92,9,0:16											SAM	522	SPGI:CN12410	UniRef100_UPI0001983BD9	PREDICTED: hypothetical protein n=1 Tax=Vitis vinifera RepID=UPI0001983BD9	tr|Q9SRV6|Q9SRV6_ARATH	F20H23.18 protein OS=Arabidopsis thaliana GN=F20H23.18	ankyrin repeat family protein regulator of chromos	No hit in this database		No hit in this database				No hit in this database		No hit in this database
Sp2_comp105088_c0_seq1	357	.	TTGT	TT	3.25	.	INDEL;DP=4;VDB=0.0041;AF1=0.5;AC1=1;DP4=1,2,0,1;MQ=50;FQ=5.09;PV4=1,1,1,1	GT:PL:GQ	0/1:38,0,87:37											SAM	522	SPGI:CN12410	UniRef100_UPI0001983BD9	PREDICTED: hypothetical protein n=1 Tax=Vitis vinifera RepID=UPI0001983BD9	tr|Q9SRV6|Q9SRV6_ARATH	F20H23.18 protein OS=Arabidopsis thaliana GN=F20H23.18	ankyrin repeat family protein regulator of chromos	No hit in this database		No hit in this database				No hit in this database		No hit in this database
Sp2_comp1050969_c0_seq1	433	.	CT	C	35.2	.	INDEL;DP=2;VDB=0.0147;AF1=1;AC1=2;DP4=0,0,1,1;MQ=50;FQ=-40.5	GT:PL:GQ	1/1:74,6,0:10											SAM	481	No hit in this database						No hit in this database		No hit in this database				No hit in this database		No hit in this database
Sp2_comp105112_c0_seq1	220	.	GAAAA	GAAA	7.15	.	INDEL;DP=2;VDB=0.0133;AF1=1;AC1=2;DP4=0,0,2,0;MQ=55;FQ=-40.5	GT:PL:GQ	1/1:45,6,0:7											SAM	388	No hit in this database						No hit in this database		No hit in this database				No hit in this database		No hit in this database
Sp2_comp105118_c0_seq1	86	.	ATTTTTTTTTTT	ATTTTTTTTTT	8.23	.	INDEL;DP=9;VDB=0.0400;AF1=1;AC1=2;DP4=0,0,2,5;MQ=47;FQ=-55.5	GT:PL:GQ	1/1:48,21,0:25	Sp2_comp105118_c0_seq1	86	.	AT	A	293.32	PASS	AC=3;AF=0.500;AN=6;BaseQRankSum=0.482;DP=79;FS=1.527;MLEAC=3;MLEAF=0.500;MQ=32.53;MQ0=0;MQRankSum=4.480;QD=3.71;RPA=11,10;RU=T;ReadPosRankSum=4.480;STR	GT:AD:DP:GQ:MLPSAC:MLPSAF:PL	0/0/0/1/1/1:14,14:31:7:3:0.500:327,36,7,0,7,35,307	SG	289	No hit in this database						No hit in this database		No hit in this database				No hit in this database		No hit in this database
Sp2_comp105119_c0_seq1	159	.	C	CT	13.4	.	INDEL;DP=2;VDB=0.0173;AF1=1;AC1=2;DP4=0,0,2,0;MQ=35;FQ=-40.5	GT:PL:GQ	1/1:52,6,0:9											SAM	249	No hit in this database						No hit in this database		No hit in this database				No hit in this database		No hit in this database
Sp2_comp105120_c0_seq1	384	.	CTT	CT	56.4	.	INDEL;DP=3;VDB=0.0219;AF1=1;AC1=2;DP4=0,0,1,2;MQ=48;FQ=-43.5	GT:PL:GQ	1/1:96,9,0:16											SAM	719	No hit in this database						No hit in this database		No hit in this database				No hit in this database		No hit in this database
Sp2_comp105120_c0_seq1	438	.	GACACAC	GACAC	59.4	.	INDEL;DP=3;VDB=0.0225;AF1=1;AC1=2;DP4=0,0,2,1;MQ=48;FQ=-43.5	GT:PL:GQ	1/1:99,9,0:16											SAM	719	No hit in this database						No hit in this database		No hit in this database				No hit in this database		No hit in this database
Sp2_comp105120_c0_seq1	701	.	TTAT	TT	10.8	.	INDEL;DP=1;AF1=1;AC1=2;DP4=0,0,1,0;MQ=48;FQ=-37.5	GT:PL:GQ	1/1:48,3,0:5											SAM	719	No hit in this database						No hit in this database		No hit in this database				No hit in this database		No hit in this database
Sp2_comp105120_c0_seq1	89	.	GTTCATA	GTTCATAACTTCATA	3.25	.	INDEL;DP=3;VDB=0.0183;AF1=0.5;AC1=1;DP4=1,1,1,0;MQ=53;FQ=5.09;PV4=1,0.29,0.26,1	GT:PL:GQ	0/1:38,0,101:37											SAM	719	No hit in this database						No hit in this database		No hit in this database				No hit in this database		No hit in this database
Sp2_comp1051223_c0_seq1	240	.	GTCT	GT	151	.	INDEL;DP=15;VDB=0.0305;AF1=1;AC1=2;DP4=0,0,1,4;MQ=46;FQ=-49.5	GT:PL:GQ	1/1:191,15,0:27	Sp2_comp1051223_c0_seq1	240	.	GTC	G	699.21	PASS	AC=6;AF=1.00;AN=6;DP=15;FS=0.000;MLEAC=6;MLEAF=1.00;MQ=59.93;MQ0=0;QD=33.87	GT:AD:DP:GQ:MLPSAC:MLPSAF:PL	1/1/1/1/1/1:0,14:15:11:6:1.00:734,109,67,42,25,11,0	SG	381	SPGI:SNFRFM4LP02R29XN			-No-Hit-		---NA---	No hit in this database		No hit in this database				No hit in this database		No hit in this database
Sp2_comp1051223_c0_seq1	203	.	GCTATAC	G	679.75	PASS	AC=6;AF=1.00;AN=6;DP=12;FS=0.000;MLEAC=6;MLEAF=1.00;MQ=59.92;MQ0=0;QD=28.32	GT:AD:DP:GQ:MLPSAC:MLPSAF:PL	1/1/1/1/1/1:0,9:12:7:6:1.00:714,70,43,27,16,7,0											GATK	381	SPGI:SNFRFM4LP02R29XN			-No-Hit-		---NA---	No hit in this database		No hit in this database				No hit in this database		No hit in this database
Sp2_comp1051223_c0_seq1	352	.	CG	C	20.5	.	INDEL;DP=4;VDB=0.0027;AF1=0.5;AC1=1;DP4=1,1,1,1;MQ=44;FQ=21.4;PV4=1,0.36,0.048,0.25	GT:PL:GQ	0/1:58,0,60:59											SAM	381	SPGI:SNFRFM4LP02R29XN			-No-Hit-		---NA---	No hit in this database		No hit in this database				No hit in this database		No hit in this database
Sp2_comp105152_c0_seq1	54	.	G	GAA	21.3	.	INDEL;DP=2;VDB=0.0190;AF1=1;AC1=2;DP4=0,0,1,1;MQ=60;FQ=-40.5	GT:PL:GQ	1/1:60,6,0:10											SAM	212	No hit in this database						No hit in this database		No hit in this database				No hit in this database		No hit in this database
Sp2_comp105153_c0_seq1	107	.	TTGTTTAAGTTGAAGTCTTGTGTTGCATGT	TTGT	12.7	.	INDEL;DP=2;VDB=0.0090;AF1=1;AC1=2;DP4=0,0,1,0;MQ=50;FQ=-37.5	GT:PL:GQ	1/1:50,3,0:5											SAM	496	SPGI:SNFRFM4LP02PWV01			-No-Hit-		---NA---	No hit in this database		No hit in this database				No hit in this database		No hit in this database
Sp2_comp105177_c1_seq1	114	.	T	TTTG	18.5	.	INDEL;DP=2;VDB=0.0120;AF1=1;AC1=2;DP4=0,0,0,1;MQ=60;FQ=-37.5	GT:PL:GQ	1/1:56,3,0:6											SAM	245	No hit in this database						No hit in this database		No hit in this database				No hit in this database		No hit in this database
Sp2_comp105177_c1_seq1	115	.	AA	AACA	10.8	.	INDEL;DP=2;VDB=0.0114;AF1=1;AC1=2;DP4=0,0,0,1;MQ=48;FQ=-37.5	GT:PL:GQ	1/1:48,3,0:5											SAM	245	No hit in this database						No hit in this database		No hit in this database				No hit in this database		No hit in this database
Sp2_comp105186_c0_seq1	142	.	GAGA	G	15589.9	PASS	AC=6;AF=1.00;AN=6;DP=245;FS=0.000;MLEAC=6;MLEAF=1.00;MQ=49.72;MQ0=0;QD=32.11;RPA=2,1;RU=AGA;STR	GT:AD:DP:GQ:MLPSAC:MLPSAF:PL	1/1/1/1/1/1:0,228:237:99:6:1.00:15625,1774,1088,686,401,181,0											GATK	235	SPGI:CN09270	UniRef100_UPI000198454A	PREDICTED: hypothetical protein isoform 1 n=1 Tax=Vitis vinifera RepID=UPI000198454A	tr|Q9LY61|Q9LY61_ARATH	Nematode resistance-like protein OS=Arabidopsis thaliana GN=F27K19_20	---NA---	No hit in this database		No hit in this database				No hit in this database		No hit in this database
Sp2_comp105186_c0_seq1	205	.	ATACTAGTA	ATA	214	.	INDEL;DP=150;VDB=0.0011;AF1=1;AC1=2;DP4=0,0,4,96;MQ=40;FQ=-290	GT:PL:GQ	1/1:255,255,0:99											SAM	235	SPGI:CN09270	UniRef100_UPI000198454A	PREDICTED: hypothetical protein isoform 1 n=1 Tax=Vitis vinifera RepID=UPI000198454A	tr|Q9LY61|Q9LY61_ARATH	Nematode resistance-like protein OS=Arabidopsis thaliana GN=F27K19_20	---NA---	No hit in this database		No hit in this database				No hit in this database		No hit in this database
Sp2_comp105204_c0_seq1	394	.	TCTACT	TCT	172	.	INDEL;DP=14;VDB=0.0343;AF1=0.5;AC1=1;DP4=2,5,4,2;MQ=50;FQ=175;PV4=0.29,0.21,0.07,1	GT:PL:GQ	0/1:210,0,239:99	Sp2_comp105204_c0_seq1	394	.	TCTA	T	235.69	PASS	AC=2;AF=0.333;AN=6;BaseQRankSum=1.309;DP=13;FS=2.533;MLEAC=2;MLEAF=0.333;MQ=60.00;MQ0=0;MQRankSum=-0.244;QD=18.13;ReadPosRankSum=1.134	GT:AD:DP:GQ:MLPSAC:MLPSAF:PL	0/0/0/0/1/1:7,5:13:0:2:0.333:267,8,0,0,6,22,388	SG	554	No hit in this database						No hit in this database		No hit in this database				No hit in this database		No hit in this database
Sp2_comp1052353_c0_seq1	196	.	AC	A	3.25	.	INDEL;DP=1;AF1=1;AC1=2;DP4=0,0,1,0;MQ=50;FQ=-37.5	GT:PL:GQ	0/1:38,3,0:4											SAM	212	No hit in this database						No hit in this database		AT4G32140.1	EamA-like transporter family		EamA-like transporter family; FUNCTIONS IN: molecular_function unknown; INVOLVED IN: biological_process unknown; LOCATED IN: endomembrane system, membrane; EXPRESSED IN: 24 plant structures; EXPRESSED DURING: 13 growth stages; CONTAINS InterPro DOMAIN/s: Protein of unknown function DUF6, transmembrane (InterPro:IPR000620); BEST Arabidopsis thaliana protein match is: EamA-like transporter family (…	cassava4.1_009292m|PACid:17985729	EamA-like transporter family	No hit in this database
Sp2_comp1052441_c0_seq1	103	.	CA	C	850.13	PASS	AC=5;AF=0.833;AN=6;BaseQRankSum=0.125;DP=26;FS=0.000;MLEAC=5;MLEAF=0.833;MQ=57.13;MQ0=0;MQRankSum=1.463;QD=32.70;RPA=2,1;RU=A;ReadPosRankSum=1.798;STR	GT:AD:DP:GQ:MLPSAC:MLPSAF:PL	0/1/1/1/1/1:3,22:25:12:5:0.833:885,133,69,34,12,0,87											GATK	270	No hit in this database						No hit in this database		No hit in this database				No hit in this database		No hit in this database
Sp2_comp1052441_c0_seq1	124	.	AC	A	263	PASS	AC=2;AF=0.333;AN=6;BaseQRankSum=-1.493;DP=31;FS=3.532;MLEAC=2;MLEAF=0.333;MQ=58.15;MQ0=0;MQRankSum=0.769;QD=8.48;RPA=2,1;RU=C;ReadPosRankSum=0.724;STR	GT:AD:DP:GQ:MLPSAC:MLPSAF:PL	0/0/0/0/1/1:21,9:30:7:2:0.333:297,7,0,10,36,91,2147483647											GATK	270	No hit in this database						No hit in this database		No hit in this database				No hit in this database		No hit in this database
Sp2_comp105249_c0_seq1	29	.	G	GAGTTTTTTTT,GA	42.4	.	INDEL;DP=9;VDB=0.0006;AF1=1;AC1=2;DP4=0,0,6,3;MQ=41;FQ=-43.5	GT:PL:GQ	1/1:108,35,26,90,0,75:16											SAM	304	No hit in this database						No hit in this database		No hit in this database				No hit in this database		No hit in this database
Sp2_comp105276_c0_seq1	167	.	ACTT	ACTTAGCTT	189	.	INDEL;DP=7;VDB=0.0190;AF1=1;AC1=2;DP4=0,0,2,4;MQ=47;FQ=-52.5	GT:PL:GQ	1/1:229,18,0:33											SAM	238	No hit in this database						No hit in this database		No hit in this database				No hit in this database		No hit in this database
Sp2_comp1052912_c0_seq1	248	.	ACAAGATTGTTCAAG	ACAAG	114	.	INDEL;DP=8;VDB=0.0140;AF1=1;AC1=2;DP4=0,0,2,3;MQ=41;FQ=-49.5	GT:PL:GQ	1/1:154,15,0:27	Sp2_comp1052912_c0_seq1	248	.	ACAAGATTGTT	A	1378.43	PASS	AC=6;AF=1.00;AN=6;DP=12;FS=0.000;MLEAC=6;MLEAF=1.00;MQ=60.00;MQ0=0;QD=34.46	GT:AD:DP:GQ:MLPSAC:MLPSAF:PL	1/1/1/1/1/1:0,11:12:9:6:1.00:1413,86,52,33,19,9,0	SG	632	No hit in this database						No hit in this database		No hit in this database				No hit in this database		No hit in this database
Sp2_comp1052912_c0_seq1	315	.	CA	C	210.36	PASS	AC=6;AF=1.00;AN=6;DP=6;FS=0.000;MLEAC=6;MLEAF=1.00;MQ=60.00;MQ0=0;QD=28.69;RPA=3,2;RU=A;STR	GT:AD:DP:GQ:MLPSAC:MLPSAF:PL	1/1/1/1/1/1:0,6:6:5:6:1.00:244,47,29,18,11,5,0											GATK	632	No hit in this database						No hit in this database		No hit in this database				No hit in this database		No hit in this database
Sp2_comp1052931_c0_seq1	291	.	TA	TAA	4.42	.	INDEL;DP=1;AF1=1;AC1=2;DP4=0,0,0,1;MQ=45;FQ=-37.5	GT:PL:GQ	0/1:40,3,0:3											SAM	412	No hit in this database						No hit in this database		No hit in this database				No hit in this database		No hit in this database
Sp2_comp1053021_c0_seq1	90	.	TGAAACAGAAACAGAAAC	TGAAACAGAAAC	214	.	INDEL;DP=186;VDB=0.0345;AF1=1;AC1=2;DP4=0,0,30,109;MQ=49;FQ=-290	GT:PL:GQ	1/1:255,255,0:99	Sp2_comp1053021_c0_seq1	90	.	TGAAACA	T	7245.86	PASS	AC=6;AF=1.00;AN=6;DP=128;FS=0.000;MLEAC=6;MLEAF=1.00;MQ=58.83;MQ0=0;QD=28.30;RPA=2,1;RU=GAAACA;STR	GT:AD:DP:GQ:MLPSAC:MLPSAF:PL	1/1/1/1/1/1:0,86:123:68:6:1.00:7281,669,410,259,151,68,0	SG	210	No hit in this database						No hit in this database		No hit in this database				No hit in this database		No hit in this database
Sp2_comp105307_c0_seq1	277	.	AT	ATT	6.55	.	INDEL;DP=5;VDB=0.0392;AF1=0.5;AC1=1;DP4=2,1,0,2;MQ=49;FQ=9.05;PV4=0.4,0.29,0.14,0.095	GT:PL:GQ	0/1:43,0,82:44											SAM	433	SPGI:SNFRFM4LP02PUYSE			-No-Hit-		---NA---	No hit in this database		No hit in this database				No hit in this database		No hit in this database
Sp2_comp105309_c0_seq1	90	.	TGTGAACTCTAGTGAA	TGTGAA	67.5	.	INDEL;DP=5;VDB=0.0118;AF1=0.5001;AC1=1;DP4=0,1,1,2;MQ=47;FQ=-3.84;PV4=1,1,0.041,1	GT:PL:GQ	0/1:105,0,33:36											SAM	395	No hit in this database						No hit in this database		No hit in this database				No hit in this database		No hit in this database
[truncated: 34,169 more rows]
